# Supplementary material for: Crystal structures of two hydrazinecarbo­thio­amide derivatives: (E)-N-ethyl-2-[(4-oxo-4H-chromen-3-yl)methyl­idene]hydrazinecarbo­thio­amide hemi­hydrate and (E)-2-[(4-chloro-2H-chromen-3-yl)methyl­idene]-N-phenyl­hydrazinecarbo­thio­amide
Source: Acta Crystallogr E Crystallogr Commun. 2015 Feb 21;71(Pt 3):305–8. doi: 10.1107/S2056989015003369 (PMC4350706; doi:10.1107/S2056989015003369)
Supplement: Supplementary file 1 [file e-71-00305-sup1.cif]

##############################################################################
#                                                                            #
# This CIF contains the data in a paper accepted for publication in          #
# Acta Crystallographica Section E. It conforms to the requirements of       #
# Notes for Authors for Acta Crystallographica Section E, and has been       #
# peer reviewed under the auspices of the IUCr Commission on Journals.       #
#                                                                            #
# Full details of the Crystallographic Information File format               #
# are given in the paper "The Crystallographic Information File (CIF):       #
# a New Standard Archive File for Crystallography" by S. R. Hall, F. H.      #
# Allen and I. D. Brown [Acta Cryst. (1991), A47, 655-685].                  #
#                                                                            #
# The current version of the core CIF dictionary is obtainable from          #
# ftp://ftp.iucr.org/pub/cif_core.dic.                                       #
#                                                                            #
# Software is freely available for graphical display of the structure(s)     #
# in this CIF. For information consult the CIF software page                 #
# http://www.iucr.org/resources/cif/software.                                #
#                                                                            #
# This file may be used for bona fide research purposes within the           #
# scientific community so long as proper attribution is given to the journal # 
# article from which it was obtained.                                        #
#                                                                            #
##############################################################################
data_I
_database_code_depnum_ccdc_archive 'CCDC 1049914'
_audit_creation_method     SHELXL-97
_chemical_name_systematic
;\
(<i>E</i>)-<i>N</i>-Ethyl-2-[(4-oxo-4<i>H</i>-chromen-3-\
yl)methylidene]hydrazinecarbothioamide hemihydrate
;
_chemical_name_common     ?
_chemical_formula_moiety     'C13 H13 N3 O2 S, 0.5(H2 O)'
_chemical_formula_sum     'C13 H14 N3 O2.5 S'
_chemical_formula_iupac     'C13 H13 N3 O2 S, 0.5H2 O'
_chemical_formula_weight     284.33
_chemical_melting_point     ?
_symmetry_cell_setting     triclinic
_symmetry_space_group_name_H-M     'P -1'
_symmetry_space_group_name_Hall     '-P 1'
loop_
    _symmetry_equiv_pos_as_xyz
    'x, y, z'
    '-x, -y, -z'
_cell_length_a     8.2858(2)
_cell_length_b     12.5422(4)
_cell_length_c     14.3520(5)
_cell_angle_alpha     114.379(2)
_cell_angle_beta     95.751(3)
_cell_angle_gamma     94.200(2)
_cell_volume     1340.81(7)
_cell_formula_units_Z     4
_cell_measurement_reflns_used     5579
_cell_measurement_theta_min     1.57
_cell_measurement_theta_max     26.63
_cell_measurement_temperature     296(2)
_exptl_crystal_description     block
_exptl_crystal_colour     colourless
_exptl_crystal_size_max     0.35
_exptl_crystal_size_mid     0.30
_exptl_crystal_size_min     0.25
_exptl_crystal_density_diffrn     1.409
_exptl_crystal_density_meas     ?
_exptl_crystal_density_method     'not measured'
_exptl_crystal_F_000     596
_exptl_absorpt_coefficient_mu     0.248
_exptl_absorpt_correction_type     multi-scan
_exptl_absorpt_process_details
;
(SADABS; Bruker, 2008)
;
_exptl_absorpt_correction_T_min     0.917
_exptl_absorpt_correction_T_max     0.940
_exptl_special_details     ?
_diffrn_ambient_temperature     296(2)
_diffrn_radiation_type     MoK\a
_diffrn_radiation_wavelength     0.71073
_diffrn_radiation_source     'fine-focus sealed tube'
_diffrn_radiation_monochromator     graphite
_diffrn_measurement_device_type     'Bruker Kappa APEXII CCD'
_diffrn_measurement_method     '\w and \f scans'
_diffrn_detector_area_resol_mean     ?
_diffrn_reflns_number     19142
_diffrn_reflns_av_R_equivalents     0.0456
_diffrn_reflns_av_sigmaI/netI     0.0636
_diffrn_reflns_theta_min     1.57
_diffrn_reflns_theta_max     26.63
_diffrn_reflns_theta_full     26.63
_diffrn_measured_fraction_theta_max     0.988
_diffrn_measured_fraction_theta_full     0.988
_diffrn_reflns_limit_h_min     -10
_diffrn_reflns_limit_h_max     10
_diffrn_reflns_limit_k_min     -14
_diffrn_reflns_limit_k_max     15
_diffrn_reflns_limit_l_min     -18
_diffrn_reflns_limit_l_max     18
_diffrn_standards_number     ?
_diffrn_standards_interval_count     ?
_diffrn_standards_interval_time     ?
_diffrn_standards_decay_%     ?
_refine_special_details
;
Refinement of <i>F</i>^2^ against ALL reflections. The weighted <i>R</i>-factor
<i>wR</i> and goodness of fit <i>S</i> are based on <i>F</i>^2^, conventional
<i>R</i>-factors <i>R</i> are based on <i>F</i>, with <i>F</i> set to zero for
negative <i>F</i>^2^. The threshold expression of <i>F</i>^2^ >
\s(<i>F</i>^2^) is used only for calculating <i>R</i>-factors(gt) <i>etc</i>.
and is not relevant to the choice of reflections for refinement.
<i>R</i>-factors based on <i>F</i>^2^ are statistically about twice as large
as those based on <i>F</i>, and <i>R</i>- factors based on ALL data will be
even larger.
;
_reflns_number_total     5579
_reflns_number_gt     2764
_reflns_threshold_expression     I>2sigma(I)
_refine_ls_structure_factor_coef     Fsqd
_refine_ls_matrix_type     full
_refine_ls_R_factor_all     0.1185
_refine_ls_R_factor_gt     0.0477
_refine_ls_wR_factor_gt     0.1087
_refine_ls_wR_factor_ref     0.1367
_refine_ls_goodness_of_fit_ref     0.936
_refine_ls_restrained_S_all     0.936
_refine_ls_number_reflns     5579
_refine_ls_number_parameters     362
_refine_ls_number_restraints     2
_refine_ls_hydrogen_treatment     mixed
_refine_ls_weighting_scheme     calc
_refine_ls_weighting_details
         'calc w=1/[\s^2^(Fo^2^)+(0.0658P)^2^+0.0000P] where P=(Fo^2^+2Fc^2^)/3'
_atom_sites_solution_hydrogens     geom
_atom_sites_solution_primary     direct
_atom_sites_solution_secondary     difmap
_refine_ls_shift/su_max     0.000
_refine_ls_shift/su_mean     0.000
_refine_diff_density_max     0.262
_refine_diff_density_min     -0.237
_refine_ls_extinction_method     none
_refine_ls_extinction_coef     ?
loop_
    _atom_type_symbol
    _atom_type_description
    _atom_type_scat_dispersion_real
    _atom_type_scat_dispersion_imag
    _atom_type_scat_source
    'C' 'C' 0.0033 0.0016
                         'International Tables Vol C Tables 4.2.6.8 and 6.1.1.4'
    'H' 'H' 0.0000 0.0000
                         'International Tables Vol C Tables 4.2.6.8 and 6.1.1.4'
    'N' 'N' 0.0061 0.0033
                         'International Tables Vol C Tables 4.2.6.8 and 6.1.1.4'
    'O' 'O' 0.0106 0.0060
                         'International Tables Vol C Tables 4.2.6.8 and 6.1.1.4'
    'S' 'S' 0.1246 0.1234
                         'International Tables Vol C Tables 4.2.6.8 and 6.1.1.4'
_computing_data_collection
;
APEX2 (Bruker, 2008)
;
_computing_cell_refinement
;
SAINT (Bruker, 2008)
;
_computing_data_reduction
;
SAINT (Bruker, 2008)
;
_computing_structure_solution
;
SHELXS97 (Sheldrick, 2008)
;
_computing_structure_refinement
;
SHELXL97 (Sheldrick, 2008)
;
_computing_molecular_graphics
;
ORTEP-3 for Windows (Farrugia, 2012) and Mercury (Macrae <i>et al.</i>,
2008)
;
_computing_publication_material
;
SHELXL97 (Sheldrick, 2008) and PLATON (Spek, 2009)
;
loop_
    _atom_site_type_symbol
    _atom_site_label
    _atom_site_fract_x
    _atom_site_fract_y
    _atom_site_fract_z
    _atom_site_U_iso_or_equiv
    _atom_site_adp_type
    _atom_site_calc_flag
    _atom_site_refinement_flags
    _atom_site_occupancy
    _atom_site_symmetry_multiplicity
    _atom_site_disorder_assembly
    _atom_site_disorder_group
    C C1' 0.7753(3) 0.4656(2) -0.08664(19) 0.0444(6) Uani d . 1 1 . .
    C C1 0.8004(3) 0.5298(2) 0.46364(19) 0.0425(6) Uani d . 1 1 . .
    C C2' 0.8576(3) 0.5059(2) -0.1473(2) 0.0557(7) Uani d . 1 1 . .
    H H2' 0.8603 0.4568 -0.2163 0.067 Uiso calc R 1 1 . .
    C C2 0.8858(3) 0.5665(2) 0.4025(2) 0.0557(7) Uani d . 1 1 . .
    H H2 0.8976 0.5138 0.3360 0.067 Uiso calc R 1 1 . .
    C C3 0.9530(3) 0.6821(2) 0.4413(2) 0.0581(7) Uani d . 1 1 . .
    H H3 1.0107 0.7083 0.4008 0.070 Uiso calc R 1 1 . .
    C C3' 0.9351(3) 0.6189(2) -0.1045(2) 0.0593(8) Uani d . 1 1 . .
    H H3' 0.9903 0.6469 -0.1448 0.071 Uiso calc R 1 1 . .
    C C4' 0.9321(3) 0.6925(2) -0.0009(2) 0.0572(7) Uani d . 1 1 . .
    H H4' 0.9859 0.7690 0.0278 0.069 Uiso calc R 1 1 . .
    C C4 0.9357(3) 0.7602(2) 0.5402(2) 0.0568(7) Uani d . 1 1 . .
    H H4 0.9835 0.8382 0.5664 0.068 Uiso calc R 1 1 . .
    C C5 0.8487(3) 0.7233(2) 0.6000(2) 0.0487(6) Uani d . 1 1 . .
    H H5 0.8357 0.7768 0.6660 0.058 Uiso calc R 1 1 . .
    C C5' 0.8498(3) 0.6520(2) 0.0583(2) 0.0503(7) Uani d . 1 1 . .
    H H5' 0.8475 0.7017 0.1273 0.060 Uiso calc R 1 1 . .
    C C6 0.7792(3) 0.6059(2) 0.56270(18) 0.0404(6) Uani d . 1 1 . .
    C C6' 0.7691(3) 0.5370(2) 0.01658(19) 0.0408(6) Uani d . 1 1 . .
    C C7 0.6827(3) 0.5632(2) 0.62307(19) 0.0420(6) Uani d . 1 1 . .
    C C7' 0.6784(3) 0.4911(2) 0.07702(19) 0.0429(6) Uani d . 1 1 . .
    C C8' 0.6037(3) 0.3694(2) 0.02285(18) 0.0409(6) Uani d . 1 1 . .
    C C8 0.6228(3) 0.43815(19) 0.57379(18) 0.0394(6) Uani d . 1 1 . .
    C C9 0.6516(3) 0.3722(2) 0.47741(19) 0.0488(7) Uani d . 1 1 . .
    H H9 0.6102 0.2926 0.4477 0.059 Uiso calc R 1 1 . .
    C C9' 0.6189(3) 0.3082(2) -0.0777(2) 0.0535(7) Uani d . 1 1 . .
    H H9' 0.5693 0.2305 -0.1106 0.064 Uiso calc R 1 1 . .
    C C10 0.5298(3) 0.3872(2) 0.62971(18) 0.0430(6) Uani d . 1 1 . .
    H H10 0.5125 0.4350 0.6965 0.052 Uiso calc R 1 1 . .
    C C10' 0.5137(3) 0.3172(2) 0.07880(19) 0.0456(6) Uani d . 1 1 . .
    H H10' 0.5090 0.3620 0.1485 0.055 Uiso calc R 1 1 . .
    C C11 0.3128(3) 0.1280(2) 0.61075(18) 0.0412(6) Uani d . 1 1 . .
    C C11' 0.2875(3) 0.0607(2) 0.05910(19) 0.0420(6) Uani d . 1 1 . .
    C C12 0.2363(3) -0.0610(2) 0.45867(19) 0.0538(7) Uani d . 1 1 . .
    H H12A 0.1249 -0.0630 0.4739 0.065 Uiso calc R 1 1 . .
    H H12B 0.2923 -0.1109 0.4842 0.065 Uiso calc R 1 1 . .
    C C12' 0.1908(3) -0.1203(2) -0.09642(19) 0.0524(7) Uani d . 1 1 . .
    H H12C 0.0750 -0.1186 -0.0915 0.063 Uiso calc R 1 1 . .
    H H12D 0.2316 -0.1696 -0.0645 0.063 Uiso calc R 1 1 . .
    C C13' 0.2150(4) -0.1715(2) -0.2081(2) 0.0732(9) Uani d . 1 1 . .
    H H13D 0.1711 -0.1241 -0.2402 0.110 Uiso calc R 1 1 . .
    H H13E 0.1596 -0.2505 -0.2426 0.110 Uiso calc R 1 1 . .
    H H13F 0.3296 -0.1725 -0.2128 0.110 Uiso calc R 1 1 . .
    C C13 0.2336(3) -0.1086(2) 0.3439(2) 0.0631(8) Uani d . 1 1 . .
    H H13A 0.1773 -0.0598 0.3182 0.095 Uiso calc R 1 1 . .
    H H13B 0.1782 -0.1877 0.3115 0.095 Uiso calc R 1 1 . .
    H H13C 0.3437 -0.1086 0.3285 0.095 Uiso calc R 1 1 . .
    N N1 0.4719(2) 0.27888(16) 0.58919(15) 0.0431(5) Uani d . 1 1 . .
    N N1' 0.4412(2) 0.21203(17) 0.03521(15) 0.0447(5) Uani d . 1 1 . .
    N N2' 0.3664(2) 0.17184(16) 0.09748(16) 0.0499(5) Uani d . 1 1 . .
    H H2'A 0.3695 0.2178 0.1618 0.060 Uiso calc R 1 1 . .
    N N2 0.3884(2) 0.24022(16) 0.64915(15) 0.0454(5) Uani d . 1 1 . .
    H H2A 0.3837 0.2878 0.7121 0.055 Uiso calc R 1 1 . .
    N N3' 0.2766(2) -0.00132(17) -0.04207(16) 0.0511(6) Uani d . 1 1 . .
    H H3'A 0.3224 0.0303 -0.0773 0.061 Uiso calc R 1 1 . .
    N N3 0.3184(2) 0.06031(16) 0.51214(15) 0.0475(5) Uani d . 1 1 . .
    H H3A 0.3728 0.0889 0.4779 0.057 Uiso calc R 1 1 . .
    O O1 0.7355(2) 0.41240(14) 0.42089(13) 0.0534(5) Uani d . 1 1 . .
    O O1' 0.6999(2) 0.35106(14) -0.13347(13) 0.0575(5) Uani d . 1 1 . .
    O O2 0.6529(2) 0.62856(14) 0.70913(13) 0.0603(5) Uani d . 1 1 . .
    O O2' 0.6649(2) 0.55142(14) 0.16840(14) 0.0644(5) Uani d . 1 1 . .
    O O1W 0.4956(3) 0.10193(19) 0.34506(17) 0.0689(6) Uani d D 1 1 . .
    S S1' 0.21192(9) 0.00898(6) 0.13833(5) 0.0591(2) Uani d . 1 1 . .
    S S1 0.21930(9) 0.08415(6) 0.68995(5) 0.0587(2) Uani d . 1 1 . .
    H H1WA 0.569(4) 0.054(3) 0.326(4) 0.18(2) Uiso d D 1 1 . .
    H H1WB 0.422(4) 0.080(4) 0.293(2) 0.16(2) Uiso d D 1 1 . .
loop_
    _atom_site_aniso_label
    _atom_site_aniso_U_11
    _atom_site_aniso_U_22
    _atom_site_aniso_U_33
    _atom_site_aniso_U_12
    _atom_site_aniso_U_13
    _atom_site_aniso_U_23
    C1' 0.0496(15) 0.0441(15) 0.0419(16) 0.0038(12) 0.0133(13) 0.0194(13)
    C1 0.0458(15) 0.0384(14) 0.0450(16) 0.0025(12) 0.0109(13) 0.0186(13)
    C2' 0.0640(17) 0.0635(18) 0.0423(16) 0.0010(15) 0.0162(14) 0.0244(15)
    C2 0.0649(18) 0.0576(18) 0.0497(17) 0.0082(15) 0.0259(15) 0.0238(15)
    C3 0.0645(18) 0.0609(18) 0.0604(19) 0.0022(15) 0.0229(15) 0.0348(16)
    C3' 0.0595(18) 0.0645(19) 0.063(2) -0.0021(15) 0.0179(15) 0.0363(17)
    C4' 0.0574(17) 0.0525(17) 0.064(2) -0.0023(14) 0.0111(15) 0.0284(16)
    C4 0.0595(17) 0.0492(16) 0.064(2) -0.0055(14) 0.0125(15) 0.0278(16)
    C5 0.0547(16) 0.0430(15) 0.0467(16) -0.0020(13) 0.0092(13) 0.0181(13)
    C5' 0.0566(16) 0.0463(15) 0.0475(16) 0.0018(13) 0.0113(13) 0.0193(13)
    C6 0.0421(14) 0.0411(14) 0.0404(15) 0.0030(11) 0.0084(12) 0.0194(12)
    C6' 0.0441(14) 0.0392(14) 0.0422(15) 0.0051(11) 0.0096(12) 0.0196(12)
    C7 0.0483(15) 0.0415(14) 0.0366(15) 0.0032(12) 0.0064(12) 0.0172(13)
    C7' 0.0481(15) 0.0405(14) 0.0411(16) 0.0068(12) 0.0129(13) 0.0167(13)
    C8' 0.0460(14) 0.0385(14) 0.0389(15) 0.0040(11) 0.0113(12) 0.0162(12)
    C8 0.0462(14) 0.0349(13) 0.0372(15) 0.0031(11) 0.0099(12) 0.0150(12)
    C9 0.0612(17) 0.0384(14) 0.0463(16) -0.0024(13) 0.0167(14) 0.0170(13)
    C9' 0.0697(18) 0.0418(15) 0.0472(17) -0.0033(13) 0.0186(14) 0.0163(14)
    C10 0.0531(15) 0.0389(14) 0.0365(14) 0.0013(12) 0.0115(12) 0.0151(12)
    C10' 0.0574(16) 0.0398(14) 0.0401(15) 0.0045(13) 0.0167(13) 0.0156(13)
    C11 0.0483(15) 0.0353(14) 0.0417(15) 0.0055(12) 0.0119(12) 0.0169(12)
    C11' 0.0468(15) 0.0358(14) 0.0432(16) 0.0027(12) 0.0100(12) 0.0160(12)
    C12 0.0696(18) 0.0405(14) 0.0489(17) -0.0031(13) 0.0164(14) 0.0164(13)
    C12' 0.0598(17) 0.0452(15) 0.0488(17) -0.0027(13) 0.0110(14) 0.0174(13)
    C13' 0.094(2) 0.0668(19) 0.0442(18) -0.0098(17) 0.0102(17) 0.0126(15)
    C13 0.0741(19) 0.0524(17) 0.0506(18) -0.0046(15) 0.0149(15) 0.0105(14)
    N1 0.0539(13) 0.0379(12) 0.0395(12) -0.0002(10) 0.0126(10) 0.0182(10)
    N1' 0.0547(13) 0.0400(12) 0.0417(12) 0.0007(10) 0.0154(10) 0.0184(10)
    N2' 0.0680(14) 0.0413(12) 0.0389(12) -0.0031(11) 0.0175(11) 0.0150(10)
    N2 0.0614(13) 0.0371(11) 0.0368(12) -0.0003(10) 0.0166(10) 0.0136(10)
    N3' 0.0663(14) 0.0437(12) 0.0412(13) -0.0063(11) 0.0148(11) 0.0164(11)
    N3 0.0602(13) 0.0403(12) 0.0422(13) -0.0013(10) 0.0180(11) 0.0166(10)
    O1 0.0716(12) 0.0426(10) 0.0428(11) -0.0008(9) 0.0246(9) 0.0125(9)
    O1' 0.0788(13) 0.0477(11) 0.0407(11) -0.0064(9) 0.0234(10) 0.0127(9)
    O2 0.0948(14) 0.0418(10) 0.0390(11) -0.0025(10) 0.0261(10) 0.0101(9)
    O2' 0.0966(14) 0.0463(11) 0.0427(12) -0.0063(10) 0.0302(11) 0.0094(9)
    O1W 0.0823(16) 0.0636(14) 0.0546(14) -0.0030(13) 0.0150(13) 0.0196(11)
    S1' 0.0820(5) 0.0521(4) 0.0441(4) -0.0073(4) 0.0147(4) 0.0227(4)
    S1 0.0800(5) 0.0487(4) 0.0507(4) -0.0004(4) 0.0288(4) 0.0214(3)
_geom_special_details
;
All e.s.d.'s (except the e.s.d. in the dihedral angle between two l.s. planes)
are estimated using the full covariance matrix. The cell e.s.d.'s are taken
into account individually in the estimation of e.s.d.'s in distances, angles
and torsion angles; correlations between e.s.d.'s in cell parameters are only
used when they are defined by crystal symmetry. An approximate (isotropic)
treatment of cell e.s.d.'s is used for estimating e.s.d.'s involving l.s.
planes.
;
loop_
    _geom_bond_atom_site_label_1
    _geom_bond_atom_site_label_2
    _geom_bond_site_symmetry_2
    _geom_bond_distance
    _geom_bond_publ_flag
    C1' O1' . 1.376(3) ?
    C1' C2' . 1.382(3) ?
    C1' C6' . 1.388(3) ?
    C1 C2 . 1.376(3) ?
    C1 O1 . 1.380(3) ?
    C1 C6 . 1.385(3) ?
    C2' C3' . 1.366(3) ?
    C2' H2' . 0.9300 ?
    C2 C3 . 1.370(3) ?
    C2 H2 . 0.9300 ?
    C3 C4 . 1.382(4) ?
    C3 H3 . 0.9300 ?
    C3' C4' . 1.392(4) ?
    C3' H3' . 0.9300 ?
    C4' C5' . 1.367(3) ?
    C4' H4' . 0.9300 ?
    C4 C5 . 1.369(3) ?
    C4 H4 . 0.9300 ?
    C5 C6 . 1.396(3) ?
    C5 H5 . 0.9300 ?
    C5' C6' . 1.398(3) ?
    C5' H5' . 0.9300 ?
    C6 C7 . 1.461(3) ?
    C6' C7' . 1.458(3) ?
    C7 O2 . 1.230(3) ?
    C7 C8 . 1.452(3) ?
    C7' O2' . 1.236(3) ?
    C7' C8' . 1.451(3) ?
    C8' C9' . 1.350(3) ?
    C8' C10' . 1.453(3) ?
    C8 C9 . 1.344(3) ?
    C8 C10 . 1.457(3) ?
    C9 O1 . 1.339(2) ?
    C9 H9 . 0.9300 ?
    C9' O1' . 1.338(3) ?
    C9' H9' . 0.9300 ?
    C10 N1 . 1.269(3) ?
    C10 H10 . 0.9300 ?
    C10' N1' . 1.273(3) ?
    C10' H10' . 0.9300 ?
    C11 N3 . 1.324(3) ?
    C11 N2 . 1.356(3) ?
    C11 S1 . 1.681(2) ?
    C11' N3' . 1.324(3) ?
    C11' N2' . 1.354(3) ?
    C11' S1' . 1.673(2) ?
    C12 N3 . 1.465(3) ?
    C12 C13 . 1.500(3) ?
    C12 H12A . 0.9700 ?
    C12 H12B . 0.9700 ?
    C12' N3' . 1.454(3) ?
    C12' C13' . 1.501(3) ?
    C12' H12C . 0.9700 ?
    C12' H12D . 0.9700 ?
    C13' H13D . 0.9600 ?
    C13' H13E . 0.9600 ?
    C13' H13F . 0.9600 ?
    C13 H13A . 0.9600 ?
    C13 H13B . 0.9600 ?
    C13 H13C . 0.9600 ?
    N1 N2 . 1.367(2) ?
    N1' N2' . 1.369(2) ?
    N2' H2'A . 0.8600 ?
    N2 H2A . 0.8600 ?
    N3' H3'A . 0.8600 ?
    N3 H3A . 0.8600 ?
    O1W H1WA . 0.866(19) ?
    O1W H1WB . 0.847(19) ?
loop_
    _geom_angle_atom_site_label_1
    _geom_angle_atom_site_label_2
    _geom_angle_atom_site_label_3
    _geom_angle_site_symmetry_1
    _geom_angle_site_symmetry_3
    _geom_angle
    _geom_angle_publ_flag
    O1' C1' C2' . . 116.8(2) ?
    O1' C1' C6' . . 121.5(2) ?
    C2' C1' C6' . . 121.7(2) ?
    C2 C1 O1 . . 116.5(2) ?
    C2 C1 C6 . . 122.3(2) ?
    O1 C1 C6 . . 121.3(2) ?
    C3' C2' C1' . . 119.2(2) ?
    C3' C2' H2' . . 120.4 ?
    C1' C2' H2' . . 120.4 ?
    C3 C2 C1 . . 118.8(2) ?
    C3 C2 H2 . . 120.6 ?
    C1 C2 H2 . . 120.6 ?
    C2 C3 C4 . . 120.5(2) ?
    C2 C3 H3 . . 119.8 ?
    C4 C3 H3 . . 119.8 ?
    C2' C3' C4' . . 120.6(2) ?
    C2' C3' H3' . . 119.7 ?
    C4' C3' H3' . . 119.7 ?
    C5' C4' C3' . . 119.9(2) ?
    C5' C4' H4' . . 120.1 ?
    C3' C4' H4' . . 120.1 ?
    C5 C4 C3 . . 120.3(2) ?
    C5 C4 H4 . . 119.8 ?
    C3 C4 H4 . . 119.8 ?
    C4 C5 C6 . . 120.5(2) ?
    C4 C5 H5 . . 119.7 ?
    C6 C5 H5 . . 119.7 ?
    C4' C5' C6' . . 120.8(2) ?
    C4' C5' H5' . . 119.6 ?
    C6' C5' H5' . . 119.6 ?
    C1 C6 C5 . . 117.6(2) ?
    C1 C6 C7 . . 120.0(2) ?
    C5 C6 C7 . . 122.3(2) ?
    C1' C6' C5' . . 117.9(2) ?
    C1' C6' C7' . . 119.7(2) ?
    C5' C6' C7' . . 122.4(2) ?
    O2 C7 C8 . . 122.2(2) ?
    O2 C7 C6 . . 122.6(2) ?
    C8 C7 C6 . . 115.2(2) ?
    O2' C7' C8' . . 121.7(2) ?
    O2' C7' C6' . . 122.7(2) ?
    C8' C7' C6' . . 115.7(2) ?
    C9' C8' C7' . . 119.3(2) ?
    C9' C8' C10' . . 122.0(2) ?
    C7' C8' C10' . . 118.7(2) ?
    C9 C8 C7 . . 119.7(2) ?
    C9 C8 C10 . . 121.4(2) ?
    C7 C8 C10 . . 119.0(2) ?
    O1 C9 C8 . . 125.0(2) ?
    O1 C9 H9 . . 117.5 ?
    C8 C9 H9 . . 117.5 ?
    O1' C9' C8' . . 124.9(2) ?
    O1' C9' H9' . . 117.5 ?
    C8' C9' H9' . . 117.5 ?
    N1 C10 C8 . . 121.4(2) ?
    N1 C10 H10 . . 119.3 ?
    C8 C10 H10 . . 119.3 ?
    N1' C10' C8' . . 121.9(2) ?
    N1' C10' H10' . . 119.0 ?
    C8' C10' H10' . . 119.0 ?
    N3 C11 N2 . . 116.8(2) ?
    N3 C11 S1 . . 124.54(18) ?
    N2 C11 S1 . . 118.62(18) ?
    N3' C11' N2' . . 116.0(2) ?
    N3' C11' S1' . . 123.86(18) ?
    N2' C11' S1' . . 120.18(19) ?
    N3 C12 C13 . . 111.8(2) ?
    N3 C12 H12A . . 109.2 ?
    C13 C12 H12A . . 109.2 ?
    N3 C12 H12B . . 109.2 ?
    C13 C12 H12B . . 109.2 ?
    H12A C12 H12B . . 107.9 ?
    N3' C12' C13' . . 110.4(2) ?
    N3' C12' H12C . . 109.6 ?
    C13' C12' H12C . . 109.6 ?
    N3' C12' H12D . . 109.6 ?
    C13' C12' H12D . . 109.6 ?
    H12C C12' H12D . . 108.1 ?
    C12' C13' H13D . . 109.5 ?
    C12' C13' H13E . . 109.5 ?
    H13D C13' H13E . . 109.5 ?
    C12' C13' H13F . . 109.5 ?
    H13D C13' H13F . . 109.5 ?
    H13E C13' H13F . . 109.5 ?
    C12 C13 H13A . . 109.5 ?
    C12 C13 H13B . . 109.5 ?
    H13A C13 H13B . . 109.5 ?
    C12 C13 H13C . . 109.5 ?
    H13A C13 H13C . . 109.5 ?
    H13B C13 H13C . . 109.5 ?
    C10 N1 N2 . . 116.40(19) ?
    C10' N1' N2' . . 116.1(2) ?
    C11' N2' N1' . . 120.9(2) ?
    C11' N2' H2'A . . 119.6 ?
    N1' N2' H2'A . . 119.6 ?
    C11 N2 N1 . . 120.95(19) ?
    C11 N2 H2A . . 119.5 ?
    N1 N2 H2A . . 119.5 ?
    C11' N3' C12' . . 123.2(2) ?
    C11' N3' H3'A . . 118.4 ?
    C12' N3' H3'A . . 118.4 ?
    C11 N3 C12 . . 123.1(2) ?
    C11 N3 H3A . . 118.5 ?
    C12 N3 H3A . . 118.5 ?
    C9 O1 C1 . . 118.76(18) ?
    C9' O1' C1' . . 118.85(19) ?
    H1WA O1W H1WB . . 106(4) ?
loop_
    _geom_torsion_atom_site_label_1
    _geom_torsion_atom_site_label_2
    _geom_torsion_atom_site_label_3
    _geom_torsion_atom_site_label_4
    _geom_torsion_site_symmetry_1
    _geom_torsion_site_symmetry_2
    _geom_torsion_site_symmetry_3
    _geom_torsion_site_symmetry_4
    _geom_torsion
    _geom_torsion_publ_flag
    O1' C1' C2' C3' . . . . -179.8(2) ?
    C6' C1' C2' C3' . . . . 0.1(4) ?
    O1 C1 C2 C3 . . . . -179.9(2) ?
    C6 C1 C2 C3 . . . . 0.5(4) ?
    C1 C2 C3 C4 . . . . 0.2(4) ?
    C1' C2' C3' C4' . . . . 0.3(4) ?
    C2' C3' C4' C5' . . . . -0.6(4) ?
    C2 C3 C4 C5 . . . . -1.1(4) ?
    C3 C4 C5 C6 . . . . 1.3(4) ?
    C3' C4' C5' C6' . . . . 0.4(4) ?
    C2 C1 C6 C5 . . . . -0.3(4) ?
    O1 C1 C6 C5 . . . . -179.9(2) ?
    C2 C1 C6 C7 . . . . 177.9(2) ?
    O1 C1 C6 C7 . . . . -1.7(4) ?
    C4 C5 C6 C1 . . . . -0.6(4) ?
    C4 C5 C6 C7 . . . . -178.8(2) ?
    O1' C1' C6' C5' . . . . 179.6(2) ?
    C2' C1' C6' C5' . . . . -0.2(4) ?
    O1' C1' C6' C7' . . . . -1.1(4) ?
    C2' C1' C6' C7' . . . . 179.0(2) ?
    C4' C5' C6' C1' . . . . 0.0(4) ?
    C4' C5' C6' C7' . . . . -179.3(2) ?
    C1 C6 C7 O2 . . . . -176.0(2) ?
    C5 C6 C7 O2 . . . . 2.1(4) ?
    C1 C6 C7 C8 . . . . 3.3(3) ?
    C5 C6 C7 C8 . . . . -178.5(2) ?
    C1' C6' C7' O2' . . . . -178.0(2) ?
    C5' C6' C7' O2' . . . . 1.2(4) ?
    C1' C6' C7' C8' . . . . 1.7(3) ?
    C5' C6' C7' C8' . . . . -179.1(2) ?
    O2' C7' C8' C9' . . . . 178.4(2) ?
    C6' C7' C8' C9' . . . . -1.3(3) ?
    O2' C7' C8' C10' . . . . -1.3(3) ?
    C6' C7' C8' C10' . . . . 179.0(2) ?
    O2 C7 C8 C9 . . . . 176.4(2) ?
    C6 C7 C8 C9 . . . . -2.9(3) ?
    O2 C7 C8 C10 . . . . -2.5(4) ?
    C6 C7 C8 C10 . . . . 178.11(19) ?
    C7 C8 C9 O1 . . . . 0.9(4) ?
    C10 C8 C9 O1 . . . . 179.8(2) ?
    C7' C8' C9' O1' . . . . 0.3(4) ?
    C10' C8' C9' O1' . . . . 180.0(2) ?
    C9 C8 C10 N1 . . . . -0.4(4) ?
    C7 C8 C10 N1 . . . . 178.5(2) ?
    C9' C8' C10' N1' . . . . -1.7(4) ?
    C7' C8' C10' N1' . . . . 177.9(2) ?
    C8 C10 N1 N2 . . . . 179.22(18) ?
    C8' C10' N1' N2' . . . . 177.44(19) ?
    N3' C11' N2' N1' . . . . -5.3(3) ?
    S1' C11' N2' N1' . . . . 174.29(16) ?
    C10' N1' N2' C11' . . . . -179.2(2) ?
    N3 C11 N2 N1 . . . . -2.7(3) ?
    S1 C11 N2 N1 . . . . 177.31(16) ?
    C10 N1 N2 C11 . . . . 175.7(2) ?
    N2' C11' N3' C12' . . . . -177.6(2) ?
    S1' C11' N3' C12' . . . . 2.8(3) ?
    C13' C12' N3' C11' . . . . -174.1(2) ?
    N2 C11 N3 C12 . . . . -177.1(2) ?
    S1 C11 N3 C12 . . . . 2.8(3) ?
    C13 C12 N3 C11 . . . . 168.4(2) ?
    C8 C9 O1 C1 . . . . 1.0(4) ?
    C2 C1 O1 C9 . . . . 179.8(2) ?
    C6 C1 O1 C9 . . . . -0.5(3) ?
    C8' C9' O1' C1' . . . . 0.4(4) ?
    C2' C1' O1' C9' . . . . 179.9(2) ?
    C6' C1' O1' C9' . . . . 0.1(3) ?
loop_
    _geom_hbond_atom_site_label_D
    _geom_hbond_atom_site_label_H
    _geom_hbond_atom_site_label_A
    _geom_hbond_site_symmetry_A
    _geom_hbond_distance_DH
    _geom_hbond_distance_HA
    _geom_hbond_distance_DA
    _geom_hbond_angle_DHA
    N2' H2'A O2 2_666 0.86 2.09 2.900(3) 158
    N2 H2A O2' 2_666 0.86 2.14 2.938(2) 155
    N3 H3A O1W . 0.86 2.31 3.131(3) 161
    O1W H1WB S1' . 0.85(3) 2.47(3) 3.322(2) 178(4)
    O1W H1WA S1 2_656 0.87(2) 2.52(2) 3.370(3) 167(4)
    C9 H9 O1W . 0.93 2.30 3.213(4) 169
    C10 H10 O2' 2_666 0.93 2.51 3.297(3) 143
    C10' H10' O2 2_666 0.93 2.52 3.302(3) 142
_iucr_refine_instructions_details
;
TITL I         P -1         R   0.05
CELL  0.71073   8.2858  12.5422  14.3520  114.379   95.751   94.200
ZERR     2.00   0.0002   0.0004   0.0005    0.002    0.003    0.002
LATT   1
SFAC  C    H    N    O    S
UNIT  52   56   12   10   4
MERG   2
OMIT     1  -1   1
DFIX 0.84 .02 O1W H1WA O1W H1WB
EQIV $1 -X+1, -Y+1, -Z+1
HTAB N2 O2'_$1
HTAB N2' O2_$1
HTAB C10 O2'_$1
HTAB C10' O2_$1
EQIV $2 -X+1, -Y, -Z+1
HTAB O1W S1_$2
FMAP   2
PLAN   20
ACTA
BOND   $H
CONF
L.S.  10
TEMP    23.00
WGHT    0.065800
FVAR       0.09816
C1'   1    0.775285    0.465613   -0.086640    11.00000    0.04960    0.04413 =
         0.04187    0.01942    0.01334    0.00379
C1    1    0.800398    0.529778    0.463640    11.00000    0.04579    0.03840 =
         0.04497    0.01864    0.01088    0.00251
C2'   1    0.857635    0.505931   -0.147258    11.00000    0.06404    0.06350 =
         0.04231    0.02443    0.01622    0.00098
AFIX  43
H2'   2    0.860285    0.456779   -0.216322    11.00000   -1.20000
AFIX   0
C2    1    0.885777    0.566496    0.402465    11.00000    0.06487    0.05759 =
         0.04966    0.02377    0.02593    0.00821
AFIX  43
H2    2    0.897609    0.513766    0.335973    11.00000   -1.20000
AFIX   0
C3    1    0.953022    0.682143    0.441301    11.00000    0.06455    0.06093 =
         0.06039    0.03479    0.02290    0.00220
AFIX  43
H3    2    1.010733    0.708296    0.400771    11.00000   -1.20000
AFIX   0
C3'   1    0.935073    0.618872   -0.104454    11.00000    0.05948    0.06454 =
         0.06350    0.03627    0.01786   -0.00213
AFIX  43
H3'   2    0.990296    0.646851   -0.144789    11.00000   -1.20000
AFIX   0
C4'   1    0.932051    0.692482   -0.000944    11.00000    0.05741    0.05252 =
         0.06449    0.02844    0.01112   -0.00227
AFIX  43
H4'   2    0.985926    0.769049    0.027811    11.00000   -1.20000
AFIX   0
C4    1    0.935730    0.760208    0.540244    11.00000    0.05954    0.04924 =
         0.06426    0.02781    0.01249   -0.00553
AFIX  43
H4    2    0.983458    0.838210    0.566354    11.00000   -1.20000
AFIX   0
C5    1    0.848661    0.723269    0.600026    11.00000    0.05469    0.04300 =
         0.04666    0.01812    0.00917   -0.00205
AFIX  43
H5    2    0.835724    0.776784    0.666007    11.00000   -1.20000
AFIX   0
C5'   1    0.849785    0.652032    0.058327    11.00000    0.05659    0.04629 =
         0.04751    0.01930    0.01133    0.00178
AFIX  43
H5'   2    0.847478    0.701692    0.127307    11.00000   -1.20000
AFIX   0
C6    1    0.779157    0.605897    0.562702    11.00000    0.04208    0.04109 =
         0.04043    0.01937    0.00835    0.00302
C6'   1    0.769070    0.536968    0.016585    11.00000    0.04414    0.03923 =
         0.04217    0.01958    0.00961    0.00508
C7    1    0.682732    0.563230    0.623075    11.00000    0.04831    0.04153 =
         0.03663    0.01722    0.00643    0.00325
C7'   1    0.678436    0.491110    0.077019    11.00000    0.04810    0.04052 =
         0.04112    0.01671    0.01292    0.00681
C8'   1    0.603700    0.369380    0.022846    11.00000    0.04602    0.03854 =
         0.03886    0.01618    0.01133    0.00399
C8    1    0.622774    0.438151    0.573789    11.00000    0.04622    0.03490 =
         0.03723    0.01500    0.00986    0.00313
C9    1    0.651630    0.372229    0.477408    11.00000    0.06125    0.03844 =
         0.04631    0.01702    0.01673   -0.00236
AFIX  43
H9    2    0.610231    0.292648    0.447682    11.00000   -1.20000
AFIX   0
C9'   1    0.618915    0.308239   -0.077686    11.00000    0.06970    0.04175 =
         0.04716    0.01629    0.01859   -0.00331
AFIX  43
H9'   2    0.569341    0.230493   -0.110642    11.00000   -1.20000
AFIX   0
C10   1    0.529777    0.387189    0.629705    11.00000    0.05307    0.03894 =
         0.03649    0.01508    0.01150    0.00130
AFIX  43
H10   2    0.512459    0.435032    0.696498    11.00000   -1.20000
AFIX   0
C10'  1    0.513720    0.317230    0.078795    11.00000    0.05742    0.03983 =
         0.04006    0.01556    0.01668    0.00454
AFIX  43
H10'  2    0.508983    0.362007    0.148494    11.00000   -1.20000
AFIX   0
C11   1    0.312835    0.128008    0.610750    11.00000    0.04833    0.03534 =
         0.04172    0.01693    0.01194    0.00548
C11'  1    0.287482    0.060725    0.059096    11.00000    0.04684    0.03575 =
         0.04318    0.01601    0.01004    0.00273
C12   1    0.236255   -0.060956    0.458667    11.00000    0.06961    0.04053 =
         0.04894    0.01642    0.01641   -0.00311
AFIX  23
H12A  2    0.124901   -0.062997    0.473853    11.00000   -1.20000
H12B  2    0.292265   -0.110909    0.484240    11.00000   -1.20000
AFIX   0
C12'  1    0.190792   -0.120294   -0.096418    11.00000    0.05982    0.04522 =
         0.04885    0.01739    0.01102   -0.00270
AFIX  23
H12C  2    0.075030   -0.118648   -0.091455    11.00000   -1.20000
H12D  2    0.231599   -0.169615   -0.064472    11.00000   -1.20000
AFIX   0
C13'  1    0.214950   -0.171456   -0.208062    11.00000    0.09445    0.06676 =
         0.04416    0.01262    0.01018   -0.00984
AFIX 137
H13D  2    0.171081   -0.124085   -0.240171    11.00000   -1.50000
H13E  2    0.159606   -0.250533   -0.242572    11.00000   -1.50000
H13F  2    0.329613   -0.172469   -0.212839    11.00000   -1.50000
AFIX   0
C13   1    0.233631   -0.108552    0.343883    11.00000    0.07410    0.05240 =
         0.05055    0.01052    0.01492   -0.00458
AFIX 137
H13A  2    0.177254   -0.059786    0.318201    11.00000   -1.50000
H13B  2    0.178224   -0.187689    0.311513    11.00000   -1.50000
H13C  2    0.343734   -0.108642    0.328470    11.00000   -1.50000
AFIX   0
N1    3    0.471896    0.278875    0.589186    11.00000    0.05392    0.03792 =
         0.03950    0.01817    0.01259   -0.00018
N1'   3    0.441168    0.212033    0.035207    11.00000    0.05466    0.03998 =
         0.04168    0.01842    0.01536    0.00067
N2'   3    0.366362    0.171842    0.097479    11.00000    0.06799    0.04130 =
         0.03891    0.01498    0.01751   -0.00314
AFIX  43
H2'A  2    0.369510    0.217787    0.161843    11.00000   -1.20000
AFIX   0
N2    3    0.388391    0.240219    0.649148    11.00000    0.06143    0.03710 =
         0.03676    0.01361    0.01660   -0.00035
AFIX  43
H2A   2    0.383725    0.287768    0.712132    11.00000   -1.20000
AFIX   0
N3'   3    0.276567   -0.001318   -0.042067    11.00000    0.06632    0.04375 =
         0.04116    0.01641    0.01480   -0.00625
AFIX  43
H3'A  2    0.322426    0.030283   -0.077325    11.00000   -1.20000
AFIX   0
N3    3    0.318419    0.060306    0.512140    11.00000    0.06021    0.04033 =
         0.04217    0.01661    0.01802   -0.00125
AFIX  43
H3A   2    0.372836    0.088863    0.477875    11.00000   -1.20000
AFIX   0
O1    4    0.735470    0.412402    0.420890    11.00000    0.07158    0.04263 =
         0.04278    0.01255    0.02456   -0.00083
O1'   4    0.699929    0.351061   -0.133471    11.00000    0.07880    0.04774 =
         0.04072    0.01266    0.02341   -0.00637
O2    4    0.652930    0.628557    0.709130    11.00000    0.09482    0.04185 =
         0.03899    0.01007    0.02612   -0.00255
O2'   4    0.664903    0.551423    0.168401    11.00000    0.09657    0.04628 =
         0.04274    0.00938    0.03024   -0.00629
O1W   4    0.495644    0.101928    0.345064    11.00000    0.08230    0.06356 =
         0.05457    0.01958    0.01495   -0.00298
S1'   5    0.211917    0.008981    0.138332    11.00000    0.08203    0.05211 =
         0.04409    0.02269    0.01474   -0.00735
S1    5    0.219299    0.084146    0.689948    11.00000    0.08001    0.04866 =
         0.05073    0.02144    0.02875   -0.00041
H1WA  2    0.568793    0.054339    0.325965    11.00000    0.17959
H1WB  2    0.422409    0.080311    0.293001    11.00000    0.16454
HKLF 4
REM  I         P -1         R   0.05
REM R1 =  0.0477 for   2764 Fo > 4sig(Fo)  and  0.1185 for all   5579 data
REM    362 parameters refined using      2 restraints
END
;
data_II
_database_code_depnum_ccdc_archive 'CCDC 1016440'
_audit_creation_method     SHELXL-97
_chemical_name_systematic
;\
(<i>E</i>)-2-[(4-Chloro-2<i>H</i>-chromen-3-yl)methylidene]-\
<i>N</i>-phenylhydrazinecarbothioamide
;
_chemical_name_common     ?
_chemical_formula_moiety     'C17 H14 Cl N3 O S'
_chemical_formula_sum     'C17 H14 Cl N3 O S'
_chemical_formula_iupac     'C17 H14 Cl N3 O S'
_chemical_formula_weight     343.82
_chemical_melting_point     ?
_symmetry_cell_setting     monoclinic
_symmetry_space_group_name_H-M     'P 21/c'
_symmetry_space_group_name_Hall     '-P 2ybc'
loop_
    _symmetry_equiv_pos_as_xyz
    'x, y, z'
    '-x, y+1/2, -z+1/2'
    '-x, -y, -z'
    'x, -y-1/2, z-1/2'
_cell_length_a     10.3176(3)
_cell_length_b     5.7589(2)
_cell_length_c     27.0364(7)
_cell_angle_alpha     90.00
_cell_angle_beta     96.564(2)
_cell_angle_gamma     90.00
_cell_volume     1595.92(8)
_cell_formula_units_Z     4
_cell_measurement_reflns_used     3902
_cell_measurement_theta_min     1.52
_cell_measurement_theta_max     28.35
_cell_measurement_temperature     296(2)
_exptl_crystal_description     'block'
_exptl_crystal_colour     'colourless'
_exptl_crystal_size_max     0.30
_exptl_crystal_size_mid     0.25
_exptl_crystal_size_min     0.20
_exptl_crystal_density_diffrn     1.431
_exptl_crystal_density_meas     ?
_exptl_crystal_density_method     'not measured'
_exptl_crystal_F_000     712
_exptl_absorpt_coefficient_mu     0.377
_exptl_absorpt_correction_type     multi-scan
_exptl_absorpt_process_details
;
(SADABS; Bruker, 2008)
;
_exptl_absorpt_correction_T_min     0.893
_exptl_absorpt_correction_T_max     0.927
_exptl_special_details     ?
_diffrn_ambient_temperature     296(2)
_diffrn_radiation_type     MoK\a
_diffrn_radiation_wavelength     0.71073
_diffrn_radiation_source     'fine-focus sealed tube'
_diffrn_radiation_monochromator     graphite
_diffrn_measurement_device_type     'Bruker Kappa APEXII CCD'
_diffrn_measurement_method     '\w and \f scans'
_diffrn_detector_area_resol_mean     ?
_diffrn_reflns_number     14667
_diffrn_reflns_av_R_equivalents     0.0501
_diffrn_reflns_av_sigmaI/netI     0.0592
_diffrn_reflns_theta_min     1.52
_diffrn_reflns_theta_max     28.35
_diffrn_reflns_theta_full     25.00
_diffrn_measured_fraction_theta_max     0.977
_diffrn_measured_fraction_theta_full     1.000
_diffrn_reflns_limit_h_min     -13
_diffrn_reflns_limit_h_max     13
_diffrn_reflns_limit_k_min     -7
_diffrn_reflns_limit_k_max     7
_diffrn_reflns_limit_l_min     -35
_diffrn_reflns_limit_l_max     35
_diffrn_standards_number     ?
_diffrn_standards_interval_count     ?
_diffrn_standards_interval_time     ?
_diffrn_standards_decay_%     ?
_refine_special_details
;
Refinement of <i>F</i>^2^ against ALL reflections. The weighted <i>R</i>-factor
<i>wR</i> and goodness of fit <i>S</i> are based on <i>F</i>^2^, conventional
<i>R</i>-factors <i>R</i> are based on <i>F</i>, with <i>F</i> set to zero for
negative <i>F</i>^2^. The threshold expression of <i>F</i>^2^ >
\s(<i>F</i>^2^) is used only for calculating <i>R</i>-factors(gt) <i>etc</i>.
and is not relevant to the choice of reflections for refinement.
<i>R</i>-factors based on <i>F</i>^2^ are statistically about twice as large
as those based on <i>F</i>, and <i>R</i>- factors based on ALL data will be
even larger.
;
_reflns_number_total     3902
_reflns_number_gt     2089
_reflns_threshold_expression     I>2sigma(I)
_refine_ls_structure_factor_coef     Fsqd
_refine_ls_matrix_type     full
_refine_ls_R_factor_all     0.1099
_refine_ls_R_factor_gt     0.0470
_refine_ls_wR_factor_gt     0.0995
_refine_ls_wR_factor_ref     0.1238
_refine_ls_goodness_of_fit_ref     0.992
_refine_ls_restrained_S_all     0.992
_refine_ls_number_reflns     3902
_refine_ls_number_parameters     208
_refine_ls_number_restraints     0
_refine_ls_hydrogen_treatment     constr
_refine_ls_weighting_scheme     calc
_refine_ls_weighting_details
         'calc w=1/[\s^2^(Fo^2^)+(0.0530P)^2^+0.0466P] where P=(Fo^2^+2Fc^2^)/3'
_atom_sites_solution_hydrogens     geom
_atom_sites_solution_primary     direct
_atom_sites_solution_secondary     difmap
_refine_ls_shift/su_max     0.000
_refine_ls_shift/su_mean     0.000
_refine_diff_density_max     0.227
_refine_diff_density_min     -0.200
_refine_ls_extinction_method     none
_refine_ls_extinction_coef     ?
loop_
    _atom_type_symbol
    _atom_type_description
    _atom_type_scat_dispersion_real
    _atom_type_scat_dispersion_imag
    _atom_type_scat_source
    'C' 'C' 0.0033 0.0016
                         'International Tables Vol C Tables 4.2.6.8 and 6.1.1.4'
    'H' 'H' 0.0000 0.0000
                         'International Tables Vol C Tables 4.2.6.8 and 6.1.1.4'
    'N' 'N' 0.0061 0.0033
                         'International Tables Vol C Tables 4.2.6.8 and 6.1.1.4'
    'O' 'O' 0.0106 0.0060
                         'International Tables Vol C Tables 4.2.6.8 and 6.1.1.4'
    'Cl' 'Cl' 0.1484 0.1585
                         'International Tables Vol C Tables 4.2.6.8 and 6.1.1.4'
    'S' 'S' 0.1246 0.1234
                         'International Tables Vol C Tables 4.2.6.8 and 6.1.1.4'
_computing_data_collection
;
APEX2 (Bruker, 2008)
;
_computing_cell_refinement
;
SAINT (Bruker, 2008)
;
_computing_data_reduction
;
SAINT (Bruker, 2008)
;
_computing_structure_solution
;
SHELXS97 (Sheldrick, 2008)
;
_computing_structure_refinement
;
SHELXL97 (Sheldrick, 2008)
;
_computing_molecular_graphics
;
ORTEP-3 for Windows (Farrugia, 2012) and Mercury (Macrae <i>et al.</i>,
2008)
;
_computing_publication_material
;
SHELXL97 (Sheldrick, 2008) and PLATON  Spek, 2009)
;
loop_
    _atom_site_type_symbol
    _atom_site_label
    _atom_site_fract_x
    _atom_site_fract_y
    _atom_site_fract_z
    _atom_site_U_iso_or_equiv
    _atom_site_adp_type
    _atom_site_calc_flag
    _atom_site_refinement_flags
    _atom_site_occupancy
    _atom_site_symmetry_multiplicity
    _atom_site_disorder_assembly
    _atom_site_disorder_group
    C C1 0.4918(3) -0.2996(5) -0.10347(12) 0.0665(8) Uani d . 1 1 . .
    H H1 0.4591 -0.3879 -0.0789 0.080 Uiso calc R 1 1 . .
    C C2 0.4637(3) -0.3582(5) -0.15313(13) 0.0749(9) Uani d . 1 1 . .
    H H2 0.4120 -0.4872 -0.1621 0.090 Uiso calc R 1 1 . .
    C C3 0.5116(3) -0.2267(6) -0.18911(12) 0.0759(9) Uani d . 1 1 . .
    H H3 0.4921 -0.2669 -0.2224 0.091 Uiso calc R 1 1 . .
    C C4 0.5882(3) -0.0365(5) -0.17654(10) 0.0622(7) Uani d . 1 1 . .
    H H4 0.6193 0.0518 -0.2015 0.075 Uiso calc R 1 1 . .
    C C5 0.6198(2) 0.0260(4) -0.12710(8) 0.0457(6) Uani d . 1 1 . .
    C C6 0.5690(2) -0.1087(4) -0.09079(10) 0.0531(6) Uani d . 1 1 . .
    C C7 0.6397(3) 0.1634(4) -0.02714(9) 0.0563(7) Uani d . 1 1 . .
    H H7A 0.6881 0.1612 0.0058 0.068 Uiso calc R 1 1 . .
    H H7B 0.5608 0.2529 -0.0251 0.068 Uiso calc R 1 1 . .
    C C8 0.7205(2) 0.2839(4) -0.06223(8) 0.0456(6) Uani d . 1 1 . .
    C C9 0.7056(2) 0.2157(4) -0.11002(8) 0.0446(6) Uani d . 1 1 . .
    C C10 0.7994(2) 0.4764(4) -0.04404(9) 0.0490(6) Uani d . 1 1 . .
    H H10 0.8449 0.5619 -0.0656 0.059 Uiso calc R 1 1 . .
    C C11 0.8930(2) 0.7961(4) 0.06460(8) 0.0458(6) Uani d . 1 1 . .
    C C12 0.8439(2) 0.6739(4) 0.14825(8) 0.0430(6) Uani d . 1 1 . .
    C C13 0.8894(2) 0.4948(4) 0.17950(9) 0.0497(6) Uani d . 1 1 . .
    H H13 0.9269 0.3642 0.1667 0.060 Uiso calc R 1 1 . .
    C C14 0.8788(2) 0.5110(5) 0.22994(9) 0.0538(7) Uani d . 1 1 . .
    H H14 0.9088 0.3902 0.2510 0.065 Uiso calc R 1 1 . .
    C C15 0.8245(2) 0.7033(5) 0.24904(9) 0.0563(7) Uani d . 1 1 . .
    H H15 0.8189 0.7146 0.2831 0.068 Uiso calc R 1 1 . .
    C C16 0.7784(2) 0.8787(5) 0.21777(9) 0.0580(7) Uani d . 1 1 . .
    H H16 0.7407 1.0086 0.2307 0.070 Uiso calc R 1 1 . .
    C C17 0.7870(2) 0.8659(4) 0.16725(9) 0.0520(6) Uani d . 1 1 . .
    H H17 0.7547 0.9856 0.1463 0.062 Uiso calc R 1 1 . .
    N N1 0.80705(19) 0.5309(3) 0.00252(7) 0.0496(5) Uani d . 1 1 . .
    N N2 0.87785(19) 0.7257(4) 0.01625(7) 0.0533(5) Uani d . 1 1 . .
    H H2A 0.9130 0.8041 -0.0058 0.064 Uiso calc R 1 1 . .
    N N3 0.84862(19) 0.6451(3) 0.09615(7) 0.0520(5) Uani d . 1 1 . .
    H H3A 0.8196 0.5154 0.0836 0.062 Uiso calc R 1 1 . .
    O O1 0.60439(18) -0.0669(3) -0.04098(6) 0.0662(5) Uani d . 1 1 . .
    Cl Cl1 0.79000(7) 0.35034(13) -0.15374(2) 0.0649(2) Uani d . 1 1 . .
    S S1 0.96413(7) 1.05093(12) 0.07927(2) 0.0565(2) Uani d . 1 1 . .
loop_
    _atom_site_aniso_label
    _atom_site_aniso_U_11
    _atom_site_aniso_U_22
    _atom_site_aniso_U_33
    _atom_site_aniso_U_12
    _atom_site_aniso_U_13
    _atom_site_aniso_U_23
    C1 0.0604(16) 0.0548(19) 0.086(2) -0.0045(14) 0.0171(15) -0.0053(17)
    C2 0.0523(16) 0.070(2) 0.101(3) -0.0045(15) 0.0005(16) -0.030(2)
    C3 0.0651(18) 0.092(3) 0.068(2) 0.0024(18) -0.0059(15) -0.0280(19)
    C4 0.0606(16) 0.074(2) 0.0509(16) 0.0048(15) 0.0005(13) -0.0125(15)
    C5 0.0467(13) 0.0493(15) 0.0410(13) 0.0075(11) 0.0046(10) -0.0025(12)
    C6 0.0534(14) 0.0502(17) 0.0564(16) 0.0037(12) 0.0089(12) -0.0055(13)
    C7 0.0773(17) 0.0502(17) 0.0437(14) -0.0077(14) 0.0160(12) 0.0006(13)
    C8 0.0527(13) 0.0474(15) 0.0375(13) 0.0009(12) 0.0093(10) 0.0022(12)
    C9 0.0500(13) 0.0473(15) 0.0374(12) 0.0027(11) 0.0096(10) 0.0037(11)
    C10 0.0584(15) 0.0506(16) 0.0387(13) -0.0022(12) 0.0088(11) 0.0028(12)
    C11 0.0528(14) 0.0441(15) 0.0416(13) 0.0011(11) 0.0103(11) 0.0004(12)
    C12 0.0496(13) 0.0409(15) 0.0397(13) -0.0090(11) 0.0099(10) -0.0015(11)
    C13 0.0582(15) 0.0412(15) 0.0522(15) 0.0008(12) 0.0167(12) -0.0038(12)
    C14 0.0631(16) 0.0518(17) 0.0479(15) -0.0023(13) 0.0123(12) 0.0063(13)
    C15 0.0646(16) 0.0636(19) 0.0428(14) -0.0140(14) 0.0156(12) -0.0079(14)
    C16 0.0673(16) 0.0512(17) 0.0589(17) -0.0020(13) 0.0211(13) -0.0143(14)
    C17 0.0623(16) 0.0413(15) 0.0539(15) 0.0029(12) 0.0128(12) 0.0021(13)
    N1 0.0624(13) 0.0435(13) 0.0433(12) -0.0043(10) 0.0083(9) -0.0006(10)
    N2 0.0713(13) 0.0527(14) 0.0368(11) -0.0131(11) 0.0101(9) 0.0021(10)
    N3 0.0789(14) 0.0406(12) 0.0386(11) -0.0136(11) 0.0148(10) -0.0063(10)
    O1 0.0928(13) 0.0550(13) 0.0525(11) -0.0160(10) 0.0162(10) 0.0034(10)
    Cl1 0.0802(5) 0.0762(5) 0.0411(4) -0.0098(4) 0.0189(3) 0.0059(3)
    S1 0.0796(5) 0.0433(4) 0.0488(4) -0.0101(3) 0.0162(3) -0.0023(3)
_geom_special_details
;
All e.s.d.'s (except the e.s.d. in the dihedral angle between two l.s. planes)
are estimated using the full covariance matrix. The cell e.s.d.'s are taken
into account individually in the estimation of e.s.d.'s in distances, angles
and torsion angles; correlations between e.s.d.'s in cell parameters are only
used when they are defined by crystal symmetry. An approximate (isotropic)
treatment of cell e.s.d.'s is used for estimating e.s.d.'s involving l.s.
planes.
;
loop_
    _geom_bond_atom_site_label_1
    _geom_bond_atom_site_label_2
    _geom_bond_site_symmetry_2
    _geom_bond_distance
    _geom_bond_publ_flag
    C1 C6 . 1.378(3) ?
    C1 C2 . 1.383(4) ?
    C1 H1 . 0.9300 ?
    C2 C3 . 1.369(4) ?
    C2 H2 . 0.9300 ?
    C3 C4 . 1.371(4) ?
    C3 H3 . 0.9300 ?
    C4 C5 . 1.387(3) ?
    C4 H4 . 0.9300 ?
    C5 C6 . 1.399(3) ?
    C5 C9 . 1.448(3) ?
    C6 O1 . 1.375(3) ?
    C7 O1 . 1.414(3) ?
    C7 C8 . 1.503(3) ?
    C7 H7A . 0.9700 ?
    C7 H7B . 0.9700 ?
    C8 C9 . 1.343(3) ?
    C8 C10 . 1.429(3) ?
    C9 Cl1 . 1.730(2) ?
    C10 N1 . 1.291(3) ?
    C10 H10 . 0.9300 ?
    C11 N3 . 1.335(3) ?
    C11 N2 . 1.361(3) ?
    C11 S1 . 1.668(2) ?
    C12 C17 . 1.378(3) ?
    C12 C13 . 1.381(3) ?
    C12 N3 . 1.425(3) ?
    C13 C14 . 1.384(3) ?
    C13 H13 . 0.9300 ?
    C14 C15 . 1.369(3) ?
    C14 H14 . 0.9300 ?
    C15 C16 . 1.367(3) ?
    C15 H15 . 0.9300 ?
    C16 C17 . 1.381(3) ?
    C16 H16 . 0.9300 ?
    C17 H17 . 0.9300 ?
    N1 N2 . 1.367(3) ?
    N2 H2A . 0.8600 ?
    N3 H3A . 0.8600 ?
loop_
    _geom_angle_atom_site_label_1
    _geom_angle_atom_site_label_2
    _geom_angle_atom_site_label_3
    _geom_angle_site_symmetry_1
    _geom_angle_site_symmetry_3
    _geom_angle
    _geom_angle_publ_flag
    C6 C1 C2 . . 119.2(3) ?
    C6 C1 H1 . . 120.4 ?
    C2 C1 H1 . . 120.4 ?
    C3 C2 C1 . . 120.1(3) ?
    C3 C2 H2 . . 119.9 ?
    C1 C2 H2 . . 119.9 ?
    C2 C3 C4 . . 120.7(3) ?
    C2 C3 H3 . . 119.6 ?
    C4 C3 H3 . . 119.6 ?
    C3 C4 C5 . . 120.8(3) ?
    C3 C4 H4 . . 119.6 ?
    C5 C4 H4 . . 119.6 ?
    C4 C5 C6 . . 117.8(2) ?
    C4 C5 C9 . . 124.8(2) ?
    C6 C5 C9 . . 117.3(2) ?
    O1 C6 C1 . . 117.7(3) ?
    O1 C6 C5 . . 120.8(2) ?
    C1 C6 C5 . . 121.3(3) ?
    O1 C7 C8 . . 114.2(2) ?
    O1 C7 H7A . . 108.7 ?
    C8 C7 H7A . . 108.7 ?
    O1 C7 H7B . . 108.7 ?
    C8 C7 H7B . . 108.7 ?
    H7A C7 H7B . . 107.6 ?
    C9 C8 C10 . . 123.8(2) ?
    C9 C8 C7 . . 117.5(2) ?
    C10 C8 C7 . . 118.4(2) ?
    C8 C9 C5 . . 121.8(2) ?
    C8 C9 Cl1 . . 121.0(2) ?
    C5 C9 Cl1 . . 117.22(17) ?
    N1 C10 C8 . . 119.6(2) ?
    N1 C10 H10 . . 120.2 ?
    C8 C10 H10 . . 120.2 ?
    N3 C11 N2 . . 114.2(2) ?
    N3 C11 S1 . . 126.51(18) ?
    N2 C11 S1 . . 119.31(18) ?
    C17 C12 C13 . . 120.0(2) ?
    C17 C12 N3 . . 121.7(2) ?
    C13 C12 N3 . . 118.1(2) ?
    C12 C13 C14 . . 119.5(2) ?
    C12 C13 H13 . . 120.2 ?
    C14 C13 H13 . . 120.2 ?
    C15 C14 C13 . . 120.6(2) ?
    C15 C14 H14 . . 119.7 ?
    C13 C14 H14 . . 119.7 ?
    C16 C15 C14 . . 119.5(2) ?
    C16 C15 H15 . . 120.2 ?
    C14 C15 H15 . . 120.2 ?
    C15 C16 C17 . . 121.0(2) ?
    C15 C16 H16 . . 119.5 ?
    C17 C16 H16 . . 119.5 ?
    C12 C17 C16 . . 119.3(2) ?
    C12 C17 H17 . . 120.3 ?
    C16 C17 H17 . . 120.3 ?
    C10 N1 N2 . . 115.8(2) ?
    C11 N2 N1 . . 120.31(19) ?
    C11 N2 H2A . . 119.8 ?
    N1 N2 H2A . . 119.8 ?
    C11 N3 C12 . . 127.5(2) ?
    C11 N3 H3A . . 116.3 ?
    C12 N3 H3A . . 116.3 ?
    C6 O1 C7 . . 117.04(19) ?
loop_
    _geom_torsion_atom_site_label_1
    _geom_torsion_atom_site_label_2
    _geom_torsion_atom_site_label_3
    _geom_torsion_atom_site_label_4
    _geom_torsion_site_symmetry_1
    _geom_torsion_site_symmetry_2
    _geom_torsion_site_symmetry_3
    _geom_torsion_site_symmetry_4
    _geom_torsion
    _geom_torsion_publ_flag
    C6 C1 C2 C3 . . . . -0.3(4) ?
    C1 C2 C3 C4 . . . . 0.2(4) ?
    C2 C3 C4 C5 . . . . 0.6(4) ?
    C3 C4 C5 C6 . . . . -1.2(4) ?
    C3 C4 C5 C9 . . . . 176.4(2) ?
    C2 C1 C6 O1 . . . . -174.5(2) ?
    C2 C1 C6 C5 . . . . -0.3(4) ?
    C4 C5 C6 O1 . . . . 175.1(2) ?
    C9 C5 C6 O1 . . . . -2.7(3) ?
    C4 C5 C6 C1 . . . . 1.1(3) ?
    C9 C5 C6 C1 . . . . -176.8(2) ?
    O1 C7 C8 C9 . . . . 27.7(3) ?
    O1 C7 C8 C10 . . . . -157.8(2) ?
    C10 C8 C9 C5 . . . . -177.1(2) ?
    C7 C8 C9 C5 . . . . -2.9(3) ?
    C10 C8 C9 Cl1 . . . . 3.5(3) ?
    C7 C8 C9 Cl1 . . . . 177.74(17) ?
    C4 C5 C9 C8 . . . . 172.2(2) ?
    C6 C5 C9 C8 . . . . -10.1(3) ?
    C4 C5 C9 Cl1 . . . . -8.4(3) ?
    C6 C5 C9 Cl1 . . . . 169.29(17) ?
    C9 C8 C10 N1 . . . . 179.3(2) ?
    C7 C8 C10 N1 . . . . 5.2(3) ?
    C17 C12 C13 C14 . . . . -0.8(3) ?
    N3 C12 C13 C14 . . . . -176.0(2) ?
    C12 C13 C14 C15 . . . . -0.4(4) ?
    C13 C14 C15 C16 . . . . 1.1(4) ?
    C14 C15 C16 C17 . . . . -0.7(4) ?
    C13 C12 C17 C16 . . . . 1.2(3) ?
    N3 C12 C17 C16 . . . . 176.3(2) ?
    C15 C16 C17 C12 . . . . -0.5(4) ?
    C8 C10 N1 N2 . . . . -176.1(2) ?
    N3 C11 N2 N1 . . . . 8.2(3) ?
    S1 C11 N2 N1 . . . . -172.62(17) ?
    C10 N1 N2 C11 . . . . -179.3(2) ?
    N2 C11 N3 C12 . . . . -176.3(2) ?
    S1 C11 N3 C12 . . . . 4.7(4) ?
    C17 C12 N3 C11 . . . . 52.3(3) ?
    C13 C12 N3 C11 . . . . -132.6(2) ?
    C1 C6 O1 C7 . . . . -157.2(2) ?
    C5 C6 O1 C7 . . . . 28.6(3) ?
    C8 C7 O1 C6 . . . . -40.3(3) ?
loop_
    _geom_hbond_atom_site_label_D
    _geom_hbond_atom_site_label_H
    _geom_hbond_atom_site_label_A
    _geom_hbond_site_symmetry_A
    _geom_hbond_distance_DH
    _geom_hbond_distance_HA
    _geom_hbond_distance_DA
    _geom_hbond_angle_DHA
    N2 H2A S1 3_775 0.86 2.61 3.456(2) 167
    C2 H2 Cg1 3_655 0.93 2.86 3.697(3) 151
_iucr_refine_instructions_details
;
TITL CHR 2 in P2(1)/c
REM  transformed to space group :
CELL   0.71073 10.3176  5.7589 27.0364   90.000   96.564   90.000
ZERR   4        0.0003  0.0002  0.0007    0.000    0.002    0.000
LATT   1
SYMM  - X, 1/2 + Y, 1/2 - Z
SFAC  C    H    N    O    CL   S
UNIT  68   56   12   4    4    4
MERG   2
FMAP   2
PLAN   20
BOND   $H
ACTA   50
CONF
L.S.   10
WGHT    0.053000    0.046600
FVAR       0.16205
C1    1    0.491837   -0.299557   -0.103471    11.00000    0.06042    0.05475 =
         0.08642   -0.00528    0.01705   -0.00448
AFIX  43
H1    2    0.459066   -0.387907   -0.078926    11.00000   -1.20000
AFIX   0
C2    1    0.463657   -0.358222   -0.153129    11.00000    0.05226    0.07011 =
         0.10053   -0.03048    0.00049   -0.00453
AFIX  43
H2    2    0.412029   -0.487210   -0.162108    11.00000   -1.20000
AFIX   0
C3    1    0.511648   -0.226692   -0.189111    11.00000    0.06507    0.09195 =
         0.06762   -0.02803   -0.00595    0.00241
AFIX  43
H3    2    0.492063   -0.266894   -0.222443    11.00000   -1.20000
AFIX   0
C4    1    0.588224   -0.036462   -0.176541    11.00000    0.06064    0.07376 =
         0.05095   -0.01250    0.00049    0.00476
AFIX  43
H4    2    0.619344    0.051791   -0.201464    11.00000   -1.20000
AFIX   0
C5    1    0.619842    0.025956   -0.127098    11.00000    0.04672    0.04931 =
         0.04099   -0.00251    0.00456    0.00747
C6    1    0.569044   -0.108652   -0.090787    11.00000    0.05338    0.05021 =
         0.05643   -0.00555    0.00892    0.00372
C7    1    0.639674    0.163420   -0.027138    11.00000    0.07726    0.05022 =
         0.04366    0.00064    0.01602   -0.00767
AFIX  23
H7A   2    0.688111    0.161193    0.005793    11.00000   -1.20000
H7B   2    0.560791    0.252854   -0.025108    11.00000   -1.20000
AFIX   0
C8    1    0.720545    0.283903   -0.062228    11.00000    0.05269    0.04744 =
         0.03752    0.00223    0.00934    0.00089
C9    1    0.705608    0.215662   -0.110021    11.00000    0.05000    0.04733 =
         0.03741    0.00373    0.00956    0.00269
C10   1    0.799387    0.476433   -0.044036    11.00000    0.05842    0.05063 =
         0.03868    0.00277    0.00878   -0.00220
AFIX  43
H10   2    0.844882    0.561916   -0.065593    11.00000   -1.20000
AFIX   0
C11   1    0.892955    0.796138    0.064603    11.00000    0.05277    0.04409 =
         0.04160    0.00036    0.01033    0.00108
C12   1    0.843920    0.673900    0.148253    11.00000    0.04963    0.04091 =
         0.03965   -0.00154    0.00988   -0.00897
C13   1    0.889385    0.494799    0.179505    11.00000    0.05821    0.04122 =
         0.05218   -0.00382    0.01667    0.00082
AFIX  43
H13   2    0.926876    0.364203    0.166740    11.00000   -1.20000
AFIX   0
C14   1    0.878763    0.511030    0.229939    11.00000    0.06308    0.05178 =
         0.04787    0.00632    0.01231   -0.00231
AFIX  43
H14   2    0.908787    0.390242    0.251040    11.00000   -1.20000
AFIX   0
C15   1    0.824452    0.703312    0.249044    11.00000    0.06464    0.06364 =
         0.04283   -0.00790    0.01564   -0.01402
AFIX  43
H15   2    0.818920    0.714592    0.283053    11.00000   -1.20000
AFIX   0
C16   1    0.778395    0.878665    0.217768    11.00000    0.06727    0.05123 =
         0.05886   -0.01431    0.02115   -0.00199
AFIX  43
H16   2    0.740682    1.008583    0.230717    11.00000   -1.20000
AFIX   0
C17   1    0.787000    0.865879    0.167252    11.00000    0.06226    0.04129 =
         0.05388    0.00214    0.01281    0.00294
AFIX  43
H17   2    0.754725    0.985567    0.146260    11.00000   -1.20000
AFIX   0
N1    3    0.807048    0.530928    0.002515    11.00000    0.06239    0.04352 =
         0.04328   -0.00059    0.00826   -0.00427
N2    3    0.877852    0.725698    0.016250    11.00000    0.07126    0.05270 =
         0.03676    0.00210    0.01009   -0.01311
AFIX  43
H2A   2    0.913029    0.804112   -0.005773    11.00000   -1.20000
AFIX   0
N3    3    0.848622    0.645065    0.096152    11.00000    0.07887    0.04058 =
         0.03856   -0.00625    0.01479   -0.01365
AFIX  43
H3A   2    0.819560    0.515430    0.083573    11.00000   -1.20000
AFIX   0
O1    4    0.604386   -0.066851   -0.040981    11.00000    0.09278    0.05504 =
         0.05250    0.00336    0.01621   -0.01596
CL1   5    0.790003    0.350341   -0.153741    11.00000    0.08023    0.07622 =
         0.04106    0.00588    0.01892   -0.00984
S1    6    0.964127    1.050927    0.079266    11.00000    0.07960    0.04327 =
         0.04884   -0.00226    0.01625   -0.01007
HKLF 4
REM  RAJESWARI_L15_0m in P2(1)/c
REM R1 =  0.0470 for   2089 Fo > 4sig(Fo)  and  0.1099 for all   3902 data
REM    208 parameters refined using      0 restraints
END
;
data_global
_journal_date_recd_electronic     2015-02-04
_journal_date_accepted     2015-02-17
_journal_name_full     'Acta Crystallographica, Section E'
_journal_year     2015
_journal_volume     71
_journal_issue      3
_journal_page_first     305
_journal_page_last     308
_journal_paper_category     GO
_journal_paper_doi     10.1107/S2056989015003369
_journal_coeditor_code     SU5078
_publ_contact_author_name     'K. Sethusankar'
_publ_contact_author_address
;
   Department of Physics
   RKM Vivekananda College (Autonomous)
   Chennai 600 004
   India
;
_publ_contact_author_email     'ksethusankar@yahoo.co.in'
_publ_contact_author_fax     '044 091 2499 3057'
_publ_contact_author_phone     '044 091 24484170'
_publ_section_title
;\
Crystal structures of two hydrazinecarbothioamide derivatives:
(<i>E</i>)-<i>N</i>-ethyl-2-[(4-oxo-4<i>H</i>-chromen-3-yl)methylidene]\
hydrazinecarbothioamide hemihydrate and
(<i>E</i>)-2-[(4-chloro-2<i>H</i>-chromen-3-yl)methylidene]-<i>N</i>-\
phenylhydrazinecarbothioamide
;
_publ_section_title_footnote     .
loop_
    _publ_author_name
    _publ_author_address
    'Rajeswari Gangadharan'
;
   Department of Physics
   Ethiraj College for Women  (Autonomous)
   Chennai 600 008
   India
;
    'Jebiti Haribabu'
;
   Department of Chemistry
   National Institute of Technology
   Tiruchirappalli 620 015
   India
;
    'Ramasamy Karvembu'
;
   Department of Chemistry
   National Institute of Technology
   Tiruchirappalli 620 015
   India
;
    'K. Sethusankar'
;
   Department of Physics
   RKM Vivekananda College (Autonomous)
   Chennai 600 004
   India
;
_publ_section_synopsis
;
The title compounds, (I) and (II), are hydrazinecarbothioamide derivatives. In
the crystal of (I), two independent molecules are linked by bifurcated
N---H...O and C---H...O hydrogen bonds, forming two <i>R</i>~2~^1^(6) ring
motifs, and <i>R</i>~2~^2^(10) and <i>R</i>~2~^2^(14) ring motifs. In the
crystal of (II), molecules are linked by pairs of N---H...S hydrogen bonds,
forming inversion dimers with an <i>R</i>~2~^2^(8) ring motif.
;
