# Supplementary material for: Crystal structures of two hydrazinecarbo­thio­amide derivatives: (E)-N-ethyl-2-[(4-oxo-4H-chromen-3-yl)methyl­idene]hydrazinecarbo­thio­amide hemi­hydrate and (E)-2-[(4-chloro-2H-chromen-3-yl)methyl­idene]-N-phenyl­hydrazinecarbo­thio­amide
Source: Acta Crystallogr E Crystallogr Commun. 2015 Feb 21;71(Pt 3):305–8. doi: 10.1107/S2056989015003369 (PMC4350706; doi:10.1107/S2056989015003369)
Supplement: Supplementary file 2 [file e-71-00305-Isup2.hkl]

# 
# h,k,l, Fc-squared, Fo-squared, sigma(Fo-squared) and status flag 
# 
data_I
_shelx_title ' I         P -1         R   0.05' 
_shelx_refln_list_code          4 
_shelx_F_calc_maximum      331.51 
_exptl_crystal_F_000       596.00 
_reflns_d_resolution_high  0.7929 
 
loop_ 
 _symmetry_equiv_pos_as_xyz 
 'x, y, z' 
 '-x, -y, -z' 
 
_cell_length_a     8.2858 
_cell_length_b    12.5422 
_cell_length_c    14.3520 
_cell_angle_alpha 114.379 
_cell_angle_beta   95.751 
_cell_angle_gamma  94.200 
 
_shelx_F_squared_multiplier     1.000 
 
loop_ 
 _refln_index_h 
 _refln_index_k 
 _refln_index_l 
 _refln_F_squared_calc 
 _refln_F_squared_meas 
 _refln_F_squared_sigma 
 _refln_observed_status 
   1   0   0     3335.77     3035.18     21.47 o 
   2   0   0    13006.39    12410.65     95.68 o 
   3   0   0        6.29        2.15      1.56 o 
   4   0   0      439.59      419.57      7.28 o 
   5   0   0       39.88       40.29      3.92 o 
   6   0   0       17.41       19.21      4.58 o 
   7   0   0      456.51      490.95     13.90 o 
   8   0   0        2.42       -2.13      5.60 o 
   9   0   0        6.54        2.13      7.53 o 
  10   0   0        2.42        7.52     10.47 o 
 -10   1   0       11.46        4.77     10.93 o 
  -9   1   0        0.01        0.50      6.93 o 
  -8   1   0       19.00       14.22      6.21 o 
  -7   1   0       32.03       23.44      7.55 o 
  -6   1   0        9.96        6.57      3.81 o 
  -5   1   0      209.48      199.67      6.38 o 
  -4   1   0     2258.88     2180.40     22.70 o 
  -3   1   0      152.53      138.71      3.27 o 
  -2   1   0      389.21      326.73      4.09 o 
  -1   1   0     1718.75     1739.80     12.84 o 
   0   1   0     1340.53     1288.68     11.66 o 
   1   1   0     1154.00     1066.12     17.46 o 
   2   1   0     2940.54     2691.74     22.80 o 
   3   1   0     4117.69     3833.02     32.40 o 
   4   1   0      692.76      686.50      9.07 o 
   5   1   0      138.94      120.11      7.00 o 
   6   1   0       70.28       65.35      5.63 o 
   7   1   0       65.95       74.58      7.05 o 
   8   1   0        2.56       -5.37      5.37 o 
   9   1   0        1.99       -7.81      8.23 o 
  10   1   0        1.21       -3.63     21.28 o 
 -10   2   0        1.56       -4.89      9.96 o 
  -9   2   0       70.10       67.97     11.37 o 
  -8   2   0        0.32       -4.04      7.61 o 
  -7   2   0       70.31       67.36      6.86 o 
  -6   2   0       32.26       34.40      5.21 o 
  -5   2   0       12.29       14.23      3.09 o 
  -4   2   0      815.94      787.47     10.65 o 
  -3   2   0       77.74       80.55      2.92 o 
  -2   2   0    41984.83    38857.85    318.42 o 
  -1   2   0      437.11      404.77      4.71 o 
   0   2   0     4289.72     4171.55     37.78 o 
   1   2   0       12.33       15.91      2.44 o 
   2   2   0     1378.77     1324.49     14.02 o 
   3   2   0        0.60       -1.45      1.45 o 
   4   2   0      695.05      693.12      9.75 o 
   5   2   0        0.03       -2.21      2.86 o 
   6   2   0       24.82       21.90      5.13 o 
   7   2   0       13.54       13.53      6.34 o 
   8   2   0        1.67        9.16      6.89 o 
   9   2   0       55.90       67.78     15.57 o 
  10   2   0       26.57       14.53     18.68 o 
 -10   3   0       23.83       37.00     12.41 o 
  -9   3   0      119.32      107.04     11.57 o 
  -8   3   0       20.65       23.30      6.56 o 
  -7   3   0        9.26        9.84      4.91 o 
  -6   3   0        0.04       -1.70      3.65 o 
  -5   3   0      248.28      254.76      7.55 o 
  -4   3   0      619.08      600.80      9.32 o 
  -3   3   0      786.43      756.20      9.47 o 
  -2   3   0      413.37      370.64      5.80 o 
  -1   3   0      245.77      254.68      5.48 o 
   0   3   0     1349.04     1245.50     13.29 o 
   1   3   0      271.47      236.92      5.11 o 
   2   3   0       14.61       18.21      2.07 o 
   3   3   0     1175.91     1225.75     14.03 o 
   4   3   0        5.46        3.51      2.42 o 
   5   3   0       13.05       12.14      3.71 o 
   6   3   0       18.10       18.56      5.41 o 
   7   3   0       23.05       24.07      6.89 o 
   8   3   0       32.03       25.74      8.33 o 
   9   3   0        0.06       -2.08      9.54 o 
 -10   4   0        5.61       14.53     14.53 o 
  -9   4   0        2.49        6.95      7.47 o 
  -8   4   0        0.36       -4.45      6.59 o 
  -7   4   0       33.92       39.22      6.48 o 
  -6   4   0        3.21        1.02      2.98 o 
  -5   4   0      296.27      295.59      7.18 o 
  -4   4   0       43.03       37.36      4.22 o 
  -3   4   0     1011.96      941.93     12.28 o 
  -2   4   0      663.73      615.31      8.88 o 
  -1   4   0      936.28      905.83     11.72 o 
   0   4   0      313.67      309.17      6.41 o 
   1   4   0       75.61       82.08      3.84 o 
   2   4   0      563.35      546.21     11.60 o 
   3   4   0        6.71        3.85      2.92 o 
   4   4   0        0.42       -0.50      2.77 o 
   5   4   0        4.25        0.74      3.33 o 
   6   4   0       41.17       54.50     10.40 o 
   7   4   0        0.87        5.67      6.17 o 
   8   4   0        9.11       -4.00      7.23 o 
   9   4   0        0.07        3.11     12.45 o 
 -10   5   0        0.10       -7.26     14.53 o 
  -9   5   0        5.88        5.02      7.64 o 
  -8   5   0        3.96        4.37      6.03 o 
  -7   5   0       41.76       55.16      7.09 o 
  -6   5   0      127.45      147.34      8.99 o 
  -5   5   0       67.72       64.77      4.36 o 
  -4   5   0      134.79      155.11      5.42 o 
  -3   5   0      152.29      155.61      6.43 o 
  -2   5   0      327.50      310.82      8.50 o 
  -1   5   0     1246.97     1197.07     15.15 o 
   0   5   0       88.32       86.80      3.37 o 
   1   5   0     2860.25     2979.44     43.59 o 
   2   5   0        0.52        0.16      2.44 o 
   3   5   0      562.53      571.78      9.90 o 
   4   5   0        1.50        1.08      2.93 o 
   5   5   0        9.43        8.12      4.14 o 
   6   5   0       37.25       41.45      6.54 o 
   7   5   0        8.09       10.81      6.99 o 
   8   5   0        8.19        9.29      7.28 o 
   9   5   0       15.35       22.98     20.24 o 
  -9   6   0        2.72        8.66      8.08 o 
  -8   6   0        2.45       -1.12      6.06 o 
  -7   6   0        2.16       -0.18      5.99 o 
  -6   6   0      181.68      190.45      7.69 o 
  -5   6   0        6.29        8.66      3.47 o 
  -4   6   0      149.28      154.98      5.69 o 
  -3   6   0        6.75        6.58      3.05 o 
  -2   6   0       17.41       17.98      3.17 o 
  -1   6   0      161.22      156.88      5.96 o 
   0   6   0       94.12       94.80      4.09 o 
   1   6   0       65.59       75.69      4.67 o 
   2   6   0        2.00        0.37      3.98 o 
   3   6   0        9.45        8.43      3.32 o 
   4   6   0        0.04       -3.54      3.92 o 
   5   6   0        3.08        2.40      4.03 o 
   6   6   0        4.99        3.77      5.24 o 
   7   6   0       14.60       18.06      7.53 o 
   8   6   0        3.75       -2.98      8.42 o 
  -9   7   0        1.39      -10.27     10.27 o 
  -8   7   0       10.53        6.91      9.21 o 
  -7   7   0        0.52       -1.43      5.42 o 
  -6   7   0        3.62        1.08      3.65 o 
  -5   7   0        6.84       16.60      5.03 o 
  -4   7   0       29.84       28.46      4.35 o 
  -3   7   0       54.34       44.89      5.38 o 
  -2   7   0        4.53        7.13      2.80 o 
  -1   7   0      123.53      135.28      5.32 o 
   0   7   0       36.95       46.28      4.63 o 
   1   7   0        0.06        1.56      3.58 o 
   2   7   0        2.50        3.82      3.65 o 
   3   7   0        9.31       14.26      5.15 o 
   4   7   0        0.76        1.17      4.56 o 
   5   7   0        5.63        6.98      4.88 o 
   6   7   0        5.66       -0.61      5.99 o 
   7   7   0       22.82        9.34      9.15 o 
   8   7   0        1.02       -0.85     10.20 o 
  -9   8   0        0.00       15.57     18.68 o 
  -8   8   0        7.80        1.73      9.89 o 
  -7   8   0        1.62       -1.43      8.72 o 
  -6   8   0        0.00       -3.55      4.06 o 
  -5   8   0        0.66       -1.61      4.42 o 
  -4   8   0       27.42       27.23      5.16 o 
  -3   8   0       11.86       12.83      4.23 o 
  -2   8   0       36.01       39.07      4.43 o 
  -1   8   0       26.59       22.35      4.20 o 
   0   8   0       45.29       47.02      5.18 o 
   1   8   0       41.57       49.27      5.77 o 
   2   8   0        1.66        0.12      4.28 o 
   3   8   0       62.18       64.91      6.63 o 
   4   8   0       29.26       12.95      6.54 o 
   5   8   0       59.32       58.13      7.03 o 
   6   8   0       14.63        9.36      7.83 o 
   7   8   0        4.32       -6.23      8.81 o 
  -8   9   0        0.70        0.00     17.64 o 
  -7   9   0        6.48       15.57     15.57 o 
  -6   9   0        3.19       -4.07      7.34 o 
  -5   9   0        0.46       -0.14      4.83 o 
  -4   9   0        4.88        4.40      5.34 o 
  -3   9   0        5.25        2.23      3.64 o 
  -2   9   0       24.30       24.12      4.05 o 
  -1   9   0        3.54        4.95      3.65 o 
   0   9   0       87.70      100.82      7.29 o 
   1   9   0        1.75       -0.62      4.77 o 
   2   9   0       13.38       14.07      5.10 o 
   3   9   0       19.53       27.20      5.65 o 
   4   9   0       24.83       21.48      6.60 o 
   5   9   0       42.40       41.81      8.95 o 
   6   9   0       10.76        2.08     18.68 o 
   7   9   0        0.13      -10.13     10.90 o 
  -8  10   0        0.12      -17.64     17.64 o 
  -7  10   0        4.22        4.15     18.68 o 
  -6  10   0       18.49       -1.04     11.96 o 
  -5  10   0        5.78       -6.00      6.00 o 
  -4  10   0      262.61      278.97     18.30 o 
  -3  10   0       53.62       46.25      7.19 o 
  -2  10   0        0.65        2.04      5.21 o 
  -1  10   0       28.15       32.68      5.40 o 
   0  10   0       47.59       55.85      8.31 o 
   1  10   0       62.02       53.67      6.48 o 
   2  10   0        5.81       -1.26      4.82 o 
   3  10   0      379.57      377.38     16.12 o 
   4  10   0       43.98       54.98     10.76 o 
   5  10   0        7.05        4.36      7.78 o 
   6  10   0        1.39        6.12     10.62 o 
  -7  11   0       19.79       41.51     21.79 o 
  -6  11   0        5.34       -1.04     15.57 o 
  -5  11   0      132.19      123.52     11.90 o 
  -4  11   0        6.92        0.00      8.07 o 
  -3  11   0       59.44       50.28     14.52 o 
  -2  11   0       45.00       44.71      9.74 o 
  -1  11   0       20.88       12.37      6.46 o 
   0  11   0      201.16      214.09     12.95 o 
   1  11   0        0.05       -1.56      5.97 o 
   2  11   0      260.65      249.64     20.36 o 
   3  11   0        6.49        9.57      7.57 o 
   4  11   0       33.52       26.85      8.69 o 
   5  11   0        4.66       -4.11      8.01 o 
  -6  12   0       23.96       28.02     20.76 o 
  -5  12   0        1.70       -8.97     15.05 o 
  -4  12   0        0.67       -6.90     14.53 o 
  -3  12   0        6.32        0.52     24.39 o 
  -2  12   0       22.20       32.49     15.05 o 
  -1  12   0       27.23       18.79      9.74 o 
   0  12   0        1.55        3.41      8.69 o 
   1  12   0       30.30        7.35      8.69 o 
   2  12   0       55.80       70.71     14.18 o 
   3  12   0        6.24       -0.74      9.96 o 
   4  12   0       69.86       95.69     35.81 o 
  -5  13   0       34.52        3.16     23.35 o 
  -4  13   0        1.68      -10.35     12.70 o 
  -3  13   0        0.41       -1.32     11.96 o 
  -2  13   0        0.24      -11.36     11.36 o 
  -1  13   0        0.45       -5.26     11.22 o 
   0  13   0      105.78      100.89     16.83 o 
   1  13   0        2.40        4.28     11.67 o 
   2  13   0       43.58       44.95     14.18 o 
   3  13   0        0.13       -7.78     11.01 o 
  -3  14   0        2.17      -13.49     13.49 o 
  -2  14   0        0.40       -3.69     29.06 o 
  -1  14   0       12.64        1.99     13.44 o 
   0  14   0       12.85       12.03     13.21 o 
   1  14   0       33.56        8.30     16.61 o 
  -2 -14   1        0.46        3.11     15.57 o 
  -1 -14   1        0.04       -7.37     10.62 o 
   0 -14   1        0.00        3.40     11.96 o 
   1 -14   1        0.89        5.13     12.41 o 
   2 -14   1        0.42      -11.01     11.01 o 
   3 -14   1        0.16       -2.50     12.41 o 
   4 -14   1        3.28       -0.79     13.44 o 
  -3 -13   1        2.36        8.43     12.09 o 
  -2 -13   1        0.02        5.52     10.20 o 
  -1 -13   1       10.14       12.66     10.93 o 
   0 -13   1       30.98       20.13     13.49 o 
   1 -13   1        6.32       -3.78      8.98 o 
   2 -13   1        0.18       -1.00     10.20 o 
   3 -13   1        3.66        8.76     11.47 o 
   4 -13   1       12.30       18.57     15.05 o 
   5 -13   1       31.71       12.84     13.71 o 
  -5 -12   1        0.15       -2.08     14.53 o 
  -4 -12   1        1.80        5.33     10.93 o 
  -3 -12   1        0.01       -8.51      9.15 o 
  -2 -12   1        1.08       -7.55      7.78 o 
  -1 -12   1      102.69       99.50     13.24 o 
   0 -12   1        3.79        1.27      6.40 o 
   1 -12   1       13.75        5.68      7.64 o 
   2 -12   1       18.74        8.05      7.04 o 
   3 -12   1        2.52        6.22      6.77 o 
   4 -12   1       16.19        6.28      7.04 o 
   5 -12   1        3.24       -7.97     11.22 o 
   6 -12   1      176.25      217.95     30.10 o 
   7 -12   1        1.47       35.29     21.79 o 
  -5 -11   1        0.34       -7.47      7.47 o 
  -4 -11   1        2.12        5.88      7.16 o 
  -3 -11   1        0.33       -5.49      5.49 o 
  -2 -11   1      305.02      272.25     15.28 o 
  -1 -11   1       77.63       51.76      7.75 o 
   0 -11   1      151.79      152.85     12.73 o 
   1 -11   1        1.98        0.60      4.73 o 
   2 -11   1       59.39       49.21      7.48 o 
   3 -11   1       32.43       23.97      6.86 o 
   4 -11   1        0.25       -4.18      5.38 o 
   5 -11   1      119.83      119.66     16.83 o 
   6 -11   1       52.01       70.57     21.79 o 
   7 -11   1        1.65       -4.15     17.64 o 
  -6 -10   1        0.40        3.15      9.89 o 
  -5 -10   1        0.01       -8.67      9.63 o 
  -4 -10   1       95.95       98.70      9.59 o 
  -3 -10   1        1.94       -0.99      4.77 o 
  -2 -10   1        4.62        7.38      5.06 o 
  -1 -10   1        3.09       -0.82      4.49 o 
   0 -10   1       74.81       74.18      6.54 o 
   1 -10   1       20.14       22.91      6.57 o 
   2 -10   1        6.56        8.04      5.14 o 
   3 -10   1      230.87      245.44     12.75 o 
   4 -10   1        0.55        2.42      5.54 o 
   5 -10   1       24.66       16.79     11.45 o 
   6 -10   1        0.12        5.19     14.53 o 
   7 -10   1       12.45        1.04     16.61 o 
   8 -10   1        7.57        9.34     19.72 o 
  -7  -9   1       29.45       45.19     12.83 o 
  -6  -9   1        1.20       -2.62      8.42 o 
  -5  -9   1      288.71      317.41     43.01 o 
  -4  -9   1      112.87      103.81      7.91 o 
  -3  -9   1      507.31      508.57     19.61 o 
  -2  -9   1      388.58      403.75     12.40 o 
  -1  -9   1       55.34       62.90      6.19 o 
   0  -9   1      440.71      466.95     14.42 o 
   1  -9   1        0.28        1.26      3.54 o 
   2  -9   1       54.18       65.25      4.44 o 
   3  -9   1      158.63      161.61      8.59 o 
   4  -9   1      116.34       99.75      8.03 o 
   5  -9   1       13.69        2.00      7.79 o 
   6  -9   1        4.24        2.52      9.96 o 
   7  -9   1       17.02       18.00     10.62 o 
   8  -9   1        0.18        3.94     10.36 o 
  -8  -8   1       19.72        8.64     10.20 o 
  -7  -8   1        0.55        1.04      8.81 o 
  -6  -8   1       60.53       56.51     11.36 o 
  -5  -8   1      239.05      259.50     15.86 o 
  -4  -8   1        6.54        8.94      5.41 o 
  -3  -8   1        8.67        4.61      4.33 o 
  -2  -8   1      842.48      905.88     20.77 o 
  -1  -8   1      582.68      533.38     12.83 o 
   0  -8   1      857.56      912.49     19.95 o 
   1  -8   1      332.74      324.78      8.31 o 
   2  -8   1     3081.75     3134.46     41.82 o 
   3  -8   1        4.47        8.95      3.04 o 
   4  -8   1      196.71      208.97      8.72 o 
   5  -8   1       91.63       87.78      7.04 o 
   6  -8   1        2.88        5.25      6.81 o 
   7  -8   1        2.27        0.44     10.62 o 
   8  -8   1        6.57        8.62     10.47 o 
   9  -8   1        3.84        2.08     18.68 o 
  -8  -7   1        3.41        7.08     10.20 o 
  -7  -7   1      108.03       93.13     18.68 o 
  -6  -7   1        3.58       -4.00      4.76 o 
  -5  -7   1      285.49      302.88     20.81 o 
  -4  -7   1       17.99       16.55      4.86 o 
  -3  -7   1      309.36      327.03     10.27 o 
  -2  -7   1      150.83      169.85      8.44 o 
  -1  -7   1       10.59       23.60      3.88 o 
   0  -7   1       18.61       33.56      4.01 o 
   1  -7   1       96.17      100.55      4.50 o 
   2  -7   1      631.17      577.88     11.88 o 
   3  -7   1       23.16       21.20      3.28 o 
   4  -7   1      332.22      330.39      8.42 o 
   5  -7   1      105.74      110.62      7.05 o 
   6  -7   1       70.78       99.90      8.29 o 
   7  -7   1      149.04      148.36     10.30 o 
   8  -7   1        7.24        6.47     18.68 o 
   9  -7   1        6.70       -0.77     11.36 o 
  -8  -6   1        5.97       -0.50      8.42 o 
  -7  -6   1      463.43      544.67     19.61 o 
  -6  -6   1       67.73       75.35      6.90 o 
  -5  -6   1        7.35        4.87      3.94 o 
  -4  -6   1       14.50       15.69      4.25 o 
  -3  -6   1       23.80       17.12      3.57 o 
  -2  -6   1     1963.53     2123.86     29.94 o 
  -1  -6   1       42.90       65.00      4.49 o 
   0  -6   1    12132.85    12527.66    130.91 o 
   1  -6   1      511.31      494.37      8.98 o 
   2  -6   1     1051.98      988.86     14.55 o 
   3  -6   1      320.28      288.74      6.52 o 
   4  -6   1        7.19        3.94      2.77 o 
   5  -6   1       22.41       21.37      4.09 o 
   6  -6   1      288.67      304.02     12.14 o 
   7  -6   1        8.07       10.92      6.59 o 
   8  -6   1       11.29        1.35      6.24 o 
   9  -6   1        5.31       11.55      8.08 o 
  -9  -5   1        6.00        0.00     12.45 o 
  -8  -5   1      266.66      295.96     69.54 o 
  -7  -5   1      404.70      459.19     15.73 o 
  -6  -5   1       75.21       84.82      6.80 o 
  -5  -5   1       24.65       29.43      4.49 o 
  -4  -5   1       64.53       66.06      4.43 o 
  -3  -5   1        0.21       -0.98      2.61 o 
  -2  -5   1      196.48      209.06      6.89 o 
  -1  -5   1      776.11      762.17     10.93 o 
   0  -5   1      186.61      217.99      5.16 o 
   1  -5   1      259.04      246.43      4.81 o 
   2  -5   1      204.00      190.34      5.70 o 
   3  -5   1      305.86      292.96      6.15 o 
   4  -5   1      412.74      371.47      7.39 o 
   5  -5   1        1.41        0.40      3.29 o 
   6  -5   1       47.98       48.50      6.11 o 
   7  -5   1        1.59       -2.21      4.83 o 
   8  -5   1       12.68        6.19      9.75 o 
   9  -5   1        0.37        2.37      7.47 o 
  10  -5   1        1.99        9.86     11.01 o 
  -9  -4   1       59.56       30.10     16.61 o 
  -8  -4   1        7.53        0.52      8.07 o 
  -7  -4   1        0.01        2.67      6.17 o 
  -6  -4   1      103.78       97.63      7.92 o 
  -5  -4   1       75.44       69.37      4.68 o 
  -4  -4   1       53.63       46.33      3.60 o 
  -3  -4   1       22.79       15.97      2.70 o 
  -2  -4   1      161.09      209.87      4.82 o 
  -1  -4   1       66.92       61.26      2.97 o 
   0  -4   1      224.46      220.71      4.29 o 
   1  -4   1     2382.51     2290.29     22.24 o 
   2  -4   1      148.27      143.12      4.96 o 
   3  -4   1       13.15       11.03      2.12 o 
   4  -4   1     1235.30     1159.83     15.57 o 
   5  -4   1      143.31      131.58      6.07 o 
   6  -4   1        2.94        0.22      4.06 o 
   7  -4   1        4.69       -4.29      4.29 o 
   8  -4   1        5.02       11.12      6.56 o 
   9  -4   1        5.88        6.45      7.47 o 
  10  -4   1        0.02       -2.72     10.47 o 
  -9  -3   1      383.13      271.92     31.14 o 
  -8  -3   1       63.62       76.79     10.23 o 
  -7  -3   1      110.53      114.36     15.95 o 
  -6  -3   1       26.24       26.17      4.18 o 
  -5  -3   1      245.36      250.65      6.73 o 
  -4  -3   1        5.28        3.21      2.20 o 
  -3  -3   1      307.18      309.09      5.93 o 
  -2  -3   1      523.13      520.88      7.34 o 
  -1  -3   1      391.96      408.34      6.98 o 
   0  -3   1        3.15        1.64      1.65 o 
   1  -3   1     1863.95     1774.19     15.67 o 
   2  -3   1      634.33      616.42      8.68 o 
   3  -3   1     1145.94     1015.95     12.11 o 
   4  -3   1        1.06        4.20      2.61 o 
   5  -3   1        5.97        7.73      3.72 o 
   6  -3   1       45.65       48.68      6.84 o 
   7  -3   1       12.84       14.70      5.19 o 
   8  -3   1       27.63       29.02      7.15 o 
   9  -3   1        0.42       -6.86      6.86 o 
  10  -3   1        1.21        3.76      9.00 o 
 -10  -2   1        4.93        6.23     13.49 o 
  -9  -2   1        8.56       28.56     10.62 o 
  -8  -2   1        4.75        8.13      7.17 o 
  -7  -2   1       59.44       71.45      7.67 o 
  -6  -2   1      117.50      118.00      6.43 o 
  -5  -2   1       30.33       31.62      3.51 o 
  -4  -2   1       20.67       15.26      2.53 o 
  -3  -2   1      243.32      252.02      4.81 o 
  -2  -2   1     1556.14     1498.68     14.64 o 
  -1  -2   1      307.75      292.51      4.03 o 
   0  -2   1      170.19      157.70      2.85 o 
   1  -2   1        0.72        0.90      1.04 o 
   2  -2   1      122.20      130.27      4.81 o 
   3  -2   1       90.79       96.66      3.94 o 
   4  -2   1      138.79      134.56      5.80 o 
   5  -2   1       54.52       62.60      5.24 o 
   6  -2   1        0.73       -0.98      6.65 o 
   7  -2   1        0.15       -0.66      4.55 o 
   8  -2   1        6.54        0.71      5.80 o 
   9  -2   1       16.85        9.71      7.30 o 
  10  -2   1        0.68       -3.59     12.36 o 
 -10  -1   1        0.62       -1.04      9.96 o 
  -9  -1   1       18.32       29.89     11.06 o 
  -8  -1   1        0.33       -3.27      5.49 o 
  -7  -1   1        1.81        1.56      4.19 o 
  -6  -1   1       20.43       21.28      3.96 o 
  -5  -1   1       11.33       10.89      2.48 o 
  -4  -1   1        1.33        1.40      1.82 o 
  -3  -1   1       68.00       71.65      2.58 o 
  -2  -1   1        7.61        4.10      2.36 o 
  -1  -1   1      275.93      255.30      2.92 o 
   0  -1   1        0.22        2.52      0.41 o 
   2  -1   1       38.44       38.13      2.39 o 
   3  -1   1      140.25      138.73      4.31 o 
   4  -1   1       10.92        8.93      2.99 o 
   5  -1   1       18.26       17.53      3.69 o 
   6  -1   1        0.22       -3.12      3.12 o 
   7  -1   1        4.13        7.44      4.79 o 
   8  -1   1        3.39       -5.41      5.41 o 
   9  -1   1        0.38       -6.86      6.86 o 
  10  -1   1        0.14       -7.66      7.66 o 
 -10   0   1        0.01       -9.46      9.46 o 
  -9   0   1        1.07        1.80      6.86 o 
  -8   0   1        2.93       -1.21      4.74 o 
  -7   0   1       36.39       28.69      5.49 o 
  -6   0   1       35.58       40.92      4.37 o 
  -5   0   1       12.50       13.03      2.36 o 
  -4   0   1        8.38        6.52      2.01 o 
  -3   0   1       52.00       50.09      2.33 o 
  -2   0   1      267.96      259.93      3.87 o 
  -1   0   1       85.29       71.38      1.49 o 
   0   0   1        0.66        7.02      0.86 o 
   1   0   1       42.77       42.72      1.69 o 
   2   0   1       38.89       39.76      3.71 o 
   3   0   1       88.92       85.36      4.02 o 
   4   0   1       44.27       51.65      4.07 o 
   5   0   1       85.02       93.98      5.82 o 
   6   0   1       32.87       31.90      5.22 o 
   7   0   1       14.86       22.27      5.62 o 
   8   0   1        3.34        0.15      5.86 o 
   9   0   1       11.91        3.93      7.57 o 
  10   0   1        0.78       -8.52      8.52 o 
 -10   1   1        0.94       -4.65      9.41 o 
  -9   1   1        2.72        0.88      6.86 o 
  -8   1   1        0.80       -4.95      4.95 o 
  -7   1   1        9.34        5.53      4.05 o 
  -6   1   1      113.78      109.27      5.63 o 
  -5   1   1      139.80      144.73      5.28 o 
  -4   1   1       52.50       50.31      3.04 o 
  -3   1   1        0.36       -0.57      1.52 o 
  -2   1   1      401.52      379.42      5.30 o 
  -1   1   1     1562.55     1470.64     11.60 o 
   0   1   1       13.02       16.12      0.98 o 
   1   1   1      774.59      757.76     18.45 o 
   2   1   1      319.35      312.97      8.27 o 
   3   1   1        0.77        3.39      1.70 o 
   4   1   1        8.46        7.89      2.82 o 
   5   1   1       47.20       46.85      4.88 o 
   6   1   1        3.76       -0.66      3.60 o 
   7   1   1       34.97       26.77      6.49 o 
   8   1   1        0.00       -5.08      5.08 o 
   9   1   1        5.53       -6.79      7.97 o 
  10   1   1        7.46        2.73     10.72 o 
 -10   2   1        0.09       -9.46      9.46 o 
  -9   2   1        6.56        5.44      6.86 o 
  -8   2   1        2.12        7.95      8.24 o 
  -7   2   1       54.84       69.92      8.76 o 
  -6   2   1        5.08        1.80      2.88 o 
  -5   2   1      188.61      198.48      5.72 o 
  -4   2   1       69.54       75.99      3.55 o 
  -3   2   1      151.84      148.31      3.71 o 
  -2   2   1     2849.12     2730.40     23.78 o 
  -1   2   1     2355.96     2160.60     20.14 o 
   0   2   1       11.02       17.16      2.03 o 
   1   2   1      962.24      878.58     22.78 o 
   2   2   1     1565.81     1457.58     22.40 o 
   3   2   1       93.05       93.50      4.49 o 
   4   2   1     1265.24     1307.61     19.80 o 
   5   2   1        4.78        4.39      3.47 o 
   6   2   1       80.58       88.89      8.99 o 
   7   2   1        3.66       -0.27      5.28 o 
   8   2   1        1.46       -6.17      6.17 o 
   9   2   1        2.39       -1.99      8.98 o 
 -10   3   1        0.30       -9.58      9.58 o 
  -9   3   1        0.50        4.85      6.97 o 
  -8   3   1        0.09       -7.88      7.88 o 
  -7   3   1        3.16        2.03      3.95 o 
  -6   3   1        0.99        3.11      3.09 o 
  -5   3   1       58.17       65.45      4.08 o 
  -4   3   1      226.57      198.24      5.33 o 
  -3   3   1      787.27      712.35      8.99 o 
  -2   3   1     1677.36     1570.00     16.24 o 
  -1   3   1     5313.74     5153.72     48.01 o 
   0   3   1      636.23      623.58      7.74 o 
   1   3   1      273.36      275.95      5.51 o 
   2   3   1      537.42      468.16      9.42 o 
   3   3   1        6.98        9.30      4.37 o 
   4   3   1        2.61       -1.05      3.05 o 
   5   3   1        9.66       14.71      3.99 o 
   6   3   1      117.58      121.14     10.15 o 
   7   3   1        0.08       -5.64      5.64 o 
   8   3   1        0.06        0.18      7.04 o 
   9   3   1       19.28       16.36     13.49 o 
 -10   4   1        3.84       14.88     10.93 o 
  -9   4   1       12.02       13.21      7.89 o 
  -8   4   1        0.41        0.23      5.84 o 
  -7   4   1       50.74       77.39      6.72 o 
  -6   4   1        0.72       -0.97      2.84 o 
  -5   4   1       28.62       24.49      3.66 o 
  -4   4   1      213.21      228.94      6.20 o 
  -3   4   1      556.53      519.69      8.74 o 
  -2   4   1      256.80      242.06      5.58 o 
  -1   4   1       33.27       32.78      2.60 o 
   0   4   1     2411.52     2256.24     21.70 o 
   1   4   1       87.74       77.97      3.57 o 
   2   4   1    14654.39    15219.07    173.07 o 
   3   4   1     1091.57     1200.11     26.07 o 
   4   4   1     1776.07     1863.43     30.90 o 
   5   4   1        4.30        6.41      4.36 o 
   6   4   1       96.77       98.38      9.35 o 
   7   4   1        7.74        5.38      6.47 o 
   8   4   1        0.03        2.17      8.42 o 
   9   4   1      156.50      132.87     17.23 o 
 -10   5   1        0.78        4.15     13.49 o 
  -9   5   1        0.65       -1.12      7.57 o 
  -8   5   1        7.79        2.44      6.45 o 
  -7   5   1       32.10       35.36      5.15 o 
  -6   5   1       31.17       33.43      4.60 o 
  -5   5   1      985.48     1016.99     16.10 o 
  -4   5   1       19.50       13.02      3.27 o 
  -3   5   1      792.81      769.98     13.45 o 
  -2   5   1      216.41      215.11      5.86 o 
  -1   5   1      162.92      151.57      5.09 o 
   0   5   1     1443.60     1383.16     16.05 o 
   1   5   1     1471.50     1560.15     26.80 o 
   2   5   1      124.82      146.72      5.50 o 
   3   5   1       99.63      118.90      7.10 o 
   4   5   1      166.00      186.34     10.19 o 
   5   5   1       15.54       15.93      4.67 o 
   6   5   1      121.09      138.90     13.93 o 
   7   5   1       64.73       78.74     19.05 o 
   8   5   1       25.92       34.35     18.68 o 
  -9   6   1        0.74        4.37      7.93 o 
  -8   6   1        1.15       -1.65      6.67 o 
  -7   6   1       12.18       16.64      4.58 o 
  -6   6   1       15.59       19.45      5.68 o 
  -5   6   1        4.42        1.41      3.32 o 
  -4   6   1      104.34       99.11      5.97 o 
  -3   6   1      553.34      513.14     11.17 o 
  -2   6   1       41.99       34.95      3.91 o 
  -1   6   1      728.39      664.70     15.63 o 
   0   6   1     2513.84     2792.39     29.12 o 
   1   6   1     1930.01     1965.72     23.47 o 
   2   6   1      425.30      516.05     14.66 o 
   3   6   1       52.35       47.58      5.92 o 
   4   6   1      534.13      547.93     15.70 o 
   5   6   1       37.07       32.91      5.42 o 
   6   6   1        0.35        3.24      5.36 o 
   7   6   1       18.89       20.70      7.93 o 
   8   6   1       40.13       33.88     26.47 o 
  -9   7   1        0.37        4.15     15.57 o 
  -8   7   1        2.06       -1.99      6.74 o 
  -7   7   1      223.13      219.41     16.75 o 
  -6   7   1      189.40      203.38      9.39 o 
  -5   7   1       16.38       10.97      4.32 o 
  -4   7   1      197.64      196.72      8.07 o 
  -3   7   1        6.87        0.96      3.32 o 
  -2   7   1        6.07        3.53      6.51 o 
  -1   7   1      493.09      490.68     10.00 o 
   0   7   1       25.91       30.20      3.49 o 
   1   7   1        9.55       12.21      3.78 o 
   2   7   1      234.90      245.72     10.13 o 
   3   7   1       74.72       65.91      7.27 o 
   4   7   1      288.89      275.18     21.53 o 
   5   7   1       20.77       20.30      5.44 o 
   6   7   1      184.74      186.37     11.54 o 
   7   7   1       14.37        9.79      8.01 o 
   8   7   1        1.12        2.65      9.89 o 
  -9   8   1        2.35       13.49     18.68 o 
  -8   8   1       24.14       53.97     20.76 o 
  -7   8   1       25.28       35.10     14.53 o 
  -6   8   1      111.37      123.56      9.66 o 
  -5   8   1        4.13        6.19      4.51 o 
  -4   8   1       19.37       16.11      4.60 o 
  -3   8   1      145.54      135.05      7.14 o 
  -2   8   1      413.52      394.61     10.69 o 
  -1   8   1      447.90      438.01     10.23 o 
   0   8   1      167.98      163.84      6.59 o 
   1   8   1      278.34      297.27      9.43 o 
   2   8   1        0.36       -2.20      4.82 o 
   3   8   1      105.88       95.61      8.29 o 
   4   8   1        0.22        7.38      5.26 o 
   5   8   1      127.05      130.00     10.09 o 
   6   8   1       30.83       34.63      9.29 o 
   7   8   1       15.91       -0.12     10.38 o 
  -8   9   1       11.07      -10.38     17.64 o 
  -7   9   1        5.78        8.30     15.57 o 
  -6   9   1       20.13       15.15     17.96 o 
  -5   9   1        2.60       -5.58      5.58 o 
  -4   9   1       16.18       15.90      4.91 o 
  -3   9   1      251.03      256.11      9.45 o 
  -2   9   1       13.48       16.97      4.12 o 
  -1   9   1      175.30      179.47      7.85 o 
   0   9   1       47.15       52.75      5.87 o 
   1   9   1       34.32       38.56      6.02 o 
   2   9   1       66.44       54.19      7.49 o 
   3   9   1        1.45        9.17      5.67 o 
   4   9   1      213.50      188.95     16.05 o 
   5   9   1       29.10       17.08      8.01 o 
   6   9   1        0.31       -8.42      8.42 o 
  -8  10   1        3.63       -4.15     19.72 o 
  -7  10   1        0.00        6.23     16.61 o 
  -6  10   1       24.34       13.64     14.89 o 
  -5  10   1        7.04       -0.75      6.81 o 
  -4  10   1      835.52      888.50     30.36 o 
  -3  10   1      206.06      201.93     12.98 o 
  -2  10   1       74.37       56.61      7.63 o 
  -1  10   1       10.87        2.37      4.07 o 
   0  10   1        8.88       -0.60      5.03 o 
   1  10   1       36.19       27.15      6.73 o 
   2  10   1        2.62       -0.32      5.88 o 
   3  10   1      185.83      169.22     21.05 o 
   4  10   1        3.38       -6.79      6.79 o 
   5  10   1        3.13        2.89      7.66 o 
   6  10   1        3.87       14.53     11.74 o 
  -7  11   1       10.11       10.38     20.76 o 
  -6  11   1       45.26       21.47     23.87 o 
  -5  11   1        0.43      -15.05     15.05 o 
  -4  11   1      105.48       94.73     16.45 o 
  -3  11   1      109.27      118.95     10.11 o 
  -2  11   1       49.18       39.15      7.61 o 
  -1  11   1        6.19        2.18      6.57 o 
   0  11   1       12.21        8.19      6.76 o 
   1  11   1        4.28       -0.59      9.96 o 
   2  11   1       12.19        1.59      7.14 o 
   3  11   1        5.11       -0.78      7.40 o 
   4  11   1        0.32       -6.76      7.47 o 
   5  11   1        3.04       -5.66     12.59 o 
  -6  12   1       86.09       59.30     46.18 o 
  -5  12   1      117.50      135.55     20.20 o 
  -4  12   1        0.55      -11.31     11.31 o 
  -3  12   1       13.81       -4.37     11.70 o 
  -2  12   1       14.97       11.94     15.05 o 
  -1  12   1        4.83       -3.24      9.48 o 
   0  12   1        0.50       -8.75      9.96 o 
   1  12   1        1.03       -4.71      9.46 o 
   2  12   1        0.38       -6.03      9.89 o 
   3  12   1        0.48       -9.86     10.27 o 
   4  12   1        0.18       -6.66     11.36 o 
  -5  13   1        1.62       -2.08     18.68 o 
  -4  13   1        6.02       -2.29     14.53 o 
  -3  13   1        2.34      -16.61     16.61 o 
  -2  13   1        0.35      -12.22     12.22 o 
  -1  13   1        3.59       -5.22     16.09 o 
   0  13   1        1.53        7.32     20.24 o 
   1  13   1        0.28       -7.92     10.72 o 
   2  13   1        0.46       -7.53     11.36 o 
   1 -15   2       19.12       46.70     18.68 o 
  -2 -14   2        7.86       -7.77     10.62 o 
  -1 -14   2       44.01       80.92     29.58 o 
   0 -14   2        8.07        5.81     10.93 o 
   1 -14   2       89.63      100.85     17.20 o 
   2 -14   2        5.89       -2.88     11.22 o 
   3 -14   2        0.78      -10.91     11.36 o 
   4 -14   2        7.42        2.02     16.09 o 
  -4 -13   2       29.90       41.00     14.68 o 
  -3 -13   2        4.21        5.71     10.27 o 
  -2 -13   2        2.01        6.23      9.89 o 
  -1 -13   2       56.44       71.24     19.72 o 
   0 -13   2       44.43       35.86     23.35 o 
   1 -13   2       20.99       15.78      7.53 o 
   2 -13   2       42.71       36.09      8.34 o 
   3 -13   2       33.93       41.16     14.01 o 
   4 -13   2       12.09       13.98     12.41 o 
   5 -13   2        3.76        0.59     15.57 o 
   6 -13   2        0.10        3.11     19.72 o 
  -5 -12   2        2.81        8.40     11.96 o 
  -4 -12   2       14.86       23.07     11.36 o 
  -3 -12   2        1.40       10.90      9.54 o 
  -2 -12   2        3.83       -1.17      8.72 o 
  -1 -12   2      315.58      306.86     17.68 o 
   0 -12   2      129.26      126.08     10.48 o 
   1 -12   2       78.11       95.86      8.86 o 
   2 -12   2        0.38        5.30      5.45 o 
   3 -12   2       27.08       23.41      7.10 o 
   4 -12   2        0.65       12.02     12.45 o 
   5 -12   2        0.09       -2.59     11.01 o 
   6 -12   2       72.77      118.32     24.91 o 
   7 -12   2        0.99       -9.34     18.68 o 
  -6 -11   2       30.32       48.62     12.83 o 
  -5 -11   2        7.03        2.93      7.89 o 
  -4 -11   2        3.73        2.51      6.56 o 
  -3 -11   2       55.55       45.93      7.88 o 
  -2 -11   2       28.81       40.01      7.21 o 
  -1 -11   2        7.13       11.50      5.84 o 
   0 -11   2       26.23       28.39      6.63 o 
   1 -11   2        2.19        5.20      5.64 o 
   2 -11   2        0.77       -1.21      4.66 o 
   3 -11   2        0.73       -4.73      4.73 o 
   4 -11   2        0.68       -0.20      8.33 o 
   5 -11   2        0.98        2.11     10.62 o 
   6 -11   2        4.67        7.26     16.61 o 
   7 -11   2        0.07      -10.38     17.64 o 
  -7 -10   2        4.58       11.94     11.74 o 
  -6 -10   2       20.87       15.78      8.83 o 
  -5 -10   2        0.79        1.20      6.18 o 
  -4 -10   2      136.96      142.33      9.18 o 
  -3 -10   2        4.24        0.87      4.69 o 
  -2 -10   2      114.64      122.90      8.55 o 
  -1 -10   2       19.69       11.80      4.94 o 
   0 -10   2       18.07       18.47      5.96 o 
   1 -10   2       18.80       13.86      5.88 o 
   2 -10   2        2.37       -3.88      4.57 o 
   3 -10   2       38.89       33.90      6.15 o 
   4 -10   2        2.17       -1.19      7.72 o 
   5 -10   2        1.55        6.72      8.22 o 
   6 -10   2        3.57       18.68     16.61 o 
   7 -10   2        0.91       19.72     16.61 o 
   8 -10   2        0.55       17.64     19.72 o 
  -7  -9   2       11.91       16.61     11.01 o 
  -6  -9   2        0.62        2.34      7.32 o 
  -5  -9   2        4.60       -4.49      4.81 o 
  -4  -9   2       31.36       26.71      5.61 o 
  -3  -9   2        3.49        0.37      3.98 o 
  -2  -9   2       15.64       13.99      4.62 o 
  -1  -9   2        0.59       -1.57      4.20 o 
   0  -9   2       40.50       37.08      4.80 o 
   1  -9   2        5.70        2.88      3.33 o 
   2  -9   2      104.81       99.15      5.45 o 
   3  -9   2       63.82       55.32      6.27 o 
   4  -9   2       12.20       10.29      7.74 o 
   5  -9   2       10.58        0.00      7.26 o 
   6  -9   2        1.83       10.36      7.81 o 
   7  -9   2        2.26        5.65      9.73 o 
   8  -9   2        0.55        1.07     10.72 o 
  -8  -8   2        0.29       -2.08     13.49 o 
  -7  -8   2        0.16       -4.56      8.23 o 
  -6  -8   2       12.98        5.41      5.75 o 
  -5  -8   2       30.51       26.74      5.70 o 
  -4  -8   2        2.85       -0.84      4.28 o 
  -3  -8   2        2.21        0.59      3.78 o 
  -2  -8   2       24.61       26.64      4.65 o 
  -1  -8   2       43.02       38.98      4.54 o 
   0  -8   2        9.53       13.78      3.53 o 
   1  -8   2       17.46       18.04      3.33 o 
   2  -8   2       21.86       21.80      2.71 o 
   3  -8   2        7.69        8.55      4.13 o 
   4  -8   2        5.75        5.71      4.25 o 
   5  -8   2        3.63       -0.29      5.67 o 
   6  -8   2       17.14       13.49      9.30 o 
   7  -8   2        5.71       -3.22      8.78 o 
   8  -8   2        5.32       16.18     10.62 o 
   9  -8   2        1.65      -16.61     16.61 o 
  -8  -7   2        1.32        6.23     12.45 o 
  -7  -7   2       22.07       39.57     18.16 o 
  -6  -7   2        1.66        1.09      4.85 o 
  -5  -7   2        5.08       -0.92      4.08 o 
  -4  -7   2        8.74        3.41      4.66 o 
  -3  -7   2       24.91       23.82      5.42 o 
  -2  -7   2       44.56       44.37      4.43 o 
  -1  -7   2      252.48      259.48      7.85 o 
   0  -7   2        5.00        3.03      2.30 o 
   1  -7   2      903.19      908.14     16.17 o 
   2  -7   2        7.61        6.64      2.08 o 
   3  -7   2      161.34      172.72      6.14 o 
   4  -7   2      111.40      106.93      5.85 o 
   5  -7   2       18.34        9.76      4.08 o 
   6  -7   2       11.47        9.70      7.79 o 
   7  -7   2       11.08        7.13      5.99 o 
   8  -7   2       55.69       80.18     24.39 o 
   9  -7   2       10.24       28.02     11.74 o 
  -9  -6   2        0.02       -3.11     13.49 o 
  -8  -6   2        4.18       13.49     13.49 o 
  -7  -6   2        9.08       15.16     15.05 o 
  -6  -6   2      136.96      140.92      8.97 o 
  -5  -6   2        4.60        7.54      3.60 o 
  -4  -6   2        0.08        0.78      2.91 o 
  -3  -6   2       17.65       12.98      3.79 o 
  -2  -6   2      163.72      179.72      6.58 o 
  -1  -6   2       36.66       39.18      3.18 o 
   0  -6   2      211.65      219.99      5.79 o 
   1  -6   2      669.29      665.35      8.39 o 
   2  -6   2        6.78        5.56      1.96 o 
   3  -6   2       51.31       44.24      3.99 o 
   4  -6   2       19.70       14.84      3.56 o 
   5  -6   2      130.02      129.34      6.71 o 
   6  -6   2      219.14      218.48     10.80 o 
   7  -6   2        5.87        8.30      5.69 o 
   8  -6   2       13.79       11.74      7.04 o 
   9  -6   2        2.15        4.60     10.20 o 
  -9  -5   2        2.64        7.26     13.49 o 
  -8  -5   2       33.44       47.94     16.09 o 
  -7  -5   2        0.01        0.46      4.83 o 
  -6  -5   2        4.40        8.07      3.96 o 
  -5  -5   2       96.76      104.17      5.52 o 
  -4  -5   2       30.54       28.89      3.54 o 
  -3  -5   2      580.52      524.30     10.28 o 
  -2  -5   2       33.09       33.82      2.81 o 
  -1  -5   2       55.14       75.15      3.29 o 
   0  -5   2       80.47       84.57      2.84 o 
   1  -5   2      346.04      328.57      5.28 o 
   2  -5   2     1193.68     1127.49     14.55 o 
   3  -5   2        0.05       -1.94      2.06 o 
   4  -5   2       58.43       57.11      4.51 o 
   5  -5   2       61.96       61.75      6.50 o 
   6  -5   2      217.86      221.65     11.88 o 
   7  -5   2       58.75       58.61      7.65 o 
   8  -5   2       22.79        6.69      6.17 o 
   9  -5   2        0.11        3.50      7.78 o 
  10  -5   2        0.10       -3.41     11.22 o 
  -9  -4   2       55.57       58.12     18.68 o 
  -8  -4   2      311.62      354.53     38.40 o 
  -7  -4   2      188.25      212.50     10.28 o 
  -6  -4   2      209.20      222.71      7.80 o 
  -5  -4   2       56.90       60.13      4.53 o 
  -4  -4   2      461.56      431.56      7.90 o 
  -3  -4   2      117.22      112.41      3.91 o 
  -2  -4   2      152.21      159.63      5.86 o 
  -1  -4   2     1182.44     1215.16     14.19 o 
   0  -4   2     1707.39     1700.68     15.62 o 
   1  -4   2      401.97      385.09      7.54 o 
   2  -4   2     2810.09     2728.30     36.87 o 
   3  -4   2       10.16       12.27      2.43 o 
   4  -4   2    13763.79    13273.66    137.38 o 
   5  -4   2      299.70      274.50     11.47 o 
   6  -4   2      401.74      420.94     13.35 o 
   7  -4   2        0.66        8.27      5.04 o 
   8  -4   2       23.04       12.01      6.32 o 
   9  -4   2        5.62       10.09      8.00 o 
  10  -4   2        2.30        9.28     11.47 o 
  -9  -3   2       54.43       42.55     15.57 o 
  -8  -3   2       33.93       49.07     10.20 o 
  -7  -3   2        7.99        3.41      4.63 o 
  -6  -3   2      140.01      166.02      6.80 o 
  -5  -3   2      388.43      393.60      8.69 o 
  -4  -3   2        1.43       -0.33      2.09 o 
  -3  -3   2      809.96      759.42      9.51 o 
  -2  -3   2      438.99      457.66      7.50 o 
  -1  -3   2    11539.76    11314.28    107.69 o 
   0  -3   2     2858.73     2742.19     28.77 o 
   1  -3   2       59.26       53.36      2.69 o 
   2  -3   2       13.57        4.79      2.26 o 
   3  -3   2       34.74       38.79      2.69 o 
   4  -3   2      139.26      128.25      5.94 o 
   5  -3   2      229.17      224.94      8.36 o 
   6  -3   2      368.90      385.53     11.95 o 
   7  -3   2        4.43        4.67      5.06 o 
   8  -3   2       17.12       13.73      6.34 o 
   9  -3   2        9.36        6.18      8.01 o 
  10  -3   2        0.45       -1.04     10.93 o 
 -10  -2   2       40.83       29.06     16.61 o 
  -9  -2   2       20.99        6.14      8.42 o 
  -8  -2   2       27.38       23.06      8.02 o 
  -7  -2   2        1.45        4.92      5.96 o 
  -6  -2   2       64.73       64.09      5.01 o 
  -5  -2   2     1138.87     1136.47     16.16 o 
  -4  -2   2     1202.39     1161.67     14.43 o 
  -3  -2   2       18.84       21.48      2.03 o 
  -2  -2   2      290.84      286.41      4.63 o 
  -1  -2   2       37.00       32.32      1.38 o 
   0  -2   2     7240.10     6885.10     97.55 o 
   1  -2   2       70.88       74.71      2.94 o 
   2  -2   2   109898.41   100187.77   1116.14 o 
   3  -2   2     6611.79     6410.49     71.46 o 
   4  -2   2     1808.83     1826.37     25.22 o 
   5  -2   2       62.84       61.40      5.32 o 
   6  -2   2       67.62       86.70     10.43 o 
   7  -2   2       10.86       15.75      5.52 o 
   8  -2   2        4.42       -1.32      6.29 o 
   9  -2   2       42.55       49.72     10.15 o 
  10  -2   2        0.07        9.04     11.22 o 
 -10  -1   2        6.41       15.57     14.53 o 
  -9  -1   2        9.54       14.01      8.72 o 
  -8  -1   2      105.31      109.44      8.97 o 
  -7  -1   2       29.23       32.23      4.89 o 
  -6  -1   2      324.71      330.10      8.19 o 
  -5  -1   2     1292.57     1386.36     17.09 o 
  -4  -1   2      184.48      176.47      4.50 o 
  -3  -1   2        3.40        2.40      1.36 o 
  -2  -1   2     3076.66     2925.74     22.15 o 
  -1  -1   2      158.31      131.30      4.17 o 
   0  -1   2        1.50        2.69      0.77 o 
   1  -1   2     2915.18     3115.64     43.30 o 
   2  -1   2    13070.07    12425.77    168.28 o 
   3  -1   2     1716.66     1642.95     21.88 o 
   4  -1   2       55.41       48.85      4.34 o 
   5  -1   2       34.57       36.43      4.65 o 
   6  -1   2       89.20      104.63      7.14 o 
   7  -1   2       23.10       18.94      5.42 o 
   8  -1   2        8.85       10.28      6.74 o 
   9  -1   2        1.18       -3.17      7.27 o 
  10  -1   2        0.40        1.70     10.72 o 
 -10   0   2        0.00       -2.65     12.45 o 
  -9   0   2       29.60       38.76     10.62 o 
  -8   0   2       15.47       14.42      4.89 o 
  -7   0   2       26.23       20.11      5.09 o 
  -6   0   2        1.70        1.76      2.76 o 
  -5   0   2       58.95       44.66      3.25 o 
  -4   0   2        1.62       -1.34      1.54 o 
  -3   0   2      378.01      351.23      5.99 o 
  -2   0   2        1.92        9.08      1.25 o 
  -1   0   2     1659.19     1725.22     23.18 o 
   0   0   2    13981.92    14653.66    153.14 o 
   1   0   2     1542.44     1493.57     21.42 o 
   2   0   2        8.36        6.95      4.02 o 
   3   0   2      479.66      449.57      8.79 o 
   4   0   2       32.95       37.12      4.04 o 
   5   0   2      361.58      346.58     10.01 o 
   6   0   2      171.22      185.74     10.28 o 
   7   0   2       31.41       36.92      6.81 o 
   8   0   2        1.23       -5.04      7.04 o 
   9   0   2        0.02       -4.88      7.60 o 
  10   0   2        0.82        6.97     12.45 o 
 -10   1   2        0.00        0.96      9.21 o 
  -9   1   2       38.59       41.51     11.01 o 
  -8   1   2       74.08       78.95     12.57 o 
  -7   1   2     1247.11     1296.42     30.17 o 
  -6   1   2      190.14      189.68      6.33 o 
  -5   1   2      793.61      758.55     11.61 o 
  -4   1   2      443.77      412.97      7.09 o 
  -3   1   2     2128.25     2105.75     19.48 o 
  -2   1   2      237.13      240.56      4.16 o 
  -1   1   2     1158.03     1181.54     19.40 o 
   0   1   2     7551.28     7299.39     85.20 o 
   1   1   2      540.50      540.44     13.76 o 
   2   1   2       28.31       25.36      3.98 o 
   3   1   2     1160.71     1093.51     13.48 o 
   4   1   2      215.76      198.71      6.43 o 
   5   1   2      885.64      907.79     25.98 o 
   6   1   2       52.81       56.94      7.49 o 
   7   1   2       29.50       27.28      6.38 o 
   8   1   2        8.18       13.22      6.89 o 
   9   1   2        0.08       -8.23      8.23 o 
 -10   2   2        3.73        4.94     10.62 o 
  -9   2   2       13.70        4.51      8.23 o 
  -8   2   2       41.49       44.45      7.01 o 
  -7   2   2        0.07       -1.59      4.31 o 
  -6   2   2        0.08       -0.49      2.83 o 
  -5   2   2      526.67      543.49     10.92 o 
  -4   2   2        0.26       -0.58      1.89 o 
  -3   2   2      742.05      688.09      8.58 o 
  -2   2   2     4848.26     4557.15     40.73 o 
  -1   2   2      481.29      506.71      7.18 o 
   0   2   2     5040.72     5011.60     49.89 o 
   1   2   2     1206.57     1144.59     18.38 o 
   2   2   2     1098.15     1053.30     17.34 o 
   3   2   2       12.52       15.31      3.58 o 
   4   2   2      146.77      155.15      6.26 o 
   5   2   2        9.05        9.90      3.67 o 
   6   2   2        1.06       -5.38      5.38 o 
   7   2   2        9.26        9.22      6.47 o 
   8   2   2        9.79       11.86      7.53 o 
   9   2   2        3.15        1.96     10.20 o 
 -10   3   2        0.02       -3.50      9.89 o 
  -9   3   2      104.93      120.48     17.12 o 
  -8   3   2       15.23       18.76      4.69 o 
  -7   3   2       65.11       67.88      5.95 o 
  -6   3   2       44.37       40.03      4.45 o 
  -5   3   2      257.30      279.10      7.31 o 
  -4   3   2      262.20      284.13      6.74 o 
  -3   3   2       19.70       29.04      2.82 o 
  -2   3   2      376.57      346.67      6.05 o 
  -1   3   2     1654.34     1663.92     17.86 o 
   0   3   2      313.34      325.05      7.77 o 
   1   3   2      997.68      948.79     14.62 o 
   2   3   2      322.09      312.60      9.20 o 
   3   3   2     1325.82     1354.93     27.30 o 
   4   3   2       46.17       58.73      5.67 o 
   5   3   2      235.03      221.78     14.92 o 
   6   3   2        0.57       -5.01      5.01 o 
   7   3   2        0.28       -5.92      5.92 o 
   8   3   2       14.58        3.72      7.81 o 
   9   3   2        1.43       -5.57      9.41 o 
 -10   4   2       13.00        0.00     13.49 o 
  -9   4   2        2.08        2.68      8.72 o 
  -8   4   2        2.22        7.04      4.58 o 
  -7   4   2       20.34       25.80      6.00 o 
  -6   4   2        7.85        2.14      3.35 o 
  -5   4   2       49.74       46.83      4.43 o 
  -4   4   2      818.79      823.55     13.58 o 
  -3   4   2      115.87      114.81      6.08 o 
  -2   4   2      371.09      358.56      7.02 o 
  -1   4   2       54.97       55.59      3.16 o 
   0   4   2       17.24       17.92      2.34 o 
   1   4   2      192.02      194.87      5.88 o 
   2   4   2      228.04      215.05      8.42 o 
   3   4   2      133.85      141.87      7.46 o 
   4   4   2        1.19        9.08      5.02 o 
   5   4   2        0.07        3.15      4.66 o 
   6   4   2        0.02       -5.55      5.55 o 
   7   4   2        0.21       -5.19      7.09 o 
   8   4   2        0.19       -4.80      8.82 o 
   9   4   2        5.60        4.15     17.64 o 
 -10   5   2        4.10        8.30     14.53 o 
  -9   5   2        0.94        6.89      8.98 o 
  -8   5   2        0.01       10.93      4.99 o 
  -7   5   2        4.08       -3.05      6.43 o 
  -6   5   2       40.90       43.27      5.19 o 
  -5   5   2        5.18        4.27      3.78 o 
  -4   5   2      119.14      119.81      6.15 o 
  -3   5   2       24.79       27.25      5.26 o 
  -2   5   2        9.34       11.72      2.85 o 
  -1   5   2       25.31       31.62      3.12 o 
   0   5   2        3.75        3.48      2.41 o 
   1   5   2       40.01       48.57      4.69 o 
   2   5   2        0.60        1.92      4.01 o 
   3   5   2        4.82        7.43      4.36 o 
   4   5   2       19.34       18.22      5.39 o 
   5   5   2        1.13       -1.61      4.51 o 
   6   5   2        6.45        6.14      7.07 o 
   7   5   2        1.69       -5.12      7.27 o 
   8   5   2        0.00       -4.19      8.98 o 
  -9   6   2        0.23       11.91      9.15 o 
  -8   6   2        0.26        8.42      5.14 o 
  -7   6   2        4.77        9.15      4.37 o 
  -6   6   2       26.45       21.94      5.07 o 
  -5   6   2       13.29       13.69      5.83 o 
  -4   6   2        1.07        1.34      3.14 o 
  -3   6   2        0.13        3.33      3.75 o 
  -2   6   2       31.39       30.19      3.65 o 
  -1   6   2       40.59       43.31      3.86 o 
   0   6   2       19.40       20.15      2.98 o 
   1   6   2        6.53       10.26      4.11 o 
   2   6   2        1.38        2.82      4.18 o 
   3   6   2        4.66        2.98      4.62 o 
   4   6   2        4.68       -2.08      5.11 o 
   5   6   2       16.46       16.61      5.28 o 
   6   6   2        2.93        2.89      5.80 o 
   7   6   2       28.25       32.53      9.18 o 
   8   6   2        0.53       -8.01      8.01 o 
  -8   7   2        0.88        0.18      7.86 o 
  -7   7   2        5.35        6.89      5.64 o 
  -6   7   2        0.10       -6.38      8.24 o 
  -5   7   2       37.41       40.16      5.76 o 
  -4   7   2        5.18        1.10      3.52 o 
  -3   7   2        4.29       -0.33      3.52 o 
  -2   7   2       11.91       10.97      3.88 o 
  -1   7   2      115.87      117.12      5.24 o 
   0   7   2        2.86        2.13      2.90 o 
   1   7   2       42.08       50.24      8.97 o 
   2   7   2       59.01       52.59      8.12 o 
   3   7   2        6.92       13.89      5.84 o 
   4   7   2       32.34       31.45      6.32 o 
   5   7   2        0.13       -3.54      5.36 o 
   6   7   2       49.47       54.19      9.70 o 
   7   7   2        0.79       -1.43      7.89 o 
  -8   8   2       13.01       30.10     17.64 o 
  -7   8   2        6.68        7.14      8.01 o 
  -6   8   2        0.12        3.38      7.24 o 
  -5   8   2       17.60       10.31      4.97 o 
  -4   8   2        0.19       -1.82      3.98 o 
  -3   8   2       37.58       46.65      5.60 o 
  -2   8   2      196.62      199.00      8.38 o 
  -1   8   2      228.52      232.69      7.93 o 
   0   8   2       94.08       95.08      5.86 o 
   1   8   2       13.09       13.17      6.89 o 
   2   8   2       34.65       37.06      7.49 o 
   3   8   2        0.35       -0.02      7.09 o 
   4   8   2        0.41       -0.38      5.36 o 
   5   8   2      105.61       97.67     12.88 o 
   6   8   2       36.90       54.57     15.06 o 
   7   8   2        0.58       -9.46      9.46 o 
  -8   9   2        1.24       -2.08     19.72 o 
  -7   9   2        3.47        1.04     15.57 o 
  -6   9   2        0.41        1.69     14.03 o 
  -5   9   2       48.20       53.59     14.57 o 
  -4   9   2      105.44      116.51      8.05 o 
  -3   9   2      357.57      430.53     15.00 o 
  -2   9   2      334.13      346.96     10.02 o 
  -1   9   2      138.60      137.32      7.73 o 
   0   9   2        3.31       -2.84      4.82 o 
   1   9   2        0.45       -3.67      5.49 o 
   2   9   2       65.03       56.39      7.74 o 
   3   9   2       52.88       55.64      8.24 o 
   4   9   2      132.69      112.24     12.37 o 
   5   9   2       26.00       13.07      9.15 o 
   6   9   2       23.02       13.75      9.30 o 
  -7  10   2        0.06        1.04     16.61 o 
  -6  10   2       20.88        8.17     23.35 o 
  -5  10   2       21.60        5.79     17.64 o 
  -4  10   2        0.43       -6.28      6.28 o 
  -3  10   2       71.36       68.73      8.64 o 
  -2  10   2       67.46       69.75      5.88 o 
  -1  10   2        0.59       -3.83      4.14 o 
   0  10   2        6.60       -1.75      6.20 o 
   1  10   2      128.87      128.91     10.10 o 
   2  10   2       12.16       -2.16      6.29 o 
   3  10   2        3.95        1.45      7.37 o 
   4  10   2        6.71       -7.47      7.47 o 
   5  10   2       16.77        1.49      8.74 o 
  -7  11   2        0.04       30.10     20.76 o 
  -6  11   2        5.70      -18.01     32.17 o 
  -5  11   2      192.69      194.25     36.84 o 
  -4  11   2      309.36      352.10     25.73 o 
  -3  11   2       36.04       38.24     10.62 o 
  -2  11   2      105.77      109.70     12.75 o 
  -1  11   2        0.42      -10.36     10.36 o 
   0  11   2      104.60      110.39     25.95 o 
   1  11   2       11.84       14.29      8.22 o 
   2  11   2       11.79       -3.02      7.89 o 
   3  11   2       51.43       33.78     10.17 o 
   4  11   2        6.20        4.54      8.63 o 
  -5  12   2      139.89      121.45     19.93 o 
  -4  12   2       65.73       61.81     17.44 o 
  -3  12   2       18.91       25.44     14.40 o 
  -2  12   2       49.59       70.24     18.68 o 
  -1  12   2        3.39       -0.94     12.45 o 
   0  12   2       11.91       20.34     21.79 o 
   1  12   2       34.26       27.97     13.44 o 
   2  12   2        2.70       -4.04     10.47 o 
   3  12   2       78.92       79.14     16.69 o 
  -4  13   2        0.02      -19.64     27.50 o 
  -3  13   2        0.52       -9.31     41.51 o 
  -2  13   2       21.51        7.52     18.16 o 
  -1  13   2       27.18       23.38     33.21 o 
   0  13   2        2.11      -12.45     17.64 o 
   1  13   2       23.65       19.08     28.54 o 
   0 -15   3        0.42        2.08     11.47 o 
   1 -15   3        2.29        4.86     11.67 o 
   2 -15   3       13.78       18.46     13.21 o 
  -3 -14   3        2.74       -8.37     10.62 o 
  -2 -14   3        3.86       -6.98     10.47 o 
  -1 -14   3        1.46       -5.15      9.89 o 
   0 -14   3        1.07        3.69     10.62 o 
   1 -14   3        8.91        3.71     10.20 o 
   2 -14   3        1.32        4.05     10.72 o 
   3 -14   3        0.08        4.48     11.67 o 
   4 -14   3        5.69      -11.67     12.09 o 
   5 -14   3        1.02       -7.26     13.21 o 
  -4 -13   3        1.08       -5.33     10.62 o 
  -3 -13   3        3.05       -4.65     13.49 o 
  -2 -13   3        0.94        2.95      9.46 o 
  -1 -13   3       35.34       30.40     11.36 o 
   0 -13   3       85.93       79.53     11.90 o 
   1 -13   3      215.99      199.48     12.48 o 
   2 -13   3       33.71       35.38     11.14 o 
   3 -13   3       11.60        8.24     14.01 o 
   4 -13   3       12.11        1.57     10.62 o 
   5 -13   3       10.40      -10.28     15.05 o 
   6 -13   3        0.80       28.02     20.76 o 
  -5 -12   3       25.94       44.58     13.56 o 
  -4 -12   3       42.29       41.69     12.83 o 
  -3 -12   3        5.22        5.94      9.15 o 
  -2 -12   3       37.28       25.14      7.60 o 
  -1 -12   3       47.62       37.54      7.64 o 
   0 -12   3        9.89        2.03      5.53 o 
   1 -12   3        3.77        9.14      5.41 o 
   2 -12   3       27.92       22.65      9.15 o 
   3 -12   3       15.73       12.78      9.25 o 
   4 -12   3       12.30       15.21     25.43 o 
   5 -12   3       18.21       15.57     11.74 o 
   6 -12   3       16.76       19.72     18.68 o 
   7 -12   3        0.43       -2.08     18.68 o 
  -6 -11   3       10.43        4.06      8.63 o 
  -5 -11   3       30.65       36.70      9.61 o 
  -4 -11   3       42.11       48.05      9.23 o 
  -3 -11   3      495.00      567.91     27.02 o 
  -2 -11   3       14.85       20.58      6.28 o 
  -1 -11   3      608.28      698.89     21.06 o 
   0 -11   3       39.84       35.18      6.54 o 
   1 -11   3      145.41      145.68      8.93 o 
   2 -11   3       64.38       65.30     12.25 o 
   3 -11   3       11.39        9.08      8.09 o 
   4 -11   3        9.89       16.44     10.80 o 
   5 -11   3        7.88        3.51      8.63 o 
   6 -11   3       36.27       48.78     19.72 o 
   7 -11   3        0.22      -17.64     17.64 o 
  -7 -10   3       27.17       51.89     18.68 o 
  -6 -10   3      115.35      136.49     13.52 o 
  -5 -10   3       36.28       35.55      9.59 o 
  -4 -10   3        9.92        3.53      4.88 o 
  -3 -10   3      215.02      242.51     10.14 o 
  -2 -10   3      219.96      211.98      9.29 o 
  -1 -10   3        4.18        6.76      4.03 o 
   0 -10   3      102.12      105.56     10.85 o 
   1 -10   3      324.36      342.96     11.99 o 
   2 -10   3      105.16      107.37     12.83 o 
   3 -10   3        0.06        3.16      7.16 o 
   4 -10   3      801.96      868.24     50.34 o 
   5 -10   3       53.45       49.82     11.25 o 
   6 -10   3       36.02       39.05      9.91 o 
   7 -10   3        0.37        3.92      9.73 o 
   8 -10   3        1.83      -16.61     16.61 o 
  -7  -9   3        2.67      -10.38     11.42 o 
  -6  -9   3       18.67       29.13      7.22 o 
  -5  -9   3       50.79       56.30      6.97 o 
  -4  -9   3      273.20      261.52     10.42 o 
  -3  -9   3        0.80       -0.79      5.11 o 
  -2  -9   3      148.57      144.25      7.54 o 
  -1  -9   3       62.11       77.07      5.59 o 
   0  -9   3       33.17       31.35      3.64 o 
   1  -9   3        4.27        3.79      2.80 o 
   2  -9   3      169.80      159.77     11.52 o 
   3  -9   3       26.09       30.16      7.90 o 
   4  -9   3        0.65        0.17      5.14 o 
   5  -9   3       53.60       66.53      8.22 o 
   6  -9   3       35.86       36.13      9.15 o 
   7  -9   3        0.03       -2.92      8.44 o 
   8  -9   3       12.23       23.35     23.35 o 
  -8  -8   3        0.09       -6.23     12.45 o 
  -7  -8   3       31.75       51.84     14.01 o 
  -6  -8   3        4.50       10.12      6.13 o 
  -5  -8   3      249.84      265.39     10.85 o 
  -4  -8   3      410.62      489.35     13.86 o 
  -3  -8   3      183.37      197.41      7.92 o 
  -2  -8   3      162.96      172.11      7.34 o 
  -1  -8   3      130.24      113.50      5.19 o 
   0  -8   3       95.58      108.58      4.64 o 
   1  -8   3       37.52       36.14      2.85 o 
   2  -8   3     1660.31     1668.42     35.24 o 
   3  -8   3      323.08      311.40      8.75 o 
   4  -8   3       39.96       44.13      6.18 o 
   5  -8   3      137.58      161.96     10.04 o 
   6  -8   3        0.06       -6.41      6.41 o 
   7  -8   3        9.66       10.62      8.09 o 
   8  -8   3       58.63       75.55     18.68 o 
   9  -8   3       16.18       -2.08     18.68 o 
  -8  -7   3        1.18       -8.30      9.34 o 
  -7  -7   3      193.07      225.83     13.92 o 
  -6  -7   3      689.01      733.27     17.29 o 
  -5  -7   3     3491.87     3846.55     46.46 o 
  -4  -7   3      221.31      244.26      7.57 o 
  -3  -7   3      746.61      783.39     14.29 o 
  -2  -7   3        3.20       -1.39      2.77 o 
  -1  -7   3       59.77       69.35      3.87 o 
   0  -7   3      986.68      960.43     14.14 o 
   1  -7   3      555.28      568.20     12.72 o 
   2  -7   3     1320.59     1266.91     22.65 o 
   3  -7   3      213.40      204.63      6.85 o 
   4  -7   3       13.92       15.03      3.87 o 
   5  -7   3        0.39       -1.90      3.37 o 
   6  -7   3        0.07        2.93      4.79 o 
   7  -7   3       25.02        9.75      7.88 o 
   8  -7   3        2.63       -9.31      9.31 o 
   9  -7   3        0.08       10.38     16.61 o 
  -9  -6   3       11.20       23.87     14.53 o 
  -8  -6   3        5.67        8.30     11.42 o 
  -7  -6   3       12.31        4.85      5.53 o 
  -6  -6   3       68.23       60.48      5.69 o 
  -5  -6   3       22.17       24.59      3.92 o 
  -4  -6   3      210.97      225.44      6.85 o 
  -3  -6   3      750.37      715.85     12.82 o 
  -2  -6   3      757.31      677.07     10.62 o 
  -1  -6   3       20.57       20.04      3.56 o 
   0  -6   3      358.91      311.81      4.81 o 
   1  -6   3      235.23      218.69      9.55 o 
   2  -6   3       61.35       61.90      5.05 o 
   3  -6   3      432.23      418.61      9.56 o 
   4  -6   3        0.35       -1.95      3.72 o 
   5  -6   3       65.59       70.33      5.21 o 
   6  -6   3      154.21      149.64      9.19 o 
   7  -6   3       24.15       20.15      6.24 o 
   8  -6   3        0.52       -2.00      6.08 o 
   9  -6   3        0.16       12.45     11.01 o 
  -9  -5   3       76.19       57.08     17.64 o 
  -8  -5   3      196.39      139.07     21.79 o 
  -7  -5   3     2099.82     2448.95     52.43 o 
  -6  -5   3       63.65       63.52      5.21 o 
  -5  -5   3      724.81      741.58     12.09 o 
  -4  -5   3       14.62       12.35      2.90 o 
  -3  -5   3     1136.19     1112.82     15.83 o 
  -2  -5   3        0.14       -1.83      1.83 o 
  -1  -5   3       45.68       46.04      3.19 o 
   0  -5   3      754.55      740.90      9.10 o 
   1  -5   3      181.73      187.55      5.47 o 
   2  -5   3       67.17       62.57      2.92 o 
   3  -5   3      204.69      198.81      6.18 o 
   4  -5   3      661.14      627.38     12.53 o 
   5  -5   3      155.29      141.18      7.51 o 
   6  -5   3       52.84       55.65      6.73 o 
   7  -5   3        2.88       -0.63      6.29 o 
   8  -5   3        1.53       -6.08      6.08 o 
   9  -5   3        0.36        0.04      8.01 o 
  -9  -4   3        2.74       -3.11     10.38 o 
  -8  -4   3       58.99       82.85     32.17 o 
  -7  -4   3       22.26       24.21      5.63 o 
  -6  -4   3       20.87       16.69      4.00 o 
  -5  -4   3      202.86      213.32      7.48 o 
  -4  -4   3      169.89      171.56      5.65 o 
  -3  -4   3      181.63      187.22      4.65 o 
  -2  -4   3       33.02       37.22      2.50 o 
  -1  -4   3       20.29       20.86      1.69 o 
   0  -4   3     1904.27     1865.28     20.39 o 
   1  -4   3       30.34       29.04      4.41 o 
   2  -4   3        0.18        1.73      1.46 o 
   3  -4   3       29.32       33.86      2.70 o 
   4  -4   3        3.78       -1.59      5.04 o 
   5  -4   3       58.11       66.71      7.61 o 
   6  -4   3        4.57        1.72      4.39 o 
   7  -4   3        9.61        0.13      5.23 o 
   8  -4   3        1.60       -5.48      5.96 o 
   9  -4   3        0.41       -0.63      7.78 o 
  10  -4   3        1.06      -10.47     10.47 o 
  -9  -3   3      157.59      124.54     22.83 o 
  -8  -3   3        4.87        5.76      6.25 o 
  -7  -3   3       26.24       30.67      4.96 o 
  -6  -3   3       10.75        9.06      3.61 o 
  -5  -3   3       14.21       12.68      3.02 o 
  -4  -3   3       30.22       28.02      2.95 o 
  -3  -3   3      111.04      111.29      3.28 o 
  -2  -3   3        0.99        1.99      1.09 o 
  -1  -3   3       23.28       28.00      2.70 o 
   0  -3   3       12.90       12.60      1.14 o 
   1  -3   3       46.81       47.57      1.89 o 
   2  -3   3       36.98       32.62      3.05 o 
   3  -3   3        3.87        3.05      2.36 o 
   4  -3   3       30.80       27.91      6.32 o 
   5  -3   3        4.78        5.03      3.59 o 
   6  -3   3        0.35       -2.00      4.24 o 
   7  -3   3        0.26        2.58      4.97 o 
   8  -3   3        0.31       -6.08      6.08 o 
   9  -3   3        0.11       -3.57      7.54 o 
  10  -3   3        0.96       -3.42     10.72 o 
 -10  -2   3        0.15       -9.34     11.42 o 
  -9  -2   3        1.60        5.19     11.42 o 
  -8  -2   3        0.34       -2.48      4.78 o 
  -7  -2   3        0.57       -3.67      3.67 o 
  -6  -2   3        0.69       -2.67      2.67 o 
  -5  -2   3       92.05       90.74      4.70 o 
  -4  -2   3      232.58      248.39      5.69 o 
  -3  -2   3       32.95       35.56      2.06 o 
  -2  -2   3       33.77       33.47      1.35 o 
  -1  -2   3       26.06       28.69      2.01 o 
   0  -2   3        0.00       -0.71      0.71 o 
   1  -2   3        7.45        6.49      1.45 o 
   2  -2   3      305.33      303.11      7.62 o 
   3  -2   3       78.45       81.34      5.39 o 
   4  -2   3       24.40       21.74      4.15 o 
   5  -2   3        1.38       -0.80      4.49 o 
   6  -2   3        2.79       -4.17      4.17 o 
   7  -2   3        1.18       -4.11      4.98 o 
   8  -2   3       27.53       15.35     11.62 o 
   9  -2   3       13.94       -1.26      7.64 o 
  10  -2   3        0.30        0.91     11.47 o 
 -10  -1   3        0.17       -3.11     11.42 o 
  -9  -1   3        0.23       -5.19     11.42 o 
  -8  -1   3        2.65        2.38      5.48 o 
  -7  -1   3       11.39       13.74      4.21 o 
  -6  -1   3        5.78        7.22      3.00 o 
  -5  -1   3        4.08        4.30      2.37 o 
  -4  -1   3       98.18      101.76      3.57 o 
  -3  -1   3      308.91      294.13      4.70 o 
  -2  -1   3      177.63      166.31      3.11 o 
  -1  -1   3       39.52       33.31      6.02 o 
   0  -1   3      492.25      518.48      9.68 o 
   1  -1   3      150.81      158.81      4.57 o 
   2  -1   3      616.18      588.19     10.45 o 
   3  -1   3        3.39        7.20      3.17 o 
   4  -1   3      167.28      159.28      6.44 o 
   5  -1   3       49.98       57.50      5.51 o 
   6  -1   3       12.72       14.26      4.74 o 
   7  -1   3        3.33        2.84      5.47 o 
   8  -1   3        0.02       -0.77      5.70 o 
   9  -1   3        7.68       -6.42      7.18 o 
 -10   0   3        2.00       -3.11     12.45 o 
  -9   0   3        3.08        3.02      7.97 o 
  -8   0   3        1.86        7.08      5.54 o 
  -7   0   3       16.02        7.22      3.75 o 
  -6   0   3       63.78       58.57      4.05 o 
  -5   0   3       62.84       60.63      3.50 o 
  -4   0   3       33.87       30.53      2.32 o 
  -3   0   3      797.44      774.46      8.57 o 
  -2   0   3     1231.15     1243.12     12.55 o 
  -1   0   3      239.24      232.97      5.25 o 
   0   0   3      545.43      605.16     10.64 o 
   1   0   3     4146.12     4178.66     56.03 o 
   2   0   3      523.12      492.90     10.46 o 
   3   0   3       87.69       83.27      5.04 o 
   4   0   3      451.17      417.72      9.73 o 
   5   0   3       88.36       86.91      6.10 o 
   6   0   3      383.37      439.01     12.61 o 
   7   0   3       66.82       64.37      8.84 o 
   8   0   3       37.38       36.47      7.53 o 
   9   0   3        2.62       -7.20      7.53 o 
 -10   1   3        3.62       -2.34      9.86 o 
  -9   1   3        0.13       -3.11      7.97 o 
  -8   1   3        1.79        1.85      5.69 o 
  -7   1   3        3.98        4.58      3.72 o 
  -6   1   3       41.35       39.53      4.24 o 
  -5   1   3       35.50       36.33      3.45 o 
  -4   1   3      103.96      101.52      3.79 o 
  -3   1   3       49.44       47.67      2.62 o 
  -2   1   3        7.42        6.77      1.54 o 
  -1   1   3     2658.88     2708.91     34.72 o 
   0   1   3      249.93      250.48      7.62 o 
   1   1   3     4949.30     4853.93     65.23 o 
   2   1   3        0.03       -0.27      3.02 o 
   3   1   3      332.77      318.59      8.16 o 
   4   1   3      126.93      115.03      5.05 o 
   5   1   3       69.53       80.26      8.58 o 
   6   1   3       17.31       11.91      8.84 o 
   7   1   3       15.84       11.58      6.53 o 
   8   1   3       13.94        0.31      8.69 o 
   9   1   3        0.79       -6.19      9.86 o 
 -10   2   3        0.05        1.19      9.96 o 
  -9   2   3        0.40       -7.68      7.68 o 
  -8   2   3       25.38       32.57      6.06 o 
  -7   2   3        5.03        7.90      3.84 o 
  -6   2   3       18.12       14.04      3.68 o 
  -5   2   3       11.96       11.33      2.93 o 
  -4   2   3       71.38       67.19      3.38 o 
  -3   2   3        0.02       -1.13      1.84 o 
  -2   2   3      170.60      138.09      3.64 o 
  -1   2   3       31.11       41.05      2.70 o 
   0   2   3     2875.38     2937.59     37.35 o 
   1   2   3       92.44       99.66      4.12 o 
   2   2   3      262.17      265.78     17.64 o 
   3   2   3      415.83      387.85     12.40 o 
   4   2   3     2346.69     2553.41     38.81 o 
   5   2   3     1033.90     1156.95     28.77 o 
   6   2   3      183.36      188.99     12.17 o 
   7   2   3        6.13        3.17     12.24 o 
   8   2   3       12.92       10.35      7.76 o 
   9   2   3        0.01       -9.41      9.41 o 
 -10   3   3        2.98       -4.63      9.46 o 
  -9   3   3       73.88       91.50     15.05 o 
  -8   3   3        0.15        4.73      4.95 o 
  -7   3   3       33.11       38.87      5.20 o 
  -6   3   3       72.55       75.74      5.34 o 
  -5   3   3        0.84        0.48      2.70 o 
  -4   3   3      883.58      818.84     13.34 o 
  -3   3   3     1387.30     1432.42     17.11 o 
  -2   3   3     2579.31     2640.74     27.17 o 
  -1   3   3      268.19      243.09      6.62 o 
   0   3   3      321.02      274.84      6.04 o 
   1   3   3       47.63       40.70      2.85 o 
   2   3   3       15.57       19.01      5.12 o 
   3   3   3      964.72      965.20     22.42 o 
   4   3   3      883.92      940.89     19.62 o 
   5   3   3       34.56       24.20      5.74 o 
   6   3   3        0.05        0.25      6.54 o 
   7   3   3       14.22       -2.48     11.84 o 
   8   3   3       25.87        6.38     10.56 o 
   9   3   3        0.20        0.79     10.47 o 
 -10   4   3       27.34       44.11     13.21 o 
  -9   4   3        2.58        6.27      9.15 o 
  -8   4   3        0.84       -4.89      4.89 o 
  -7   4   3       84.79       99.51      9.22 o 
  -6   4   3       10.81        5.07      3.90 o 
  -5   4   3      301.94      307.96      9.29 o 
  -4   4   3      180.15      169.14      6.39 o 
  -3   4   3     1377.71     1373.04     17.09 o 
  -2   4   3      805.41      796.27     11.13 o 
  -1   4   3      195.74      198.15      6.34 o 
   0   4   3      289.78      252.61      7.86 o 
   1   4   3      718.66      650.50     11.29 o 
   2   4   3       12.74       43.57      7.94 o 
   3   4   3     1217.39     1186.77     23.12 o 
   4   4   3       24.13       24.83      7.14 o 
   5   4   3       12.45        6.88      5.26 o 
   6   4   3       32.45       43.39      8.53 o 
   7   4   3       50.93       51.01     10.09 o 
   8   4   3        8.08        6.51     10.38 o 
  -9   5   3        2.52        1.37      9.15 o 
  -8   5   3        0.05        7.80      5.64 o 
  -7   5   3       39.51       53.07      6.76 o 
  -6   5   3       27.51       22.86      5.28 o 
  -5   5   3      321.95      317.20     10.13 o 
  -4   5   3     1425.44     1406.05     21.48 o 
  -3   5   3      220.47      199.52      6.44 o 
  -2   5   3     1141.26     1036.71     16.27 o 
  -1   5   3      387.81      361.14      9.97 o 
   0   5   3      619.93      558.23     11.20 o 
   1   5   3       69.31       66.75      6.42 o 
   2   5   3      474.06      477.53     20.07 o 
   3   5   3       20.38       29.97      6.29 o 
   4   5   3        0.74        2.61      4.99 o 
   5   5   3       95.87      106.50      7.87 o 
   6   5   3       26.17       32.58      6.86 o 
   7   5   3        3.75       -0.63      7.72 o 
   8   5   3       51.83       52.93     14.43 o 
  -9   6   3        1.02        1.04     12.45 o 
  -8   6   3        0.31       10.38     11.42 o 
  -7   6   3       17.99       14.75      5.99 o 
  -6   6   3       48.67       50.41      6.21 o 
  -5   6   3      485.12      506.13     18.51 o 
  -4   6   3      195.63      181.46      7.74 o 
  -3   6   3      166.53      172.19      6.46 o 
  -2   6   3        0.19        0.21      3.70 o 
  -1   6   3       10.36       10.49      3.22 o 
   0   6   3     1567.97     1524.47     22.57 o 
   1   6   3        7.45        8.61      5.06 o 
   2   6   3      507.90      547.91     15.83 o 
   3   6   3      140.75      137.79      9.28 o 
   4   6   3       57.85       58.97      8.54 o 
   5   6   3       50.30       62.49      7.21 o 
   6   6   3       22.05       26.60      7.46 o 
   7   6   3       81.74      130.98     21.09 o 
  -8   7   3        0.19        3.11     12.45 o 
  -7   7   3        3.55        3.77      6.25 o 
  -6   7   3        3.68        0.62      5.09 o 
  -5   7   3      132.23      140.12      8.41 o 
  -4   7   3        0.00       -3.53      4.92 o 
  -3   7   3      186.57      202.81      8.66 o 
  -2   7   3       25.14       35.67      7.43 o 
  -1   7   3       71.86       59.92      7.78 o 
   0   7   3        1.58       -1.55      4.25 o 
   1   7   3      698.11      768.56     26.29 o 
   2   7   3       52.89       43.04     10.40 o 
   3   7   3        1.39       -2.77      5.20 o 
   4   7   3        0.01       -5.24      5.24 o 
   5   7   3        0.10       -5.39      5.61 o 
   6   7   3       36.33       29.62      8.95 o 
   7   7   3        5.73        2.24     12.93 o 
  -7   8   3        8.13       16.80     12.97 o 
  -6   8   3        0.07       -3.91      9.63 o 
  -5   8   3        7.07        1.86      6.10 o 
  -4   8   3        2.19        1.28      4.59 o 
  -3   8   3      247.05      252.13      9.64 o 
  -2   8   3     1337.37     1398.22     22.74 o 
  -1   8   3     1843.29     1845.67     30.14 o 
   0   8   3       35.63       36.18      6.42 o 
   1   8   3        8.98        3.55      5.83 o 
   2   8   3        5.72       -3.99      5.34 o 
   3   8   3        0.16        1.50      6.26 o 
   4   8   3       15.18        6.93      6.56 o 
   5   8   3       60.28       58.87     10.69 o 
   6   8   3       15.64       15.50      9.23 o 
  -7   9   3        3.49       -3.11     16.61 o 
  -6   9   3        5.49        5.16     26.98 o 
  -5   9   3       87.78       91.45      9.50 o 
  -4   9   3      241.85      254.36     17.38 o 
  -3   9   3        2.04       -3.36      5.05 o 
  -2   9   3      713.25      750.48     16.31 o 
  -1   9   3      196.24      207.05      9.91 o 
   0   9   3      139.32      130.80      9.75 o 
   1   9   3        5.33       -2.61      6.08 o 
   2   9   3       55.90       49.73      9.86 o 
   3   9   3       24.06       13.10      7.20 o 
   4   9   3        0.02       -2.39      7.53 o 
   5   9   3        2.13       -6.59      8.42 o 
   6   9   3        2.94       -3.11     12.97 o 
  -7  10   3        0.97       29.06     18.68 o 
  -6  10   3        0.77      -19.99     32.17 o 
  -5  10   3       53.50       58.16     32.17 o 
  -4  10   3      122.88      115.09     28.59 o 
  -3  10   3      454.99      524.43    101.71 o 
  -2  10   3        0.21       -4.33      4.83 o 
  -1  10   3       51.36       51.96      6.87 o 
   0  10   3       28.71       24.65      8.09 o 
   1  10   3       26.07       16.11      7.62 o 
   2  10   3        0.94       -7.10      7.10 o 
   3  10   3        0.29       -7.28      7.28 o 
   4  10   3        0.03       -7.67      7.67 o 
   5  10   3        0.84       -3.63     10.27 o 
  -6  11   3        2.67      -14.95     29.06 o 
  -5  11   3        7.13        7.54     14.65 o 
  -4  11   3      128.34      117.83     19.00 o 
  -3  11   3        0.03      -10.86     12.97 o 
  -2  11   3        7.30      -11.14     11.14 o 
  -1  11   3        3.43        3.41     16.61 o 
   0  11   3        0.02       -7.78     11.47 o 
   1  11   3        0.00       -6.83      8.16 o 
   2  11   3        0.48       -7.81      7.81 o 
   3  11   3        1.02       -8.01      8.01 o 
   4  11   3        0.21       -9.10      9.10 o 
  -5  12   3       47.50       25.88     17.09 o 
  -4  12   3        1.02       -5.63     24.91 o 
  -3  12   3        0.92       -7.04     28.54 o 
  -2  12   3        0.91       -6.91     22.31 o 
  -1  12   3        1.93       -0.61     17.12 o 
   0  12   3        0.02      -12.22     12.22 o 
   1  12   3        8.03      -11.94     18.16 o 
   2  12   3        0.00      -11.13     11.70 o 
  -2  13   3        4.95       -7.12     15.16 o 
  -1  13   3        3.39      -18.35     25.95 o 
  -1 -15   4       12.15       14.53     12.70 o 
   0 -15   4       28.41       38.51     13.71 o 
   1 -15   4       12.06       13.85     12.70 o 
   2 -15   4        1.54       -2.56     11.14 o 
   3 -15   4        1.02       -0.70     12.22 o 
  -3 -14   4       19.22       15.35     12.09 o 
  -2 -14   4       23.81       42.34     13.96 o 
  -1 -14   4       30.83       24.62     11.67 o 
   0 -14   4       34.15       41.58     12.45 o 
   1 -14   4       25.76       31.14     15.57 o 
   2 -14   4      144.83      139.44     17.95 o 
   3 -14   4        2.40        0.00     12.45 o 
   4 -14   4       12.30        7.32     12.83 o 
   5 -14   4        1.13       17.64     20.76 o 
  -4 -13   4        8.75        3.44     10.62 o 
  -3 -13   4       61.14       77.17     14.62 o 
  -2 -13   4        4.68        6.31      9.46 o 
  -1 -13   4        1.27       -1.69      5.91 o 
   0 -13   4       53.95       76.53     14.53 o 
   1 -13   4       32.51       14.71     10.47 o 
   2 -13   4       26.54       31.47     10.94 o 
   3 -13   4        8.31        5.80      9.89 o 
   4 -13   4        5.46        9.20     17.64 o 
   5 -13   4        0.82       -6.02     10.93 o 
   6 -13   4        8.48      -17.64     17.64 o 
  -5 -12   4       16.85       16.89     11.70 o 
  -4 -12   4        3.03       -1.92      9.46 o 
  -3 -12   4       36.42       43.21      8.69 o 
  -2 -12   4      112.71      122.54     10.77 o 
  -1 -12   4       48.38       40.63      6.99 o 
   0 -12   4       53.56       58.88      6.97 o 
   1 -12   4        7.57        0.88      7.10 o 
   2 -12   4       22.93       16.00      8.49 o 
   3 -12   4        2.70       -1.85      7.44 o 
   4 -12   4        1.96        8.50      9.00 o 
   5 -12   4        2.08       -0.58      9.89 o 
   6 -12   4        0.14        6.23     16.61 o 
   7 -12   4        1.74       10.38     19.72 o 
  -6 -11   4        0.08        0.48      8.01 o 
  -5 -11   4       30.82       16.81      9.98 o 
  -4 -11   4       19.91       21.83      7.51 o 
  -3 -11   4       13.42       12.89      6.03 o 
  -2 -11   4        3.04        4.42      5.22 o 
  -1 -11   4       91.41       92.42      9.74 o 
   0 -11   4        7.78       10.33      7.79 o 
   1 -11   4       21.46        5.41      6.83 o 
   2 -11   4       43.11       48.36      9.15 o 
   3 -11   4       15.99       15.89      7.67 o 
   4 -11   4       56.86       64.80     10.69 o 
   5 -11   4       26.57       25.03      9.63 o 
   6 -11   4        7.81        3.79      9.21 o 
   7 -11   4        0.96        9.34     11.47 o 
  -7 -10   4        2.37        1.04     13.49 o 
  -6 -10   4        3.90       -0.55      7.74 o 
  -5 -10   4        0.08       -0.24      6.42 o 
  -4 -10   4        3.89        2.31      4.58 o 
  -3 -10   4       20.18       14.76      4.77 o 
  -2 -10   4        1.30        2.40      3.87 o 
  -1 -10   4        0.32       -3.94      5.09 o 
   0 -10   4       48.18       48.66     10.34 o 
   1 -10   4       60.47       58.57      9.25 o 
   2 -10   4       29.89       21.10      7.47 o 
   3 -10   4        0.10       -3.11      6.23 o 
   4 -10   4       10.36        7.87     10.62 o 
   5 -10   4        0.05        2.13      6.59 o 
   6 -10   4        0.15       -2.67      7.74 o 
   7 -10   4        1.36       -2.08      9.73 o 
   8 -10   4        0.09        2.08     16.61 o 
  -7  -9   4        0.71       -2.08     10.38 o 
  -6  -9   4        2.85       -4.13      6.67 o 
  -5  -9   4        5.03       10.03      7.64 o 
  -4  -9   4        0.84       -4.09      4.09 o 
  -3  -9   4       13.83        5.24      6.80 o 
  -2  -9   4        0.90        2.09      3.22 o 
  -1  -9   4        0.00       -2.85      2.85 o 
   0  -9   4       72.30       69.74      5.73 o 
   1  -9   4       23.33       12.21      6.08 o 
   2  -9   4        0.05       -5.12      5.12 o 
   3  -9   4      107.28      103.58     10.07 o 
   4  -9   4        6.81        6.15      5.99 o 
   5  -9   4        4.50        2.59      5.37 o 
   6  -9   4       11.35       15.93      7.90 o 
   7  -9   4        4.49        2.48      8.53 o 
   8  -9   4        0.94        5.19     10.93 o 
  -8  -8   4        0.54       -6.23     12.45 o 
  -7  -8   4        0.45       -1.04      9.34 o 
  -6  -8   4        9.14        9.77      5.28 o 
  -5  -8   4       25.46       27.06      5.52 o 
  -4  -8   4      536.68      591.61     13.55 o 
  -3  -8   4        0.51       -3.02      3.02 o 
  -2  -8   4      107.87      117.01      6.46 o 
  -1  -8   4       12.19       13.77      2.70 o 
   0  -8   4      410.28      411.58      9.50 o 
   1  -8   4       21.83       23.61      5.31 o 
   2  -8   4        0.16       -1.18      5.01 o 
   3  -8   4      315.97      317.36     11.51 o 
   4  -8   4        1.16        5.95      4.78 o 
   5  -8   4        4.50        8.22      5.54 o 
   6  -8   4       29.33       34.54      8.83 o 
   7  -8   4        0.72       -8.07      8.07 o 
   8  -8   4      108.38      134.99     17.64 o 
   9  -8   4        4.67        2.08     17.64 o 
  -8  -7   4       10.14       13.49     11.42 o 
  -7  -7   4        0.09        4.72     20.76 o 
  -6  -7   4       17.68       11.81      8.09 o 
  -5  -7   4       23.82       10.71      7.79 o 
  -4  -7   4        2.27        2.33      2.92 o 
  -3  -7   4        0.40       -2.13      2.87 o 
  -2  -7   4      256.61      244.36      6.30 o 
  -1  -7   4      464.05      455.57      8.38 o 
   0  -7   4      147.54      144.24      4.38 o 
   1  -7   4        0.05       -1.23      3.59 o 
   2  -7   4       28.60       24.23      4.36 o 
   3  -7   4      191.84      190.18      5.44 o 
   4  -7   4      136.97      148.55      6.58 o 
   5  -7   4       17.75       22.30      4.35 o 
   6  -7   4       12.77       11.66      5.57 o 
   7  -7   4        0.36       -6.18      7.26 o 
   8  -7   4       10.53       13.57      9.42 o 
   9  -7   4       13.75        4.15     17.64 o 
  -9  -6   4       11.76       18.68     16.61 o 
  -8  -6   4       11.26       12.45     12.45 o 
  -7  -6   4       27.24       34.25      9.46 o 
  -6  -6   4     1115.46     1177.21     25.21 o 
  -5  -6   4       54.44       46.04      4.03 o 
  -4  -6   4      702.92      739.29     13.20 o 
  -3  -6   4       38.03       39.04      2.97 o 
  -2  -6   4      839.58      805.39     11.57 o 
  -1  -6   4        1.60        0.56      1.54 o 
   0  -6   4      153.53      138.39      3.93 o 
   1  -6   4      257.70      257.35      7.56 o 
   2  -6   4      136.27      136.89      6.25 o 
   3  -6   4       45.57       41.91      3.88 o 
   4  -6   4      218.10      236.50      7.89 o 
   5  -6   4       86.12       83.65      7.21 o 
   6  -6   4     1931.49     1977.82     34.02 o 
   7  -6   4      263.18      288.07     12.86 o 
   8  -6   4       36.64       45.48     11.96 o 
   9  -6   4        0.68        3.90     10.62 o 
  -9  -5   4        1.81       17.64     12.45 o 
  -8  -5   4        0.92       16.02     12.45 o 
  -7  -5   4      301.74      349.67     43.28 o 
  -6  -5   4       10.62        6.24      4.51 o 
  -5  -5   4      487.28      489.30      9.49 o 
  -4  -5   4      288.09      289.49      6.90 o 
  -3  -5   4       32.20       38.97      3.09 o 
  -2  -5   4      406.65      450.99      8.10 o 
  -1  -5   4       44.30       44.64      2.38 o 
   0  -5   4       13.37        8.09      2.07 o 
   1  -5   4     1711.67     1596.21     28.30 o 
   2  -5   4       17.83       14.57      1.60 o 
   3  -5   4       13.08        7.97      2.59 o 
   4  -5   4       16.33       13.55      3.28 o 
   5  -5   4        7.16        8.19      4.46 o 
   6  -5   4      411.49      379.50     12.80 o 
   7  -5   4       41.61       38.63      7.23 o 
   8  -5   4        4.73       -6.25      6.25 o 
   9  -5   4        3.37       -1.15      7.64 o 
  -9  -4   4       12.68       19.72     13.49 o 
  -8  -4   4       66.30       81.77     18.16 o 
  -7  -4   4       12.13       12.66      6.74 o 
  -6  -4   4        0.01        1.66      2.91 o 
  -5  -4   4      378.53      360.58      7.69 o 
  -4  -4   4       16.54       12.35      2.18 o 
  -3  -4   4      167.43      195.83      4.31 o 
  -2  -4   4     3329.50     3198.38     38.54 o 
  -1  -4   4      982.05      943.93     15.34 o 
   0  -4   4        5.20        7.62      1.23 o 
   1  -4   4     1303.24     1244.17     16.08 o 
   2  -4   4       46.25       44.53      2.81 o 
   3  -4   4      250.17      229.53      7.27 o 
   4  -4   4     7923.97     7604.62     95.47 o 
   5  -4   4     1745.19     1771.00     26.95 o 
   6  -4   4       54.16       70.59      6.98 o 
   7  -4   4       15.33        2.42      5.86 o 
   8  -4   4        1.16       -4.61      6.71 o 
   9  -4   4        8.42       -4.64      8.17 o 
  -9  -3   4      121.88      111.05     21.79 o 
  -8  -3   4        9.54        3.64      9.17 o 
  -7  -3   4       85.97       94.81      6.90 o 
  -6  -3   4      171.07      181.54      6.95 o 
  -5  -3   4      662.48      687.91     14.17 o 
  -4  -3   4      687.20      731.86      9.70 o 
  -3  -3   4    11178.54    12001.44     95.02 o 
  -2  -3   4      408.44      380.83      6.59 o 
  -1  -3   4     3298.82     3281.74     45.59 o 
   0  -3   4      230.03      196.11      3.89 o 
   1  -3   4      420.42      409.14      6.47 o 
   2  -3   4      550.95      568.95     11.15 o 
   3  -3   4      462.46      463.40     10.71 o 
   4  -3   4     6476.21     6082.94     89.33 o 
   5  -3   4      145.40      137.06      7.43 o 
   6  -3   4       74.43       74.54      7.01 o 
   7  -3   4        9.44       11.28      5.77 o 
   8  -3   4        2.72       -4.28      6.25 o 
   9  -3   4       15.50       13.31      9.70 o 
 -10  -2   4       14.40      -10.38     10.38 o 
  -9  -2   4       22.30       22.83     13.49 o 
  -8  -2   4       71.21       87.59     12.55 o 
  -7  -2   4      234.76      251.81     18.62 o 
  -6  -2   4        8.23        4.97      3.21 o 
  -5  -2   4      165.17      151.60      6.05 o 
  -4  -2   4      234.77      259.65      6.01 o 
  -3  -2   4       49.20       73.05      2.65 o 
  -2  -2   4       13.43       14.69      2.23 o 
  -1  -2   4     2476.38     2586.54     38.84 o 
   0  -2   4      676.90      793.03     14.71 o 
   1  -2   4      526.71      542.64      9.04 o 
   2  -2   4        3.83        5.45      2.59 o 
   3  -2   4       72.69       79.47      5.27 o 
   4  -2   4      103.63       86.52     15.26 o 
   5  -2   4       42.72       39.19      5.27 o 
   6  -2   4       63.51       65.03      6.82 o 
   7  -2   4       70.45       75.72     11.53 o 
   8  -2   4        5.09       -1.87      6.41 o 
   9  -2   4        4.29       13.30     10.23 o 
 -10  -1   4        1.67       11.42     13.49 o 
  -9  -1   4        0.19       -6.23      9.34 o 
  -8  -1   4       26.00       37.38      6.90 o 
  -7  -1   4      150.67      171.83      8.34 o 
  -6  -1   4        0.43       -2.56      2.56 o 
  -5  -1   4     5423.92     5590.82     54.22 o 
  -4  -1   4       21.76       19.01      2.10 o 
  -3  -1   4     4050.97     4033.73     38.84 o 
  -2  -1   4      673.32      760.05     12.45 o 
  -1  -1   4     4659.39     5199.79     72.45 o 
   0  -1   4      213.20      228.06      8.25 o 
   1  -1   4       16.96       22.65      3.79 o 
   2  -1   4     3113.87     3059.42     42.02 o 
   3  -1   4        7.14        5.04      3.05 o 
   4  -1   4       23.77       21.22      9.92 o 
   5  -1   4       99.56      113.12     11.31 o 
   6  -1   4      201.65      195.61     10.74 o 
   7  -1   4      100.74      102.51     12.18 o 
   8  -1   4       53.98       57.77     15.25 o 
   9  -1   4        6.48       14.35      9.13 o 
 -10   0   4       16.92       25.95     15.57 o 
  -9   0   4        1.14       -4.10      7.23 o 
  -8   0   4        3.47        4.37      4.90 o 
  -7   0   4       71.05       65.67      6.60 o 
  -6   0   4      483.76      492.05      9.71 o 
  -5   0   4       39.10       34.65      3.20 o 
  -4   0   4      300.06      303.35      5.69 o 
  -3   0   4     1617.14     1572.01     18.18 o 
  -2   0   4      970.24      997.52     15.19 o 
  -1   0   4       98.85       92.40      3.97 o 
   0   0   4     5645.80     6090.51     76.03 o 
   1   0   4      662.29      636.63     12.93 o 
   2   0   4     1645.27     1542.96     29.06 o 
   3   0   4        7.77        7.55      3.36 o 
   4   0   4      434.88      415.43     10.46 o 
   5   0   4       14.84        7.97      4.54 o 
   6   0   4        4.64        3.17      5.49 o 
   7   0   4        5.49        1.77      6.54 o 
   8   0   4        0.20       -6.31      6.31 o 
   9   0   4        0.01       -2.97      8.09 o 
 -10   1   4       10.21       22.83     15.57 o 
  -9   1   4        0.03        0.15      7.78 o 
  -8   1   4       54.73       61.35      7.04 o 
  -7   1   4      217.26      218.05      8.60 o 
  -6   1   4      404.27      383.03     11.32 o 
  -5   1   4       66.45       76.80      5.10 o 
  -4   1   4        2.85        1.84      1.74 o 
  -3   1   4      622.34      612.39      8.52 o 
  -2   1   4     1333.73     1378.30     16.79 o 
  -1   1   4      105.99       81.34      4.43 o 
   0   1   4       51.19       53.72      4.62 o 
   1   1   4     3300.53     3322.48     47.14 o 
   2   1   4      363.36      388.30     11.19 o 
   3   1   4        1.61        2.25      3.22 o 
   4   1   4      151.26      163.78      7.37 o 
   5   1   4       71.06       76.70      6.17 o 
   6   1   4       43.61       33.11      7.74 o 
   7   1   4       18.21       13.37      7.27 o 
   8   1   4        1.09        1.12      8.98 o 
   9   1   4        0.44       -4.26     10.20 o 
 -10   2   4        1.41       -1.11     10.47 o 
  -9   2   4       23.74       21.00     10.38 o 
  -8   2   4       64.23       65.57      7.45 o 
  -7   2   4       31.56       30.15      8.83 o 
  -6   2   4        4.88        6.13      4.00 o 
  -5   2   4       32.51       32.59      3.70 o 
  -4   2   4       14.12        9.21      2.46 o 
  -3   2   4      983.00      980.05     12.62 o 
  -2   2   4      514.24      547.81     12.48 o 
  -1   2   4     1332.95     1431.37     17.20 o 
   0   2   4       31.99       24.00      3.41 o 
   1   2   4      177.40      174.24      5.74 o 
   2   2   4       50.67       41.26      7.86 o 
   3   2   4        0.25       -3.81      5.57 o 
   4   2   4      129.12      132.43      7.76 o 
   5   2   4      139.32      139.11     15.65 o 
   6   2   4        6.36       -5.54      6.48 o 
   7   2   4        3.80        0.85     12.45 o 
   8   2   4        0.97        1.36      9.46 o 
   9   2   4        0.13        5.19     13.49 o 
 -10   3   4       19.52       20.62     11.36 o 
  -9   3   4       62.46       71.52     12.83 o 
  -8   3   4       11.46        8.61      5.43 o 
  -7   3   4        0.00        2.81      3.88 o 
  -6   3   4        5.63        7.42      3.76 o 
  -5   3   4        3.63        6.20      3.58 o 
  -4   3   4      147.52      144.28      5.93 o 
  -3   3   4       11.93       10.61      2.43 o 
  -2   3   4      722.11      751.56     13.04 o 
  -1   3   4       41.00       44.54      4.24 o 
   0   3   4       15.89       19.03      2.75 o 
   1   3   4       65.75       68.04      4.06 o 
   2   3   4        0.83       -0.18      5.58 o 
   3   3   4        5.68        8.91      5.81 o 
   4   3   4        2.22       -1.57      4.95 o 
   5   3   4       11.35       11.04      5.76 o 
   6   3   4        4.51       -6.71      6.71 o 
   7   3   4        1.34       -1.37      7.68 o 
   8   3   4        0.54       -2.95      9.21 o 
  -9   4   4        1.80        9.26      9.15 o 
  -8   4   4       27.50       31.79      6.97 o 
  -7   4   4        4.09        3.48      4.66 o 
  -6   4   4        0.79       -2.33      4.85 o 
  -5   4   4       48.22       49.90      5.36 o 
  -4   4   4       56.69       57.39      4.24 o 
  -3   4   4       83.54       88.43      4.95 o 
  -2   4   4        0.00       -2.68      2.83 o 
  -1   4   4        4.94        2.81      2.61 o 
   0   4   4        8.89        7.79      2.90 o 
   1   4   4        0.95        3.09      2.52 o 
   2   4   4        5.77        7.50      4.25 o 
   3   4   4        1.32        3.21      4.80 o 
   4   4   4       40.15       45.90      8.33 o 
   5   4   4        5.28       -2.06      5.20 o 
   6   4   4        0.02       -6.71      6.71 o 
   7   4   4        3.17      -12.27     13.49 o 
   8   4   4        2.64       -4.92      9.41 o 
  -9   5   4        2.50        6.23     13.49 o 
  -8   5   4        3.92        0.00      9.34 o 
  -7   5   4        0.42       -4.49      4.49 o 
  -6   5   4       18.30        9.21      4.77 o 
  -5   5   4        0.80        5.28      3.89 o 
  -4   5   4        0.29        2.73      3.58 o 
  -3   5   4       33.14       36.36      4.36 o 
  -2   5   4       86.87       88.26      5.81 o 
  -1   5   4        1.42        0.04      2.75 o 
   0   5   4        0.78       -2.26      2.71 o 
   1   5   4      123.00      118.60      5.96 o 
   2   5   4       69.19       63.23      7.15 o 
   3   5   4        0.63        0.68      4.93 o 
   4   5   4        0.27       -4.91      5.26 o 
   5   5   4        0.01       -0.41      5.36 o 
   6   5   4        0.30        0.77     10.46 o 
   7   5   4        1.46       15.19      8.72 o 
   8   5   4        6.85       15.72     12.70 o 
  -9   6   4        3.96        7.26     13.49 o 
  -8   6   4        2.75       11.42     12.45 o 
  -7   6   4        3.33       -0.77      5.36 o 
  -6   6   4       39.64       35.33      6.02 o 
  -5   6   4       79.21       86.42      9.22 o 
  -4   6   4        0.32       -2.06      5.80 o 
  -3   6   4        0.19       -0.48      3.36 o 
  -2   6   4       64.96       63.63      5.87 o 
  -1   6   4       10.65       12.33      3.83 o 
   0   6   4        3.62        1.41      4.15 o 
   1   6   4        8.24        9.48      4.33 o 
   2   6   4      360.62      397.29     21.57 o 
   3   6   4       99.97       94.57      8.92 o 
   4   6   4        0.38       -5.32      5.32 o 
   5   6   4        2.23       -2.34      6.05 o 
   6   6   4       16.31        1.27      6.79 o 
   7   6   4       19.89       21.23      9.70 o 
  -8   7   4        0.02        6.23     12.45 o 
  -7   7   4        9.31        9.58      9.21 o 
  -6   7   4        1.90       -0.72      4.89 o 
  -5   7   4        6.43        9.49      4.90 o 
  -4   7   4        1.86        1.35      4.74 o 
  -3   7   4        6.68       -0.30      4.16 o 
  -2   7   4      336.15      358.52     21.53 o 
  -1   7   4      167.21      177.18      8.48 o 
   0   7   4     1245.13     1273.14     21.37 o 
   1   7   4        2.45       -1.10      7.06 o 
   2   7   4      160.93      135.45     12.29 o 
   3   7   4       17.36       10.55      6.23 o 
   4   7   4       10.26        7.61      7.64 o 
   5   7   4       20.29       18.66     10.76 o 
   6   7   4        4.99       -0.44      7.60 o 
   7   7   4       26.52       32.01     16.61 o 
  -7   8   4        2.44        4.95      9.46 o 
  -6   8   4        6.25       -2.66     12.73 o 
  -5   8   4       33.73       26.89      6.14 o 
  -4   8   4       71.47       57.13      8.19 o 
  -3   8   4      240.68      247.05     11.04 o 
  -2   8   4       21.03       18.19      5.67 o 
  -1   8   4      855.31      946.64     18.60 o 
   0   8   4      105.73      121.50      8.29 o 
   1   8   4      134.73      125.22     15.03 o 
   2   8   4       88.65       91.36      9.40 o 
   3   8   4       35.33       15.55      8.63 o 
   4   8   4       66.97       60.78     10.94 o 
   5   8   4        1.72       -2.95      9.15 o 
   6   8   4        6.46        4.32      8.88 o 
  -6   9   4        2.92       -4.29     20.24 o 
  -5   9   4       25.09       24.84      9.74 o 
  -4   9   4        8.94       -1.99      6.17 o 
  -3   9   4      122.93      110.73      9.73 o 
  -2   9   4      835.85      905.75     20.51 o 
  -1   9   4        7.83        3.53      5.12 o 
   0   9   4      191.13      221.08     12.46 o 
   1   9   4       54.46       39.52      7.88 o 
   2   9   4      193.78      208.47     32.21 o 
   3   9   4        1.51       -6.67      6.67 o 
   4   9   4        3.75       -7.88      7.88 o 
   5   9   4       22.26        6.19     10.62 o 
  -6  10   4        0.60      -33.80     41.51 o 
  -5  10   4       12.18       -6.40     39.96 o 
  -4  10   4       92.40       79.57     29.58 o 
  -3  10   4      694.33      770.19     37.70 o 
  -2  10   4        7.27       11.58      6.44 o 
  -1  10   4      141.51      128.90     14.76 o 
   0  10   4       41.44       47.54      8.66 o 
   1  10   4       10.50        2.49      8.17 o 
   2  10   4       12.26        9.16      8.79 o 
   3  10   4        0.09      -12.18     12.18 o 
   4  10   4       10.32       -9.00      9.00 o 
  -5  11   4        0.73       -5.84     30.10 o 
  -4  11   4       11.48       -8.30     28.54 o 
  -3  11   4      102.73      127.14     19.95 o 
  -2  11   4       42.86       35.15     15.71 o 
  -1  11   4       19.87        6.69     13.04 o 
   0  11   4        2.80       -2.59      8.81 o 
   1  11   4        0.27       -3.22      9.56 o 
   2  11   4        0.32       -3.21     12.21 o 
   3  11   4        0.61       -9.06      9.06 o 
  -4  12   4       32.13       18.00     37.88 o 
  -3  12   4        4.82      -13.35     13.35 o 
  -2  12   4        1.17       -4.77     20.24 o 
  -1  12   4       39.30       41.06     25.43 o 
   0  12   4       19.60       12.75     17.12 o 
   1  12   4      205.58      328.86    108.97 o 
  -2 -15   5        8.03       26.98     17.64 o 
  -1 -15   5        1.05       -2.38     11.36 o 
   0 -15   5        3.19      -10.47     10.47 o 
   1 -15   5       28.79       19.34     11.96 o 
   2 -15   5        2.05        8.15     12.22 o 
   3 -15   5       85.34      117.86     18.70 o 
  -3 -14   5        3.21        4.02     11.36 o 
  -2 -14   5       74.61       91.37     21.28 o 
  -1 -14   5        0.93        0.52      9.54 o 
   0 -14   5        5.95       -4.77      9.15 o 
   1 -14   5       18.81       16.53     12.97 o 
   2 -14   5       36.85       26.37     11.90 o 
   3 -14   5        5.66        9.89     10.93 o 
   4 -14   5        0.39       -9.73      9.73 o 
   5 -14   5        3.14       21.79     18.68 o 
  -5 -13   5       11.20       38.92     14.46 o 
  -4 -13   5        2.02       -1.56     10.27 o 
  -3 -13   5        1.32        4.00      9.89 o 
  -2 -13   5       28.30       48.09     12.97 o 
  -1 -13   5      130.48      108.18     15.46 o 
   0 -13   5      106.98      130.40     16.21 o 
   1 -13   5       59.67       43.90     12.41 o 
   2 -13   5        1.97       -7.35     13.49 o 
   3 -13   5       15.37       20.76     11.01 o 
   4 -13   5        0.04       14.01     10.27 o 
   5 -13   5        0.05      -14.53     15.57 o 
   6 -13   5        0.76        1.04     17.64 o 
  -6 -12   5       79.21       59.16     24.91 o 
  -5 -12   5        0.13       -4.69     10.47 o 
  -4 -12   5       65.11       83.04     14.18 o 
  -3 -12   5      222.61      244.11     20.74 o 
  -2 -12   5        9.94        5.19      5.60 o 
  -1 -12   5        1.33        4.64      7.04 o 
   0 -12   5      239.92      258.04     15.56 o 
   1 -12   5      182.85      204.19     14.62 o 
   2 -12   5        1.58       -6.55      6.55 o 
   3 -12   5        2.75        2.00      7.80 o 
   4 -12   5        0.06        1.80      8.67 o 
   5 -12   5        0.06       16.61     15.57 o 
   6 -12   5       84.85       87.18     23.87 o 
   7 -12   5       17.45        8.30     19.72 o 
  -6 -11   5        1.95       -4.69      8.98 o 
  -5 -11   5       99.67      158.00     21.79 o 
  -4 -11   5        0.86        2.45      6.06 o 
  -3 -11   5       35.65       36.40      6.71 o 
  -2 -11   5      277.45      275.28     17.08 o 
  -1 -11   5      754.21      753.03     23.93 o 
   0 -11   5       71.83       78.20     11.58 o 
   1 -11   5       99.67      132.95     12.05 o 
   2 -11   5       51.38       59.63      9.75 o 
   3 -11   5       54.12       53.61     11.34 o 
   4 -11   5      109.21       93.64     19.63 o 
   5 -11   5        0.94        5.83      8.17 o 
   6 -11   5       53.90       47.69     11.04 o 
   7 -11   5        4.04       -2.98     10.72 o 
  -7 -10   5       24.94       36.32     16.61 o 
  -6 -10   5       97.65      135.06     16.45 o 
  -5 -10   5      168.12      199.64     12.58 o 
  -4 -10   5        0.20        2.26      4.26 o 
  -3 -10   5        0.30       -1.36      4.04 o 
  -2 -10   5      159.25      201.11     11.75 o 
  -1 -10   5      587.93      587.06     20.14 o 
   0 -10   5       72.56       75.61      9.44 o 
   1 -10   5      542.34      562.09     19.61 o 
   2 -10   5        6.84        7.37      6.69 o 
   3 -10   5        6.06        6.90      6.83 o 
   4 -10   5       87.90       72.64      8.09 o 
   5 -10   5        7.57       14.66     11.96 o 
   6 -10   5        0.02       -2.48      7.97 o 
   7 -10   5       11.27       11.72     14.26 o 
   8 -10   5        0.91       15.57     18.68 o 
  -8  -9   5        2.57       -5.19     13.49 o 
  -7  -9   5       11.58       20.76     12.45 o 
  -6  -9   5        8.28        5.76      7.97 o 
  -5  -9   5      564.22      640.00     22.59 o 
  -4  -9   5      295.98      277.58     13.64 o 
  -3  -9   5     7642.87     8084.19     90.46 o 
  -2  -9   5       11.77       10.83      3.78 o 
  -1  -9   5     1492.04     1474.41     26.45 o 
   0  -9   5       18.09       10.91      5.99 o 
   1  -9   5      218.31      220.54     12.05 o 
   2  -9   5      295.93      285.63     13.68 o 
   3  -9   5        4.67        2.88      4.74 o 
   4  -9   5      501.46      517.78     16.13 o 
   5  -9   5        7.79       -1.58      6.28 o 
   6  -9   5       23.09       19.75      8.89 o 
   7  -9   5        0.03        6.52      9.96 o 
   8  -9   5       10.29       12.96     12.09 o 
  -8  -8   5       68.87       99.63     21.79 o 
  -7  -8   5       29.23       21.79     12.45 o 
  -6  -8   5        0.13        1.82      5.45 o 
  -5  -8   5        2.08       -1.32      3.86 o 
  -4  -8   5      713.71      777.91     15.60 o 
  -3  -8   5       25.95       24.62      3.81 o 
  -2  -8   5       20.95       21.07      3.67 o 
  -1  -8   5      897.55      866.40     19.24 o 
   0  -8   5      191.73      200.86     10.22 o 
   1  -8   5      210.40      196.80      9.96 o 
   2  -8   5       80.67       67.96      6.06 o 
   3  -8   5      345.82      341.82     11.91 o 
   4  -8   5       16.44       16.89      6.36 o 
   5  -8   5        3.04       -5.28     11.27 o 
   6  -8   5        4.75        9.17      7.27 o 
   7  -8   5        1.92        7.11      9.46 o 
   8  -8   5       17.70        6.98     11.96 o 
   9  -8   5        0.04       17.64     18.68 o 
  -8  -7   5       12.68        6.23     10.38 o 
  -7  -7   5       96.49       76.80     17.64 o 
  -6  -7   5       38.84       45.42     12.06 o 
  -5  -7   5     3710.55     3832.37     47.86 o 
  -4  -7   5       58.45       60.13      5.74 o 
  -3  -7   5      812.02      797.24     11.15 o 
  -2  -7   5      161.23      154.18      5.57 o 
  -1  -7   5      980.80      923.26     14.56 o 
   0  -7   5      253.36      233.74      9.67 o 
   1  -7   5      101.33       97.43      5.65 o 
   2  -7   5       31.07       32.53      4.18 o 
   3  -7   5        1.87       -1.20      1.77 o 
   4  -7   5       10.49        9.80      3.44 o 
   5  -7   5        2.77        2.38      3.96 o 
   6  -7   5      145.92      146.57     22.31 o 
   7  -7   5        1.77       10.21      8.72 o 
   8  -7   5       23.89       10.41     10.62 o 
   9  -7   5        0.02      -11.42     16.61 o 
  -9  -6   5        0.41        9.34     13.49 o 
  -8  -6   5       42.07       44.63     15.57 o 
  -7  -6   5        0.03        7.70      5.24 o 
  -6  -6   5      356.14      382.63     16.43 o 
  -5  -6   5       25.08       33.24      5.18 o 
  -4  -6   5      645.06      635.97      9.88 o 
  -3  -6   5       83.22       83.38      4.28 o 
  -2  -6   5       29.84       27.01      3.96 o 
  -1  -6   5       85.32       93.40      4.66 o 
   0  -6   5      185.47      173.85      5.76 o 
   1  -6   5       18.11       15.08      3.59 o 
   2  -6   5      221.74      209.23      9.10 o 
   3  -6   5      158.73      147.81      6.30 o 
   4  -6   5        1.76        0.99      2.98 o 
   5  -6   5       54.00       51.71      6.08 o 
   6  -6   5        0.60       -0.60      5.73 o 
   7  -6   5       41.76       42.45      8.33 o 
   8  -6   5        0.00       -8.98      8.98 o 
   9  -6   5        0.10       25.95     17.64 o 
  -9  -5   5       12.10        2.08     11.42 o 
  -8  -5   5       14.46       11.42     11.42 o 
  -7  -5   5      128.10      123.25      9.16 o 
  -6  -5   5       72.04       61.46      6.42 o 
  -5  -5   5       15.63       16.27      2.93 o 
  -4  -5   5      134.72      141.05      5.00 o 
  -3  -5   5        0.10        1.35      1.81 o 
  -2  -5   5        3.25        0.88      2.05 o 
  -1  -5   5      549.95      576.57     11.01 o 
   0  -5   5      112.72      109.31      3.79 o 
   1  -5   5      192.43      177.98      8.93 o 
   2  -5   5       27.82       27.50      2.44 o 
   3  -5   5      149.50      153.53      6.32 o 
   4  -5   5        1.73       -2.02      3.05 o 
   5  -5   5        7.18        4.39      4.55 o 
   6  -5   5       15.44       14.96      8.84 o 
   7  -5   5        0.05       -0.28      6.25 o 
   8  -5   5        0.03        0.66      7.16 o 
   9  -5   5        0.04        3.01     11.36 o 
  -9  -4   5        7.63       12.45     12.45 o 
  -8  -4   5        0.21       15.36     12.45 o 
  -7  -4   5       17.20       21.26      5.24 o 
  -6  -4   5        1.27        1.97      3.20 o 
  -5  -4   5        0.09        0.81      2.13 o 
  -4  -4   5       11.00        9.14      2.12 o 
  -3  -4   5       74.13       77.59      3.46 o 
  -2  -4   5      833.10      892.97     13.03 o 
  -1  -4   5       40.89       41.11      3.46 o 
   0  -4   5       11.22       11.92      1.61 o 
   1  -4   5        4.46        3.36      1.44 o 
   2  -4   5       34.40       41.26      3.58 o 
   3  -4   5       48.20       49.43      4.21 o 
   4  -4   5      117.14      130.57      6.60 o 
   5  -4   5        3.99        0.95      3.76 o 
   6  -4   5       56.20       64.02     12.73 o 
   7  -4   5        0.01        1.12      5.64 o 
   8  -4   5        0.47       -3.62      6.67 o 
   9  -4   5        0.67       -1.84      8.68 o 
  -9  -3   5        0.99        8.30     11.42 o 
  -8  -3   5        0.02       -4.72      9.43 o 
  -7  -3   5        1.07        1.11      3.51 o 
  -6  -3   5        0.03        0.76      3.04 o 
  -5  -3   5       21.15       21.64      2.93 o 
  -4  -3   5       37.60       37.32      2.46 o 
  -3  -3   5       12.77       14.24      2.43 o 
  -2  -3   5       46.87       42.41      3.01 o 
  -1  -3   5       55.60       60.37      4.34 o 
   0  -3   5      427.62      424.85      9.94 o 
   1  -3   5      307.13      299.65      6.68 o 
   2  -3   5      108.39      120.22      5.53 o 
   3  -3   5        2.19        1.93      2.82 o 
   4  -3   5      219.94      195.47      9.94 o 
   5  -3   5        0.01        2.89      4.89 o 
   6  -3   5        9.33        8.01      5.54 o 
   7  -3   5       11.69       12.37      6.06 o 
   8  -3   5        0.14       -6.86      6.86 o 
   9  -3   5        2.91       -8.19      8.63 o 
 -10  -2   5        1.87        5.19     13.49 o 
  -9  -2   5        0.09       13.49     11.42 o 
  -8  -2   5        7.37        6.23      9.05 o 
  -7  -2   5       31.67       28.26      4.60 o 
  -6  -2   5       24.01       22.24      4.00 o 
  -5  -2   5        8.58        6.33      2.69 o 
  -4  -2   5      224.17      217.69      5.33 o 
  -3  -2   5       63.60       63.47      4.77 o 
  -2  -2   5       28.70       35.75      2.21 o 
  -1  -2   5      174.22      187.77      4.96 o 
   0  -2   5     1131.06     1253.62     25.00 o 
   1  -2   5      721.43      767.32     12.26 o 
   2  -2   5       13.11        7.90      2.70 o 
   3  -2   5      504.26      528.57     10.94 o 
   4  -2   5      584.20      626.35     16.76 o 
   5  -2   5       21.49       14.77      5.10 o 
   6  -2   5       15.41        8.31      6.89 o 
   7  -2   5       29.29       27.32      8.15 o 
   8  -2   5       27.54       28.71     12.39 o 
   9  -2   5       24.78       17.38     10.07 o 
 -10  -1   5        0.35       -5.19     12.45 o 
  -9  -1   5        0.87        5.19     11.42 o 
  -8  -1   5        0.24        6.75      6.29 o 
  -7  -1   5        4.73        1.64      4.87 o 
  -6  -1   5        0.63       -1.64      2.53 o 
  -5  -1   5       84.81       96.29      3.93 o 
  -4  -1   5        2.32        1.82      1.95 o 
  -3  -1   5      612.70      605.81     12.77 o 
  -2  -1   5       41.40       48.23      4.62 o 
  -1  -1   5      297.39      346.72     12.88 o 
   0  -1   5      223.34      245.75      8.31 o 
   1  -1   5      542.00      556.95     10.89 o 
   2  -1   5      249.70      256.33      7.54 o 
   3  -1   5      273.40      254.95      9.07 o 
   4  -1   5      131.51      116.21      8.13 o 
   5  -1   5       12.56       19.57      5.26 o 
   6  -1   5        1.83       -0.61      5.64 o 
   7  -1   5       12.84       14.18      7.19 o 
   8  -1   5       38.14       26.21      9.60 o 
   9  -1   5        0.01       -4.37      8.79 o 
 -10   0   5        3.62       13.49     13.49 o 
  -9   0   5       12.29        1.04     10.38 o 
  -8   0   5        7.37       15.11      5.20 o 
  -7   0   5       39.84       27.64      4.68 o 
  -6   0   5        0.71       -1.57      2.74 o 
  -5   0   5      304.97      286.84      6.13 o 
  -4   0   5        6.60        2.20      2.32 o 
  -3   0   5      369.63      369.02      9.04 o 
  -2   0   5       60.74       71.35      3.90 o 
  -1   0   5     1048.98     1163.46     17.00 o 
   0   0   5      834.10      852.02     15.42 o 
   1   0   5     1412.84     1460.76     21.65 o 
   2   0   5     1962.74     2000.28     31.46 o 
   3   0   5      469.62      488.62     12.80 o 
   4   0   5       20.74       13.71      4.52 o 
   5   0   5       65.09       72.08      7.12 o 
   6   0   5       60.14       57.86      8.74 o 
   7   0   5      203.03      219.25     19.51 o 
   8   0   5        0.37       -7.02      7.02 o 
   9   0   5        0.55       -8.16     10.72 o 
 -10   1   5        4.20       -4.15     12.45 o 
  -9   1   5        8.53       16.11      9.15 o 
  -8   1   5        6.90       10.40      5.20 o 
  -7   1   5      232.87      242.80      9.78 o 
  -6   1   5      103.45      108.60      5.58 o 
  -5   1   5       77.02       79.24      4.35 o 
  -4   1   5       12.10       11.63      2.08 o 
  -3   1   5      366.61      343.81      7.62 o 
  -2   1   5     2005.47     2224.80     27.75 o 
  -1   1   5      270.18      337.15      8.65 o 
   0   1   5     5568.09     6207.48     99.96 o 
   1   1   5      204.73      211.48     10.94 o 
   2   1   5      587.30      552.49     13.12 o 
   3   1   5      136.18      128.72     13.20 o 
   4   1   5      131.88      140.90      7.66 o 
   5   1   5       43.63       46.43      7.93 o 
   6   1   5      491.42      577.42     24.82 o 
   7   1   5       14.21        4.69      8.23 o 
   8   1   5        7.38       12.02     12.45 o 
   9   1   5        1.52        2.08     13.49 o 
 -10   2   5       11.75        1.04     13.49 o 
  -9   2   5        0.52        4.02      8.42 o 
  -8   2   5      260.40      284.28     12.26 o 
  -7   2   5        0.26        3.85      4.04 o 
  -6   2   5       22.81       18.33      4.49 o 
  -5   2   5      419.83      414.66      9.16 o 
  -4   2   5       20.04       17.54      2.93 o 
  -3   2   5     1136.73     1122.23     17.40 o 
  -2   2   5       22.66       22.42      3.02 o 
  -1   2   5     5652.04     5958.09     73.53 o 
   0   2   5      162.30      177.94      6.79 o 
   1   2   5       94.35       93.32      6.23 o 
   2   2   5      191.77      191.82     11.21 o 
   3   2   5        9.83        3.61      7.33 o 
   4   2   5      115.08      103.36      9.83 o 
   5   2   5       45.76       50.85     16.09 o 
   6   2   5       41.76       57.16     31.14 o 
   7   2   5        0.02        4.54      8.72 o 
   8   2   5        0.00        1.04      9.89 o 
  -9   3   5       28.47       25.95     15.57 o 
  -8   3   5        0.26       -6.67      7.47 o 
  -7   3   5       14.83       15.66      5.83 o 
  -6   3   5       43.31       39.88      5.44 o 
  -5   3   5       69.55       66.28      5.29 o 
  -4   3   5        7.77        7.00      2.79 o 
  -3   3   5      550.34      649.44     12.93 o 
  -2   3   5     1860.67     1976.86     26.59 o 
  -1   3   5      755.96      679.71     12.31 o 
   0   3   5      184.40      165.55      6.99 o 
   1   3   5     1186.17     1129.23     17.22 o 
   2   3   5      202.52      180.60     16.61 o 
   3   3   5       66.85       70.56      8.09 o 
   4   3   5      134.68      101.31     25.95 o 
   5   3   5      157.15      144.32     33.73 o 
   6   3   5        0.07       -5.97      7.23 o 
   7   3   5        0.57       -1.41      8.98 o 
   8   3   5        0.35        1.25     10.72 o 
  -9   4   5       28.96        7.26     13.49 o 
  -8   4   5       75.32       75.76     17.64 o 
  -7   4   5       33.09       29.25      6.44 o 
  -6   4   5        0.93        4.15      4.37 o 
  -5   4   5        2.15        5.39      4.02 o 
  -4   4   5       14.72        9.70      5.33 o 
  -3   4   5     1115.65     1158.54     19.76 o 
  -2   4   5       38.83       41.71      4.58 o 
  -1   4   5      439.82      433.53     10.09 o 
   0   4   5      594.34      591.29     10.91 o 
   1   4   5      134.01      139.19      6.21 o 
   2   4   5      477.29      476.39     14.14 o 
   3   4   5      865.22      853.85     25.68 o 
   4   4   5       57.05       50.72     12.09 o 
   5   4   5        0.61        0.05      7.23 o 
   6   4   5       11.34       -0.23      8.23 o 
   7   4   5        0.00       -3.32      8.64 o 
   8   4   5       10.78      -11.42     11.42 o 
  -9   5   5       70.27       75.76     20.76 o 
  -8   5   5        0.51       -9.34     10.38 o 
  -7   5   5       23.12       31.72      8.09 o 
  -6   5   5       18.03       12.46      5.19 o 
  -5   5   5        8.11        6.38      4.69 o 
  -4   5   5      163.72      172.73      8.66 o 
  -3   5   5      157.26      153.72      7.61 o 
  -2   5   5      660.59      632.87     13.63 o 
  -1   5   5      387.80      388.02     11.34 o 
   0   5   5      518.32      540.87     12.17 o 
   1   5   5        0.70        0.55      3.56 o 
   2   5   5      411.23      431.08     16.18 o 
   3   5   5      607.74      629.63     25.02 o 
   4   5   5      174.07      157.96     20.11 o 
   5   5   5       64.94       67.17      9.55 o 
   6   5   5        1.26        0.81      6.93 o 
   7   5   5       10.36       11.64      8.74 o 
  -9   6   5        6.94       10.38     15.57 o 
  -8   6   5        0.13       -3.11     12.45 o 
  -7   6   5       24.17        8.39      8.03 o 
  -6   6   5       64.43       67.36     11.51 o 
  -5   6   5        7.13        6.60      5.88 o 
  -4   6   5       43.57       43.35      6.89 o 
  -3   6   5        0.85       -1.30      4.40 o 
  -2   6   5       96.92       96.23      7.23 o 
  -1   6   5      705.80      726.55     16.62 o 
   0   6   5      446.55      449.32     12.52 o 
   1   6   5     3638.68     3629.90     63.31 o 
   2   6   5       28.87       33.16      8.39 o 
   3   6   5       53.67       49.77      8.03 o 
   4   6   5       21.42        5.04      7.04 o 
   5   6   5       15.34       23.21     14.10 o 
   6   6   5        2.00       -6.47      7.53 o 
   7   6   5        3.15       -5.71      9.54 o 
  -8   7   5        1.13        5.19     13.49 o 
  -7   7   5       44.88       42.53     10.32 o 
  -6   7   5        2.32       -6.24      6.24 o 
  -5   7   5        2.89       -0.84      4.55 o 
  -4   7   5       84.66       80.80      8.35 o 
  -3   7   5      207.30      216.43     10.42 o 
  -2   7   5      762.34      807.83     19.52 o 
  -1   7   5        0.90       -3.48      4.38 o 
   0   7   5     1802.95     1897.67     37.82 o 
   1   7   5       47.28       55.48      7.11 o 
   2   7   5      249.05      243.09     17.53 o 
   3   7   5       29.10       17.21      9.14 o 
   4   7   5       25.36       27.92      9.11 o 
   5   7   5       27.28       23.46     14.01 o 
   6   7   5        0.12        6.77      8.74 o 
  -7   8   5       13.86      -11.76     41.00 o 
  -6   8   5        0.70       -6.88      8.13 o 
  -5   8   5        0.01       -7.81      7.81 o 
  -4   8   5        3.75        0.73      7.64 o 
  -3   8   5       97.21      101.52      9.43 o 
  -2   8   5       78.77       80.60     14.18 o 
  -1   8   5      643.97      678.23     18.63 o 
   0   8   5        2.08       -4.80      4.83 o 
   1   8   5       39.53       59.77     10.79 o 
   2   8   5       31.41       25.47      8.02 o 
   3   8   5       24.31       20.53      9.35 o 
   4   8   5        0.04       -7.40      7.40 o 
   5   8   5        3.54       -1.82     10.20 o 
  -6   9   5        0.03      -39.49     45.67 o 
  -5   9   5       10.37       10.26     14.95 o 
  -4   9   5        0.00       -1.16     10.06 o 
  -3   9   5       13.45       13.37      6.89 o 
  -2   9   5      240.13      234.49     18.36 o 
  -1   9   5       14.31       16.90      6.21 o 
   0   9   5        5.94       -0.88      5.63 o 
   1   9   5        2.39        1.13      8.54 o 
   2   9   5        0.58       -7.23      7.23 o 
   3   9   5        2.08       -2.60      8.53 o 
   4   9   5        0.34       -8.50      8.50 o 
  -6  10   5        2.39      -24.73     40.48 o 
  -5  10   5       21.47        1.32     38.92 o 
  -4  10   5        1.28      -28.54     28.54 o 
  -3  10   5       47.81       29.30     12.17 o 
  -2  10   5        0.29        4.91      6.69 o 
  -1  10   5        0.15        7.49      7.19 o 
   0  10   5        0.13       -6.22      6.22 o 
   1  10   5        0.07      -15.37     16.34 o 
   2  10   5        4.26       -8.40      9.06 o 
   3  10   5        0.00       -7.48     10.57 o 
  -5  11   5        5.52      -21.40     48.26 o 
  -4  11   5        0.11      -19.00     34.77 o 
  -3  11   5        5.58      -15.12     38.92 o 
  -2  11   5        7.82      -18.58     24.91 o 
  -1  11   5        0.08       -6.84     21.28 o 
   0  11   5        2.57       -2.54      9.78 o 
   1  11   5        0.05       -7.84     16.28 o 
   2  11   5        9.19        9.83     11.05 o 
  -2  12   5        8.80       18.68     19.72 o 
  -1  12   5       10.25        6.23     20.76 o 
  -2 -15   6       12.11       25.36     26.47 o 
  -1 -15   6       37.98       54.46     15.20 o 
   0 -15   6        6.69        5.32     11.47 o 
   1 -15   6        2.08       14.62     11.96 o 
   2 -15   6        1.53       -9.01     11.22 o 
   3 -15   6       47.10       45.67     22.31 o 
  -4 -14   6       35.06       57.08     19.72 o 
  -3 -14   6        0.17        9.76     10.93 o 
  -2 -14   6       18.12       17.71     11.22 o 
  -1 -14   6       15.76        7.96     10.93 o 
   0 -14   6        7.15       -1.88      9.21 o 
   1 -14   6       37.65       41.46     12.26 o 
   2 -14   6        0.32       -0.80      9.21 o 
   3 -14   6        5.47       14.08     11.67 o 
   4 -14   6        1.72       -2.28     10.93 o 
   5 -14   6        5.52       10.38     16.61 o 
  -5 -13   6       18.42        1.04     17.64 o 
  -4 -13   6        4.68       -2.87     10.72 o 
  -3 -13   6        4.23       11.74     10.47 o 
  -2 -13   6       58.17       52.31     12.45 o 
  -1 -13   6       12.87        4.63     10.38 o 
   0 -13   6       17.24       19.92      9.49 o 
   1 -13   6       83.20      101.84     12.80 o 
   2 -13   6        1.67        4.28      8.30 o 
   3 -13   6       20.20       20.02      9.52 o 
   4 -13   6        3.28       11.42     10.93 o 
   5 -13   6        6.21       -1.04     15.57 o 
   6 -13   6        8.10       17.64     19.72 o 
  -6 -12   6        4.34       17.64     20.76 o 
  -5 -12   6        0.80        1.04     15.57 o 
  -4 -12   6       25.71       34.34     23.87 o 
  -3 -12   6       11.05        3.65      8.98 o 
  -2 -12   6        0.79        2.70      7.73 o 
  -1 -12   6        3.25        2.82      6.97 o 
   0 -12   6        0.59       -4.81      6.74 o 
   1 -12   6        1.07       -1.59      7.26 o 
   2 -12   6       12.05        3.51      7.46 o 
   3 -12   6       21.59       24.53      9.46 o 
   4 -12   6        6.40       11.44      8.93 o 
   5 -12   6        2.47       -7.33     11.47 o 
   6 -12   6        1.29        6.80     11.22 o 
   7 -12   6        0.06       13.49     19.72 o 
  -6 -11   6        0.01       20.76     18.68 o 
  -5 -11   6        1.27       -4.24      8.45 o 
  -4 -11   6        2.55        7.37      6.25 o 
  -3 -11   6        0.30       -3.42      7.41 o 
  -2 -11   6        0.89        2.24      6.34 o 
  -1 -11   6       48.17       24.96      8.68 o 
   0 -11   6        1.15       -2.65      6.56 o 
   1 -11   6       10.06        9.06      6.81 o 
   2 -11   6       19.53        8.27      7.51 o 
   3 -11   6        1.89        2.22      7.26 o 
   4 -11   6        0.01        9.48      6.13 o 
   5 -11   6       19.99       23.63     11.07 o 
   6 -11   6        4.17        3.23      9.89 o 
   7 -11   6        0.43       -6.44     10.62 o 
  -7 -10   6        1.07        2.08     12.45 o 
  -6 -10   6        0.70        0.52      8.45 o 
  -5 -10   6        0.85        2.09      5.64 o 
  -4 -10   6        3.20        0.43      4.71 o 
  -3 -10   6       29.92       29.56      5.74 o 
  -2 -10   6      561.55      610.28     31.07 o 
  -1 -10   6       11.35        5.22      6.37 o 
   0 -10   6       85.57       77.06      9.00 o 
   1 -10   6        0.08       -3.27      6.17 o 
   2 -10   6      124.60      121.35     11.00 o 
   3 -10   6        0.26        5.07      6.29 o 
   4 -10   6        6.54        6.89      5.79 o 
   5 -10   6       42.87       39.51     10.72 o 
   6 -10   6        0.15        4.73      9.15 o 
   7 -10   6        1.52        7.71      9.96 o 
   8 -10   6        5.47        5.19     18.68 o 
  -8  -9   6        0.17        4.15     13.49 o 
  -7  -9   6        4.05        4.15     11.42 o 
  -6  -9   6        4.45        4.56      6.54 o 
  -5  -9   6        0.59       -0.65      6.47 o 
  -4  -9   6       28.81       26.63      4.73 o 
  -3  -9   6       90.37       98.11      7.59 o 
  -2  -9   6       20.35       20.05      4.39 o 
  -1  -9   6      100.55      105.31      6.38 o 
   0  -9   6      105.43      101.88      8.95 o 
   1  -9   6       24.54       25.26      8.16 o 
   2  -9   6       44.86       46.12      6.15 o 
   3  -9   6       46.96       46.65      6.57 o 
   4  -9   6        8.28        9.49      5.73 o 
   5  -9   6        2.15        7.86      9.34 o 
   6  -9   6        9.54        4.92      8.23 o 
   7  -9   6        0.29        3.81      9.73 o 
   8  -9   6        0.04       -1.31     14.53 o 
  -8  -8   6       14.81       29.06     15.57 o 
  -7  -8   6       12.12        5.19      8.45 o 
  -6  -8   6        0.01       -4.58      4.58 o 
  -5  -8   6        3.10        1.47      3.92 o 
  -4  -8   6     1164.79     1129.91     35.32 o 
  -3  -8   6       78.94       70.51      6.84 o 
  -2  -8   6      290.97      273.01      9.12 o 
  -1  -8   6      323.73      318.37      9.47 o 
   0  -8   6       78.99       59.99     10.23 o 
   1  -8   6      137.34      133.63      8.02 o 
   2  -8   6       47.04       37.11      5.05 o 
   3  -8   6        2.21        0.52      3.94 o 
   4  -8   6        4.43        4.42      5.17 o 
   5  -8   6        1.79        0.00     10.38 o 
   6  -8   6        5.08       -1.89      7.97 o 
   7  -8   6       15.10       11.10      9.46 o 
   8  -8   6      165.55      147.38     22.83 o 
  -8  -7   6        7.43       17.64     13.49 o 
  -7  -7   6       21.39       11.18      7.32 o 
  -6  -7   6       35.86       41.46      6.48 o 
  -5  -7   6      466.18      496.86     12.65 o 
  -4  -7   6      276.09      292.22      8.50 o 
  -3  -7   6     1048.36      951.84     18.02 o 
  -2  -7   6        8.91        5.96      2.53 o 
  -1  -7   6      148.53      137.59      6.89 o 
   0  -7   6       98.33       92.88      7.34 o 
   1  -7   6     1055.47     1081.52     20.05 o 
   2  -7   6        2.82       -1.10      3.36 o 
   3  -7   6        9.80        9.76      3.07 o 
   4  -7   6        4.09        2.96      3.02 o 
   5  -7   6       33.90       21.45      7.68 o 
   6  -7   6       12.28       23.04      9.15 o 
   7  -7   6        1.61       13.89      9.46 o 
   8  -7   6      174.56      146.29     37.36 o 
   9  -7   6        0.08      -15.57     15.57 o 
  -9  -6   6        0.06       13.49     14.53 o 
  -8  -6   6        0.03       -4.15      9.34 o 
  -7  -6   6      114.59      110.94     10.53 o 
  -6  -6   6        0.32        0.89      4.12 o 
  -5  -6   6       88.57       86.07      5.76 o 
  -4  -6   6      312.33      296.65     10.75 o 
  -3  -6   6      700.39      713.75     14.32 o 
  -2  -6   6      286.14      273.61      8.68 o 
  -1  -6   6      106.87       95.45      5.44 o 
   0  -6   6      396.02      360.89      6.27 o 
   1  -6   6     1040.72     1005.29     21.09 o 
   2  -6   6       49.12       50.93      3.08 o 
   3  -6   6      740.87      722.96     15.11 o 
   4  -6   6        8.45        9.34      3.59 o 
   5  -6   6        8.68        5.46      5.32 o 
   6  -6   6      407.32      379.15     15.50 o 
   7  -6   6      171.65      200.68     24.39 o 
   8  -6   6        1.60       -8.07      9.73 o 
   9  -6   6        0.20       -6.23     15.57 o 
  -9  -5   6       24.01       13.49     13.49 o 
  -8  -5   6        2.12        2.08      8.30 o 
  -7  -5   6       57.55       51.24      6.49 o 
  -6  -5   6      284.74      303.40     12.82 o 
  -5  -5   6        0.05        4.11      2.97 o 
  -4  -5   6       58.63       53.16      4.30 o 
  -3  -5   6      874.33      902.51     15.93 o 
  -2  -5   6       13.57       23.64      2.91 o 
  -1  -5   6    12373.85    13757.95    178.54 o 
   0  -5   6      322.91      356.25      8.79 o 
   1  -5   6     3009.07     2989.36     35.98 o 
   2  -5   6       85.66       93.23      5.14 o 
   3  -5   6      284.38      299.56      9.14 o 
   4  -5   6       68.21       64.07      5.31 o 
   5  -5   6        0.84        0.71      4.49 o 
   6  -5   6     1253.28     1309.03     28.31 o 
   7  -5   6        8.46        5.94      6.79 o 
   8  -5   6       35.00       30.53      9.40 o 
   9  -5   6        0.17       -8.30     16.61 o 
  -9  -4   6        2.02        5.19     11.42 o 
  -8  -4   6      126.79      126.58     30.10 o 
  -7  -4   6        0.23       -2.42      4.08 o 
  -6  -4   6      505.54      485.69     15.88 o 
  -5  -4   6       78.47       93.45      4.55 o 
  -4  -4   6      304.71      274.93     10.91 o 
  -3  -4   6      130.99      121.45      6.22 o 
  -2  -4   6     2439.32     2561.91     33.77 o 
  -1  -4   6     1149.17     1270.95     21.68 o 
   0  -4   6      873.32      923.09     27.29 o 
   1  -4   6      894.86      881.38     13.62 o 
   2  -4   6        1.95       -1.28      2.43 o 
   3  -4   6        5.76        2.75      3.45 o 
   4  -4   6       21.33       18.77      3.98 o 
   5  -4   6       94.37      110.17     14.64 o 
   6  -4   6        0.19       -3.86      5.40 o 
   7  -4   6        3.31        1.16      6.32 o 
   8  -4   6       15.77       19.42      8.86 o 
   9  -4   6        0.89      -10.47     10.47 o 
  -9  -3   6       12.20       -8.30      9.34 o 
  -8  -3   6        2.53        4.67      7.34 o 
  -7  -3   6      154.59      152.60      8.97 o 
  -6  -3   6      103.24       91.83      5.38 o 
  -5  -3   6        0.05        2.66      2.63 o 
  -4  -3   6      525.23      499.79     12.70 o 
  -3  -3   6     4514.16     5236.92     58.51 o 
  -2  -3   6     1309.13     1305.14     31.61 o 
  -1  -3   6     2089.03     2230.38     33.99 o 
   0  -3   6       69.39       66.66      5.09 o 
   1  -3   6     1638.00     1691.50     22.94 o 
   2  -3   6      558.07      580.47     12.72 o 
   3  -3   6       65.91       63.01      5.15 o 
   4  -3   6      194.40      224.29      7.84 o 
   5  -3   6      101.04      104.54      8.95 o 
   6  -3   6        1.42       -4.41      6.29 o 
   7  -3   6        2.46       -3.74      6.41 o 
   8  -3   6       28.52       30.62      8.84 o 
   9  -3   6        0.74       -2.28     10.36 o 
  -9  -2   6       34.44       18.68     12.45 o 
  -8  -2   6       50.17       39.44      9.54 o 
  -7  -2   6      223.11      249.06      8.90 o 
  -6  -2   6       34.35       41.82      4.61 o 
  -5  -2   6        1.54       -2.56      2.56 o 
  -4  -2   6     1762.92     1735.70     28.16 o 
  -3  -2   6     1735.43     1886.34     28.85 o 
  -2  -2   6     1930.15     2007.01     34.43 o 
  -1  -2   6      451.56      452.72      9.72 o 
   0  -2   6     3623.93     4035.38     68.16 o 
   1  -2   6       10.70        7.62      2.33 o 
   2  -2   6      444.65      451.31      9.19 o 
   3  -2   6     1026.91     1051.92     18.02 o 
   4  -2   6       15.65       14.41      5.09 o 
   5  -2   6       38.31       39.72      7.19 o 
   6  -2   6       25.30       26.32      7.67 o 
   7  -2   6       24.25       12.63      7.32 o 
   8  -2   6        4.43        0.29      7.53 o 
   9  -2   6       10.54       -6.56     10.94 o 
 -10  -1   6       16.11       28.02     16.61 o 
  -9  -1   6       49.21       58.12     17.64 o 
  -8  -1   6        6.43        2.96      7.23 o 
  -7  -1   6       12.97       13.85      4.19 o 
  -6  -1   6      335.01      346.83      9.27 o 
  -5  -1   6        4.03        6.87      3.60 o 
  -4  -1   6     1755.81     1632.75     25.18 o 
  -3  -1   6      189.59      179.13      7.04 o 
  -2  -1   6      440.23      455.07     12.98 o 
  -1  -1   6      146.24      168.13      7.04 o 
   0  -1   6     1692.82     1866.55     32.07 o 
   1  -1   6        9.26        5.83      2.38 o 
   2  -1   6      626.56      632.68     12.59 o 
   3  -1   6      860.22      840.92     17.85 o 
   4  -1   6      227.24      212.58      9.80 o 
   5  -1   6       72.10       72.19     10.80 o 
   6  -1   6        5.85        0.10      6.37 o 
   7  -1   6        0.09        0.02      8.56 o 
   8  -1   6        4.34       13.41      8.68 o 
   9  -1   6        0.03      -10.47     10.47 o 
 -10   0   6        0.68       13.49     13.49 o 
  -9   0   6       16.67       19.72     13.49 o 
  -8   0   6       16.49       15.88      8.15 o 
  -7   0   6        4.14        3.09      3.99 o 
  -6   0   6       56.78       56.64      6.02 o 
  -5   0   6      208.34      212.35      9.37 o 
  -4   0   6       28.80       30.02      4.03 o 
  -3   0   6        2.02       -0.61      2.40 o 
  -2   0   6       72.18       72.30      4.18 o 
  -1   0   6     1690.00     2063.15     27.65 o 
   0   0   6        0.20        2.18      2.69 o 
   1   0   6      860.60      933.76     18.89 o 
   2   0   6       58.59       53.82      4.59 o 
   3   0   6       24.08       22.31      4.95 o 
   4   0   6       63.90       68.80      7.09 o 
   5   0   6       17.05       16.61      6.97 o 
   6   0   6        7.44        6.25      6.25 o 
   7   0   6       67.96       78.75     10.79 o 
   8   0   6        0.62        1.24      8.40 o 
   9   0   6        4.43       -3.11     13.49 o 
 -10   1   6        0.17       -8.30     12.45 o 
  -9   1   6        1.33       -1.04     10.38 o 
  -8   1   6       21.77       11.03     10.90 o 
  -7   1   6      399.63      412.77     14.09 o 
  -6   1   6       12.03        9.81      5.16 o 
  -5   1   6        4.74        3.29      3.31 o 
  -4   1   6       19.04       14.44      4.18 o 
  -3   1   6        0.02       -1.12      2.35 o 
  -2   1   6      100.55      102.55      4.17 o 
  -1   1   6       21.47       14.73      3.68 o 
   0   1   6     1048.76     1165.19     26.39 o 
   1   1   6        4.82        4.43      3.45 o 
   2   1   6        2.89       -0.80      3.26 o 
   3   1   6       80.13       89.78     10.15 o 
   4   1   6        8.80       15.13      9.68 o 
   5   1   6        1.85       -0.16      6.94 o 
   6   1   6        8.21       10.64      9.34 o 
   7   1   6        6.88        9.92      9.73 o 
   8   1   6        0.87       -1.28     14.53 o 
  -9   2   6       56.69       20.76     14.53 o 
  -8   2   6       17.62       20.59      9.15 o 
  -7   2   6       76.20       69.99      7.68 o 
  -6   2   6      177.03      182.48      9.66 o 
  -5   2   6       15.37        8.74      3.84 o 
  -4   2   6       17.16       13.98      4.82 o 
  -3   2   6       53.23       59.11      4.53 o 
  -2   2   6      135.21      157.85      6.23 o 
  -1   2   6       62.33       78.22      5.51 o 
   0   2   6        4.27        4.82      3.28 o 
   1   2   6        7.15        7.33      3.76 o 
   2   2   6       14.01       16.21      4.34 o 
   3   2   6       48.23       38.92     10.68 o 
   4   2   6        6.43        5.56      7.20 o 
   5   2   6       14.34       18.89     15.57 o 
   6   2   6       32.87       30.15     25.95 o 
   7   2   6       13.47       14.07      9.89 o 
   8   2   6        0.17        1.25     14.53 o 
  -9   3   6       78.39       80.95     20.76 o 
  -8   3   6       42.61       58.95     25.95 o 
  -7   3   6        9.65        2.99      5.54 o 
  -6   3   6        9.30        8.52      4.82 o 
  -5   3   6        4.36        8.03      5.24 o 
  -4   3   6       64.83       65.25      5.85 o 
  -3   3   6        6.07        3.94      3.28 o 
  -2   3   6       13.05       12.22      3.18 o 
  -1   3   6        1.74       -0.15      3.36 o 
   0   3   6       26.20       19.29      4.32 o 
   1   3   6       28.54       28.21      4.25 o 
   2   3   6        6.14        8.14      5.18 o 
   3   3   6       33.90       35.47     11.62 o 
   4   3   6       62.21       57.36     13.20 o 
   5   3   6       26.02       19.88      9.46 o 
   6   3   6        3.15        6.35      9.15 o 
   7   3   6        7.92       -3.59      9.21 o 
   8   3   6        0.97      -12.45     12.45 o 
  -9   4   6       21.17       20.76     15.57 o 
  -8   4   6       12.33        9.42     10.90 o 
  -7   4   6       20.12       13.44      6.44 o 
  -6   4   6        0.39       -4.42      4.42 o 
  -5   4   6        5.98        0.76      4.94 o 
  -4   4   6       20.33       20.23      4.72 o 
  -3   4   6      157.07      162.07     11.06 o 
  -2   4   6       16.43       17.04      3.90 o 
  -1   4   6       23.45       23.21      3.86 o 
   0   4   6       81.70       88.46      5.27 o 
   1   4   6      287.27      293.85      8.42 o 
   2   4   6        8.04       -3.69      6.24 o 
   3   4   6      157.04      163.85     12.99 o 
   4   4   6      140.02      105.98     14.93 o 
   5   4   6      159.27      173.93     39.44 o 
   6   4   6        0.90       -6.02      9.15 o 
   7   4   6        0.58       -1.67     10.20 o 
  -9   5   6        1.50      -12.45     12.45 o 
  -8   5   6        1.10        2.08     11.42 o 
  -7   5   6       21.81       18.57      8.45 o 
  -6   5   6       16.04       21.80      8.04 o 
  -5   5   6       22.35       16.37      5.56 o 
  -4   5   6       15.83       12.70      4.87 o 
  -3   5   6       56.53       62.59      7.15 o 
  -2   5   6       40.70       48.49      9.13 o 
  -1   5   6       10.13        3.57      5.42 o 
   0   5   6      176.77      197.30      8.66 o 
   1   5   6        2.78       -4.22      4.34 o 
   2   5   6      922.85      971.02     37.04 o 
   3   5   6       65.76       56.33     10.33 o 
   4   5   6       71.18       66.08     10.79 o 
   5   5   6       37.85       36.12      8.54 o 
   6   5   6       10.59        9.02     10.35 o 
   7   5   6        0.05        8.01     10.20 o 
  -8   6   6       13.09       13.49     14.53 o 
  -7   6   6        5.50       -4.69     22.31 o 
  -6   6   6       24.99        6.23     18.16 o 
  -5   6   6        0.63       -0.91      5.19 o 
  -4   6   6        1.93       -0.98      4.86 o 
  -3   6   6       91.05       94.59      7.67 o 
  -2   6   6       15.83        8.40      5.97 o 
  -1   6   6      439.51      499.19     16.92 o 
   0   6   6        0.64       -2.40      4.87 o 
   1   6   6     1513.82     1647.33     33.73 o 
   2   6   6        9.61        2.33      8.14 o 
   3   6   6      251.88      212.88     15.66 o 
   4   6   6       15.61        5.57      8.30 o 
   5   6   6        0.33       -6.75     11.94 o 
   6   6   6       15.45       28.41     10.09 o 
  -8   7   6        0.24      -10.38     13.49 o 
  -7   7   6        8.30        2.28     11.45 o 
  -6   7   6        1.83       -1.38      9.69 o 
  -5   7   6       20.07       18.35      6.37 o 
  -4   7   6       52.67       64.47      7.93 o 
  -3   7   6       19.40       11.95      5.60 o 
  -2   7   6        7.34       11.72      5.41 o 
  -1   7   6       66.95       63.74      7.16 o 
   0   7   6      575.57      622.25     18.95 o 
   1   7   6       41.69       46.40      7.17 o 
   2   7   6        6.43       13.35      8.86 o 
   3   7   6       55.81       44.15     11.12 o 
   4   7   6       16.21       -2.45     12.81 o 
   5   7   6       15.51       12.56     11.94 o 
  -7   8   6       37.41       45.94     15.95 o 
  -6   8   6       43.76       32.87     36.84 o 
  -5   8   6       17.23       20.10     11.83 o 
  -4   8   6       11.31       10.23      8.28 o 
  -3   8   6        3.70        1.55      6.02 o 
  -2   8   6       20.92       17.87      6.64 o 
  -1   8   6      825.92      837.78     23.70 o 
   0   8   6      217.54      212.87     24.50 o 
   1   8   6       73.35       59.50      9.41 o 
   2   8   6        7.47       -1.00      8.54 o 
   3   8   6       22.90       11.96     13.08 o 
   4   8   6        7.64       -8.06     12.29 o 
   5   8   6       22.27       11.94     11.74 o 
  -6   9   6       10.12      -35.29     35.29 o 
  -5   9   6        1.05       -4.08     17.84 o 
  -4   9   6       11.35        8.10     10.72 o 
  -3   9   6        0.55        1.93      7.67 o 
  -2   9   6       22.83       26.42      6.74 o 
  -1   9   6       55.55       66.83      9.69 o 
   0   9   6      291.62      293.74     21.70 o 
   1   9   6        6.97        7.30     10.94 o 
   2   9   6       53.87       54.11     22.47 o 
   3   9   6        2.15       -4.05      9.15 o 
   4   9   6       40.88       35.19     12.61 o 
  -5  10   6       25.15      -15.21     50.34 o 
  -4  10   6        0.03       -8.33     39.44 o 
  -3  10   6        0.18        3.31      9.05 o 
  -2  10   6      167.45      173.85     13.26 o 
  -1  10   6      106.63      122.53     25.17 o 
   0  10   6       12.33        1.38      8.07 o 
   1  10   6       23.19       16.88     12.17 o 
   2  10   6        3.41       -5.64     10.44 o 
  -3  11   6        2.22       -2.80     33.73 o 
  -2  11   6       32.22       39.44     20.76 o 
  -1  11   6       22.47      -19.72     19.72 o 
   0  11   6      141.16      141.40     34.06 o 
  -2 -15   7       16.15       12.64     12.09 o 
  -1 -15   7       17.28       12.12     12.22 o 
   0 -15   7        0.46       -6.67     10.20 o 
   1 -15   7        3.34       -0.38     10.72 o 
   2 -15   7       36.21       32.50     13.04 o 
   3 -15   7        9.13        4.27     12.97 o 
  -4 -14   7       21.30       29.06     21.79 o 
  -3 -14   7        3.51       -1.56     10.27 o 
  -2 -14   7        0.60       -6.47      9.46 o 
  -1 -14   7      156.06      176.76     38.40 o 
   0 -14   7       41.29       44.59     12.97 o 
   1 -14   7       14.35       33.41     11.47 o 
   2 -14   7       36.22       41.28     12.97 o 
   3 -14   7      133.70      164.44     33.73 o 
   4 -14   7        0.01       -1.17     11.22 o 
   5 -14   7       10.72        1.04     17.64 o 
  -5 -13   7       25.83       32.17     20.76 o 
  -4 -13   7       70.96       63.31     22.83 o 
  -3 -13   7       67.20       68.41     14.46 o 
  -2 -13   7       61.68       46.69     11.96 o 
  -1 -13   7       59.87       47.74     12.45 o 
   0 -13   7       20.86       10.56      8.30 o 
   1 -13   7      876.11      941.20     75.76 o 
   2 -13   7       23.28       22.88      9.75 o 
   3 -13   7       90.18      109.19     13.70 o 
   4 -13   7        0.03        5.46      9.55 o 
   5 -13   7       26.05       15.57     16.61 o 
   6 -13   7        9.41        5.19     18.68 o 
  -6 -12   7        6.02       12.45     18.68 o 
  -5 -12   7        0.60        1.04     16.61 o 
  -4 -12   7      292.52      314.47     38.40 o 
  -3 -12   7       39.49       31.46     10.17 o 
  -2 -12   7       30.11       44.29     14.35 o 
  -1 -12   7        2.04        8.58      8.14 o 
   0 -12   7       12.04       22.77      7.90 o 
   1 -12   7       98.11      125.88     12.45 o 
   2 -12   7       13.03       12.63      7.76 o 
   3 -12   7      184.74      196.90     14.76 o 
   4 -12   7        4.07        8.53      9.73 o 
   5 -12   7        7.66       15.05      9.54 o 
   6 -12   7       19.59       20.24     17.12 o 
   7 -12   7        0.41      -17.64     17.64 o 
  -6 -11   7        3.42       -1.04     15.57 o 
  -5 -11   7       18.52       13.49     14.53 o 
  -4 -11   7       11.15        8.74      8.72 o 
  -3 -11   7      194.20      223.67     23.36 o 
  -2 -11   7        0.97       -0.89      7.06 o 
  -1 -11   7     4407.18     4575.74     93.19 o 
   0 -11   7      418.87      428.01     17.70 o 
   1 -11   7      430.31      501.89     19.33 o 
   2 -11   7      128.52      138.00     15.65 o 
   3 -11   7       42.51       46.85      9.16 o 
   4 -11   7        1.73       -3.93      6.25 o 
   5 -11   7        3.69        8.39      8.42 o 
   6 -11   7       42.82       54.66     12.97 o 
   7 -11   7        0.00        5.98     11.94 o 
  -7 -10   7        1.53        2.67     10.20 o 
  -6 -10   7       90.46       99.20     15.46 o 
  -5 -10   7        2.94        5.14      7.23 o 
  -4 -10   7        0.32        1.27      4.55 o 
  -3 -10   7      105.91      119.10     10.39 o 
  -2 -10   7     1166.28     1170.94     29.16 o 
  -1 -10   7      767.33      730.10     22.15 o 
   0 -10   7      306.59      333.00     14.96 o 
   1 -10   7       81.30       86.95      9.13 o 
   2 -10   7       18.76       22.79      5.49 o 
   3 -10   7       33.70       28.36      6.77 o 
   4 -10   7       17.94       29.05      7.74 o 
   5 -10   7       72.08       87.51     12.22 o 
   6 -10   7        6.19        3.86      8.98 o 
   7 -10   7        1.72       -7.12      9.96 o 
   8 -10   7        0.04      -18.68     18.68 o 
  -8  -9   7        1.54       10.38     14.53 o 
  -7  -9   7       45.55       51.19     13.21 o 
  -6  -9   7        0.00        5.00      7.68 o 
  -5  -9   7        0.63       10.68      8.39 o 
  -4  -9   7        9.40       11.87      4.99 o 
  -3  -9   7     1757.26     1728.18     37.15 o 
  -2  -9   7      200.97      185.13      8.57 o 
  -1  -9   7       55.10       47.45      6.89 o 
   0  -9   7      259.05      243.13     18.53 o 
   1  -9   7       55.38       47.83      7.06 o 
   2  -9   7      306.29      329.73     11.39 o 
   3  -9   7       33.34       27.53      9.66 o 
   4  -9   7       19.31       21.79      7.02 o 
   5  -9   7        0.79       -1.04      6.60 o 
   6  -9   7        2.42       -0.52      8.82 o 
   7  -9   7        6.02       -3.11      9.73 o 
   8  -9   7       10.16       15.57     18.68 o 
  -8  -8   7       22.12       28.02     15.57 o 
  -7  -8   7       10.20        7.16      6.89 o 
  -6  -8   7      177.78      189.78     10.04 o 
  -5  -8   7       32.99       24.65      9.48 o 
  -4  -8   7      404.53      418.44     13.59 o 
  -3  -8   7      573.26      576.84     14.80 o 
  -2  -8   7      881.04      861.01     19.18 o 
  -1  -8   7       74.15       74.28      5.34 o 
   0  -8   7      165.78      159.01      9.59 o 
   1  -8   7       36.79       40.41      4.51 o 
   2  -8   7      273.41      281.17      9.17 o 
   3  -8   7        3.55       -0.76      4.84 o 
   4  -8   7        0.18        1.92      4.97 o 
   5  -8   7       31.20       21.28      8.07 o 
   6  -8   7        2.35        4.06      7.97 o 
   7  -8   7       17.62       29.63     10.47 o 
   8  -8   7        2.86       13.43     12.09 o 
  -8  -7   7       33.06       50.85     18.68 o 
  -7  -7   7       11.64        9.34      6.64 o 
  -6  -7   7       52.29       59.76      6.78 o 
  -5  -7   7        0.05        4.55      5.33 o 
  -4  -7   7       14.67       10.26      4.38 o 
  -3  -7   7      334.94      314.73     11.08 o 
  -2  -7   7       47.62       54.92      4.50 o 
  -1  -7   7      135.24      124.41      6.14 o 
   0  -7   7       14.13       10.54      2.82 o 
   1  -7   7      149.34      157.05      8.63 o 
   2  -7   7       64.78       62.94      8.16 o 
   3  -7   7       26.40       24.74      4.90 o 
   4  -7   7       20.81       21.31      6.29 o 
   5  -7   7       34.33       24.39      8.07 o 
   6  -7   7        2.76       -0.14      8.82 o 
   7  -7   7        0.79       -5.71      8.81 o 
   8  -7   7        6.69       14.43     11.22 o 
  -9  -6   7        2.59        3.11     13.49 o 
  -8  -6   7       52.28       55.01     16.61 o 
  -7  -6   7       10.62        7.15      6.17 o 
  -6  -6   7       13.82        9.39      5.99 o 
  -5  -6   7       41.49       42.13      7.28 o 
  -4  -6   7       19.23       20.53      3.97 o 
  -3  -6   7        0.81        4.36      3.65 o 
  -2  -6   7        0.91       -0.61      2.25 o 
  -1  -6   7        4.79        3.26      2.85 o 
   0  -6   7      498.87      502.92     10.56 o 
   1  -6   7       75.02       74.36      3.72 o 
   2  -6   7       27.11       27.29      4.28 o 
   3  -6   7        3.02        3.77      3.30 o 
   4  -6   7        1.81       -0.32      3.34 o 
   5  -6   7       27.25       27.05      6.37 o 
   6  -6   7        9.09        6.67      6.04 o 
   7  -6   7        0.22        0.66      9.34 o 
   8  -6   7       20.71        7.61     12.09 o 
   9  -6   7        0.10        4.15     18.68 o 
  -9  -5   7        6.39        6.23     12.45 o 
  -8  -5   7        6.04        3.11     10.38 o 
  -7  -5   7       26.21       39.71     10.09 o 
  -6  -5   7       13.43        9.10      5.28 o 
  -5  -5   7        3.07        7.57      4.49 o 
  -4  -5   7        5.37        0.32      3.34 o 
  -3  -5   7       48.60       49.00      4.94 o 
  -2  -5   7       19.19       17.64      2.74 o 
  -1  -5   7        6.02        7.86      3.12 o 
   0  -5   7       12.67       10.18      2.61 o 
   1  -5   7        6.48        5.17      2.21 o 
   2  -5   7      102.05      100.98      5.60 o 
   3  -5   7      105.09      104.78      6.32 o 
   4  -5   7       24.72       25.67      4.83 o 
   5  -5   7        0.07       -2.22      6.64 o 
   6  -5   7       37.43       31.78     13.85 o 
   7  -5   7        1.00       -3.96      6.65 o 
   8  -5   7        0.95        7.66      8.25 o 
   9  -5   7        0.12      -14.53     16.61 o 
  -9  -4   7       16.48        7.26     12.45 o 
  -8  -4   7        2.09        8.82     10.90 o 
  -7  -4   7        0.24        4.33      5.64 o 
  -6  -4   7       13.23       15.38      5.84 o 
  -5  -4   7       44.49       53.86      7.76 o 
  -4  -4   7       47.69       60.83      5.59 o 
  -3  -4   7        9.53       10.08      3.28 o 
  -2  -4   7      176.12      202.95     10.33 o 
  -1  -4   7      484.97      513.37     12.21 o 
   0  -4   7        0.76        0.88      1.95 o 
   1  -4   7        4.08        3.57      2.26 o 
   2  -4   7      130.26      137.05      9.42 o 
   3  -4   7      288.08      304.95     11.24 o 
   4  -4   7        2.42        5.37      5.09 o 
   5  -4   7       14.08       15.87      6.37 o 
   6  -4   7      160.96      158.49     15.73 o 
   7  -4   7        7.41        8.68      7.02 o 
   8  -4   7        0.00       -0.93      7.92 o 
   9  -4   7        2.13        7.36     11.70 o 
  -9  -3   7        0.19       -5.19      9.34 o 
  -8  -3   7        6.70        2.59      6.60 o 
  -7  -3   7        0.13        1.94      4.13 o 
  -6  -3   7       14.11       16.91      5.75 o 
  -5  -3   7        2.03        2.07      3.93 o 
  -4  -3   7       83.32       89.65      7.10 o 
  -3  -3   7       68.00       68.77      4.04 o 
  -2  -3   7      244.40      276.31     10.66 o 
  -1  -3   7      396.44      435.27     14.08 o 
   0  -3   7       27.06       28.60      3.35 o 
   1  -3   7      221.15      221.75      6.84 o 
   2  -3   7       53.45       51.52      4.20 o 
   3  -3   7       44.40       50.68      4.94 o 
   4  -3   7      115.77      131.64      7.88 o 
   5  -3   7        6.88        4.36      7.63 o 
   6  -3   7       17.46       11.05      6.93 o 
   7  -3   7        2.59       -6.25      6.25 o 
   8  -3   7        2.22       -7.64      7.64 o 
   9  -3   7        0.00        4.28     11.47 o 
  -9  -2   7        5.30       10.38     11.42 o 
  -8  -2   7       21.58       28.97      8.72 o 
  -7  -2   7        0.29        3.24      3.91 o 
  -6  -2   7       28.43       25.09      6.32 o 
  -5  -2   7       97.52      107.74      8.06 o 
  -4  -2   7      135.87      156.68     11.31 o 
  -3  -2   7      392.52      372.01     10.28 o 
  -2  -2   7       89.87       88.68      6.93 o 
  -1  -2   7      486.71      565.78     11.72 o 
   0  -2   7        0.01        1.04      2.23 o 
   1  -2   7      663.33      729.05     11.87 o 
   2  -2   7       23.37       21.08      3.30 o 
   3  -2   7      958.90      955.54     17.64 o 
   4  -2   7      104.85      105.64      8.54 o 
   5  -2   7      197.56      209.44     13.75 o 
   6  -2   7        3.81       -4.29      8.28 o 
   7  -2   7        0.15       -6.54      6.54 o 
   8  -2   7        0.41       -8.75      8.75 o 
   9  -2   7       10.63        0.95     12.22 o 
  -9  -1   7        4.18        3.11     11.42 o 
  -8  -1   7       17.04       11.79      7.97 o 
  -7  -1   7        2.57        7.35      5.20 o 
  -6  -1   7       67.91       69.93      7.45 o 
  -5  -1   7       55.95       50.49      6.01 o 
  -4  -1   7      412.60      409.26     11.20 o 
  -3  -1   7      136.59      136.95      6.29 o 
  -2  -1   7        0.92        3.02      2.96 o 
  -1  -1   7       78.07       80.34      5.81 o 
   0  -1   7      601.75      795.47     18.17 o 
   1  -1   7      134.05      174.25      6.59 o 
   2  -1   7     1156.72     1271.38     19.11 o 
   3  -1   7      162.22      161.74      8.62 o 
   4  -1   7        5.80        3.17      4.74 o 
   5  -1   7       91.06       96.46     25.43 o 
   6  -1   7        7.59        9.46      7.56 o 
   7  -1   7        3.27        7.21      7.89 o 
   8  -1   7       58.15       63.15     14.64 o 
  -9   0   7        5.96       -1.04     11.42 o 
  -8   0   7        7.34       -5.19      9.34 o 
  -7   0   7       23.46       25.74      7.14 o 
  -6   0   7      823.97      817.13     21.40 o 
  -5   0   7      413.76      403.37     12.92 o 
  -4   0   7       44.24       54.95      5.44 o 
  -3   0   7       41.88       35.89      4.06 o 
  -2   0   7       76.59       58.27      4.36 o 
  -1   0   7       52.57       81.87      7.19 o 
   0   0   7      295.65      319.31     10.08 o 
   1   0   7     2514.84     2748.45     43.24 o 
   2   0   7      400.99      416.05     11.32 o 
   3   0   7      115.91      117.24      7.13 o 
   4   0   7       10.82        4.54      5.45 o 
   5   0   7       28.72       19.96      7.77 o 
   6   0   7        1.27       -6.11      6.11 o 
   7   0   7       18.65       32.37     10.81 o 
   8   0   7        0.23       -9.79      9.96 o 
  -9   1   7       23.80       19.72     13.49 o 
  -8   1   7       95.90       97.56     19.72 o 
  -7   1   7        0.09       -2.49      5.81 o 
  -6   1   7      104.25      118.53     10.65 o 
  -5   1   7      676.02      662.75     18.83 o 
  -4   1   7       11.87       11.07      5.98 o 
  -3   1   7      156.71      173.05      6.49 o 
  -2   1   7      193.62      159.23      7.43 o 
  -1   1   7     1803.90     2092.46     31.32 o 
   0   1   7      293.98      371.10     14.58 o 
   1   1   7       62.26       45.36      5.77 o 
   2   1   7      329.03      295.11     10.86 o 
   3   1   7      354.29      338.29     16.40 o 
   4   1   7       34.40       34.10      8.37 o 
   5   1   7       29.81       48.88     13.49 o 
   6   1   7        2.85       -5.57      7.97 o 
   7   1   7       65.96       53.97     19.72 o 
   8   1   7        9.75       -4.15     13.49 o 
  -9   2   7       13.48        1.04     13.49 o 
  -8   2   7      528.09      586.39     40.48 o 
  -7   2   7      558.37      599.88     23.97 o 
  -6   2   7      113.39      121.30     10.69 o 
  -5   2   7      720.81      690.80     21.57 o 
  -4   2   7       43.64       44.95      6.95 o 
  -3   2   7      749.97      730.74     14.22 o 
  -2   2   7      208.32      203.19      7.38 o 
  -1   2   7      127.82      179.75      8.25 o 
   0   2   7      753.29      794.94     16.39 o 
   1   2   7       37.78       48.63      6.79 o 
   2   2   7     1037.41      999.76     21.54 o 
   3   2   7       91.07       93.07     13.82 o 
   4   2   7        0.03       -5.47      7.65 o 
   5   2   7      724.54      910.20     44.63 o 
   6   2   7       20.94        5.59      9.46 o 
   7   2   7        5.95        7.47     11.22 o 
   8   2   7        0.27       -1.04     13.49 o 
  -9   3   7       62.20       59.16     19.72 o 
  -8   3   7      441.84      449.39     36.32 o 
  -7   3   7      329.60      349.22     17.70 o 
  -6   3   7       76.46       70.92      9.86 o 
  -5   3   7      174.36      182.79     19.84 o 
  -4   3   7       23.13       15.17      4.45 o 
  -3   3   7      115.38      112.96     10.13 o 
  -2   3   7      616.32      611.98     18.90 o 
  -1   3   7       27.72       32.89      5.16 o 
   0   3   7     1583.58     1566.33     26.33 o 
   1   3   7       70.98       75.47      6.60 o 
   2   3   7      745.21      775.54     20.38 o 
   3   3   7       37.67       22.72     11.86 o 
   4   3   7      583.54      612.33     51.89 o 
   5   3   7       51.11       40.89     10.93 o 
   6   3   7      150.97      165.02     24.91 o 
   7   3   7       22.00       11.48     11.22 o 
  -9   4   7       44.72       43.59     17.64 o 
  -8   4   7        0.39       -3.11     12.45 o 
  -7   4   7       23.61       39.71     13.04 o 
  -6   4   7       36.74       30.96      8.61 o 
  -5   4   7      172.79      185.26     12.74 o 
  -4   4   7       62.54       52.04      6.17 o 
  -3   4   7      253.14      220.28      9.72 o 
  -2   4   7       12.40       21.18      4.68 o 
  -1   4   7      116.68      125.23      7.52 o 
   0   4   7      101.08      105.25      6.15 o 
   1   4   7      330.23      332.55     13.67 o 
   2   4   7       31.64       19.13      6.45 o 
   3   4   7     1823.26     1852.99    118.83 o 
   4   4   7       55.17       62.38     25.47 o 
   5   4   7        4.92       -1.73      8.45 o 
   6   4   7       12.10        9.88     17.12 o 
   7   4   7        1.94       -2.08     14.53 o 
  -8   5   7        6.07       -4.15     12.45 o 
  -7   5   7       54.09       63.08     16.61 o 
  -6   5   7       39.73       36.69      9.19 o 
  -5   5   7       79.23       79.06     10.23 o 
  -4   5   7       38.14       33.62      6.30 o 
  -3   5   7        0.07       -4.09      4.27 o 
  -2   5   7       47.81       44.16      5.92 o 
  -1   5   7      183.74      181.44      8.79 o 
   0   5   7      580.74      624.11     26.77 o 
   1   5   7       88.49       91.72      9.43 o 
   2   5   7     1322.97     1460.26     59.16 o 
   3   5   7       61.72       60.39     10.78 o 
   4   5   7      155.62      153.14     37.07 o 
   5   5   7        2.91        3.40      7.60 o 
   6   5   7        1.00        4.43     10.83 o 
  -8   6   7       23.12       31.14     17.64 o 
  -7   6   7       25.32        3.81     12.07 o 
  -6   6   7        7.34        6.82     10.38 o 
  -5   6   7       94.96       75.89     10.19 o 
  -4   6   7        7.88        7.62      5.92 o 
  -3   6   7        0.24       -3.64      5.17 o 
  -2   6   7       11.79       20.53      6.35 o 
  -1   6   7       29.22       20.11      6.33 o 
   0   6   7       69.15       77.68      9.10 o 
   1   6   7      210.63      191.96     12.46 o 
   2   6   7       29.17       34.06     10.30 o 
   3   6   7        0.14       -9.18      9.18 o 
   4   6   7       11.14        5.53     14.11 o 
   5   6   7        0.80       -3.12      8.56 o 
   6   6   7        1.16        9.34     14.53 o 
  -7   7   7       26.75       18.32     14.65 o 
  -6   7   7       81.79       63.32     15.78 o 
  -5   7   7        1.03       -1.72     11.94 o 
  -4   7   7       13.61        7.67      7.94 o 
  -3   7   7        9.83        4.79      6.19 o 
  -2   7   7       37.26       32.03      8.84 o 
  -1   7   7       10.59        7.47      5.50 o 
   0   7   7      169.57      159.75     12.03 o 
   1   7   7       61.72       53.83     11.53 o 
   2   7   7        3.86       -8.14      8.14 o 
   3   7   7        0.06       -8.23      8.23 o 
   4   7   7        4.94       -6.15     20.04 o 
   5   7   7        6.48       -5.19     11.01 o 
  -7   8   7       75.66       35.63     24.39 o 
  -6   8   7        7.15       -4.43     17.64 o 
  -5   8   7       51.16       54.66     15.78 o 
  -4   8   7        8.18        2.46      9.63 o 
  -3   8   7       19.61       23.43      8.23 o 
  -2   8   7        0.21       -2.52      9.56 o 
  -1   8   7        1.87       -2.61      5.84 o 
   0   8   7        0.01       -1.79      5.75 o 
   1   8   7       12.69        8.05      9.62 o 
   2   8   7        0.00       -2.34     16.21 o 
   3   8   7        0.00       -0.51     15.04 o 
   4   8   7        1.88      -11.42     15.57 o 
  -6   9   7        0.00       -3.11     25.95 o 
  -5   9   7        5.12       -6.90     33.73 o 
  -4   9   7        6.12       -7.20     26.16 o 
  -3   9   7        7.83        3.53     16.00 o 
  -2   9   7        0.04        0.68      7.20 o 
  -1   9   7        2.40       -5.07      7.15 o 
   0   9   7        3.19       -1.84      6.94 o 
   1   9   7        0.77       -6.99     12.90 o 
   2   9   7        0.83      -18.88     18.88 o 
   3   9   7        0.33       -8.69     10.79 o 
  -4  10   7        3.38      -46.18     46.18 o 
  -3  10   7        1.34       -6.62      8.24 o 
  -2  10   7        5.64        2.40      8.24 o 
  -1  10   7        0.40        1.48     11.38 o 
   0  10   7        0.01       -8.01     11.75 o 
   1  10   7       10.94        3.70     14.54 o 
  -2 -15   8        1.71        8.30     11.96 o 
  -1 -15   8        4.06       13.36     11.22 o 
   0 -15   8       15.16       18.22     12.97 o 
   1 -15   8        0.02      -11.94     11.94 o 
   2 -15   8       12.46        7.39     12.41 o 
   3 -15   8       15.66        8.78     13.21 o 
  -4 -14   8        0.49        4.15     17.64 o 
  -3 -14   8        8.39        0.00     14.53 o 
  -2 -14   8        9.20       17.42     11.70 o 
  -1 -14   8       25.63       24.29     10.72 o 
   0 -14   8        0.48        6.05     10.47 o 
   1 -14   8       33.37       41.32     18.16 o 
   2 -14   8        1.46        0.50     10.47 o 
   3 -14   8        8.11       -0.60     10.94 o 
   4 -14   8        1.16        5.34     12.45 o 
   5 -14   8        1.43       11.42     16.61 o 
  -5 -13   8        2.19       -9.34     15.57 o 
  -4 -13   8        8.56        0.00     15.57 o 
  -3 -13   8        9.30        8.07      9.73 o 
  -2 -13   8        1.30       -1.23      7.97 o 
  -1 -13   8        0.99       13.84     12.80 o 
   0 -13   8        2.97       -1.15      7.72 o 
   1 -13   8       19.19       14.53      9.06 o 
   2 -13   8        0.33       -6.32      7.90 o 
   3 -13   8        5.15       10.31     12.97 o 
   4 -13   8        1.63        2.90     10.47 o 
   5 -13   8        0.59       15.57     16.61 o 
   6 -13   8        0.13       14.16     12.41 o 
  -6 -12   8        0.01        9.34     18.68 o 
  -5 -12   8        0.93        4.15     15.57 o 
  -4 -12   8        4.16        7.26     15.57 o 
  -3 -12   8        0.00        5.54      8.72 o 
  -2 -12   8        3.43       15.77      7.40 o 
  -1 -12   8       22.42       24.80      8.05 o 
   0 -12   8      257.56      256.14     15.13 o 
   1 -12   8       12.86       22.14      9.46 o 
   2 -12   8        9.74        4.93      8.45 o 
   3 -12   8        0.97       -3.03      8.72 o 
   4 -12   8        6.18        9.32      7.83 o 
   5 -12   8        1.84        1.74      9.15 o 
   6 -12   8        0.22       -2.22     10.62 o 
  -6 -11   8        2.01       -7.26     15.57 o 
  -5 -11   8        0.44       -5.19     13.49 o 
  -4 -11   8        0.02       -8.30     11.42 o 
  -3 -11   8        4.37       17.58      7.16 o 
  -2 -11   8       21.17       29.09      7.83 o 
  -1 -11   8       23.05       35.30      8.00 o 
   0 -11   8       92.20       96.39     10.45 o 
   1 -11   8       35.84       40.47      8.08 o 
   2 -11   8        1.48       -1.04     11.42 o 
   3 -11   8        3.00       12.53      6.67 o 
   4 -11   8        0.28        5.48      6.86 o 
   5 -11   8       43.02       42.98     11.42 o 
   6 -11   8        9.93       13.49     10.20 o 
   7 -11   8        2.18        5.71     17.12 o 
  -7 -10   8        0.32        0.69      9.34 o 
  -6 -10   8       16.97        4.95     10.38 o 
  -5 -10   8        4.80        7.41      7.47 o 
  -4 -10   8        0.77       12.45     11.94 o 
  -3 -10   8       17.88       13.62     12.02 o 
  -2 -10   8      486.73      485.48     17.71 o 
  -1 -10   8      124.56      114.40     10.82 o 
   0 -10   8        8.49        1.30      5.77 o 
   1 -10   8       96.15      111.77      9.67 o 
   2 -10   8       29.44       46.61      7.37 o 
   3 -10   8       44.87       46.65     11.27 o 
   4 -10   8        1.07       -2.09      5.93 o 
   5 -10   8        1.26        7.96      8.72 o 
   6 -10   8        4.05       -3.16      8.42 o 
   7 -10   8        0.56        3.11     11.01 o 
  -8  -9   8       14.79       14.53     15.57 o 
  -7  -9   8       24.11       20.00     10.72 o 
  -6  -9   8        6.66        2.21      7.86 o 
  -5  -9   8      142.11      148.94     21.40 o 
  -4  -9   8       33.14       38.46      7.57 o 
  -3  -9   8       60.10       50.34      8.09 o 
  -2  -9   8      827.60      828.65     21.54 o 
  -1  -9   8      115.90      125.77     12.28 o 
   0  -9   8       78.94       72.57      7.33 o 
   1  -9   8       40.82       41.74      6.24 o 
   2  -9   8       14.55       20.22      6.37 o 
   3  -9   8      436.96      502.71     17.66 o 
   4  -9   8       67.38       73.03     13.54 o 
   5  -9   8       25.85       49.51     10.62 o 
   6  -9   8        2.18       -7.78      7.78 o 
   7  -9   8        5.90       13.01     10.93 o 
   8  -9   8        0.43      -11.42     17.64 o 
  -8  -8   8        1.04       19.72     14.53 o 
  -7  -8   8       46.52       40.57     11.14 o 
  -6  -8   8       11.91        8.38      6.62 o 
  -5  -8   8       88.97      108.85     13.91 o 
  -4  -8   8       44.69       66.09     16.80 o 
  -3  -8   8        8.28       11.52      4.05 o 
  -2  -8   8      385.50      375.86     11.23 o 
  -1  -8   8       11.19       12.75      3.52 o 
   0  -8   8      522.79      523.84     13.98 o 
   1  -8   8       11.15        5.65      4.64 o 
   2  -8   8       42.53       50.42      7.48 o 
   3  -8   8       40.73       40.16      7.14 o 
   4  -8   8       98.23      121.97     12.84 o 
   5  -8   8       58.51       61.32     10.62 o 
   6  -8   8        2.29        3.16      8.72 o 
   7  -8   8        0.63        4.67      9.54 o 
   8  -8   8       32.04       31.14     19.72 o 
  -8  -7   8        0.22       -7.26     10.38 o 
  -7  -7   8      140.96      145.07     17.14 o 
  -6  -7   8       19.80       17.11      6.67 o 
  -5  -7   8       92.54      107.40      9.67 o 
  -4  -7   8      244.46      230.82     12.12 o 
  -3  -7   8      666.85      594.65     15.59 o 
  -2  -7   8       53.46       54.43      4.87 o 
  -1  -7   8       11.09       19.56      4.14 o 
   0  -7   8      247.38      256.87      7.69 o 
   1  -7   8     2319.61     2485.52     31.57 o 
   2  -7   8      866.21      928.77     20.79 o 
   3  -7   8      286.07      309.96     10.16 o 
   4  -7   8       99.39      106.27      9.10 o 
   5  -7   8       11.64       19.00      8.42 o 
   6  -7   8        0.88        6.13      7.97 o 
   7  -7   8        1.24       -8.81      8.81 o 
   8  -7   8      134.54      116.34     17.57 o 
  -9  -6   8       33.36       39.44     17.64 o 
  -8  -6   8       28.05       50.85     17.64 o 
  -7  -6   8       26.04       31.65     11.01 o 
  -6  -6   8      118.45       95.83      9.84 o 
  -5  -6   8      326.51      284.37     13.58 o 
  -4  -6   8      295.11      293.15     12.66 o 
  -3  -6   8      306.33      243.02      8.32 o 
  -2  -6   8      175.07      158.91      6.19 o 
  -1  -6   8      126.71      120.39      8.39 o 
   0  -6   8     1844.80     1891.73     30.11 o 
   1  -6   8     2141.12     2164.21     28.72 o 
   2  -6   8      440.90      506.17     12.27 o 
   3  -6   8        3.65       -0.88      3.68 o 
   4  -6   8      115.35      128.97      7.79 o 
   5  -6   8        1.47        1.93      5.11 o 
   6  -6   8        6.41       -1.56      7.34 o 
   7  -6   8       33.95       38.68     10.93 o 
   8  -6   8       21.67       19.72     12.48 o 
  -9  -5   8        3.44       -3.11     12.45 o 
  -8  -5   8      161.93      149.45     23.87 o 
  -7  -5   8      125.23      126.10     11.18 o 
  -6  -5   8      143.86      140.18     10.97 o 
  -5  -5   8      834.94      782.08     20.37 o 
  -4  -5   8        6.17       14.24      4.55 o 
  -3  -5   8      507.34      444.98     12.79 o 
  -2  -5   8      769.36      791.52     16.83 o 
  -1  -5   8      275.73      396.17     14.15 o 
   0  -5   8     1270.82     1298.63     24.74 o 
   1  -5   8       44.32       48.36      3.90 o 
   2  -5   8      142.84      144.20      8.99 o 
   3  -5   8       27.99       21.25      4.74 o 
   4  -5   8      230.97      231.11      9.96 o 
   5  -5   8        2.09       -5.57      5.57 o 
   6  -5   8        1.03       -2.88      5.93 o 
   7  -5   8        7.71        6.77      7.27 o 
   8  -5   8        0.83        2.14     10.93 o 
  -9  -4   8        8.91       -2.08     12.45 o 
  -8  -4   8      103.66       66.42     17.64 o 
  -7  -4   8      246.75      237.45     14.40 o 
  -6  -4   8        1.23        8.98      5.45 o 
  -5  -4   8      863.66      790.45     20.35 o 
  -4  -4   8      587.17      525.73     16.63 o 
  -3  -4   8      230.74      213.75      8.29 o 
  -2  -4   8      776.76      841.17     23.03 o 
  -1  -4   8     3549.95     3869.06     47.94 o 
   0  -4   8      342.36      332.72      9.07 o 
   1  -4   8       43.96       48.65      4.00 o 
   2  -4   8      995.63      987.95     17.10 o 
   3  -4   8       11.14        6.57      4.10 o 
   4  -4   8        0.54       -1.04      4.14 o 
   5  -4   8      194.55      195.94     24.51 o 
   6  -4   8       22.70       32.73      7.97 o 
   7  -4   8        3.65       -5.63      7.02 o 
   8  -4   8        0.34       -6.70      8.08 o 
  -9  -3   8       27.35       29.06     15.57 o 
  -8  -3   8      231.85      203.42     25.95 o 
  -7  -3   8       43.98       34.72      7.28 o 
  -6  -3   8       57.09       54.28      7.78 o 
  -5  -3   8        0.19       -4.00      4.00 o 
  -4  -3   8      235.63      260.59     10.91 o 
  -3  -3   8      247.11      248.07      8.61 o 
  -2  -3   8      567.15      543.93     19.77 o 
  -1  -3   8      702.24      719.15     15.81 o 
   0  -3   8       23.98       23.27      3.87 o 
   1  -3   8       80.84       85.17      4.60 o 
   2  -3   8      216.03      226.28      7.73 o 
   3  -3   8      121.54      126.47      6.97 o 
   4  -3   8      254.41      247.54     13.18 o 
   5  -3   8       10.50       13.66     10.24 o 
   6  -3   8       64.97       48.32     10.41 o 
   7  -3   8        9.45       11.39      7.64 o 
   8  -3   8        1.08       -7.90      8.39 o 
  -9  -2   8        1.06       10.38     12.45 o 
  -8  -2   8       30.47       22.83     12.45 o 
  -7  -2   8        0.67        4.15      5.22 o 
  -6  -2   8      148.76      142.46     11.61 o 
  -5  -2   8        4.45       -1.56      4.16 o 
  -4  -2   8       49.51       47.09      6.44 o 
  -3  -2   8      104.55      111.80      6.23 o 
  -2  -2   8      839.90      837.29     24.27 o 
  -1  -2   8        6.07        8.43      5.17 o 
   0  -2   8       78.23       89.45      7.07 o 
   1  -2   8      231.72      262.55      8.08 o 
   2  -2   8        3.73        3.86      2.93 o 
   3  -2   8       34.72       32.27      5.79 o 
   4  -2   8        6.70        6.96      6.74 o 
   5  -2   8        5.72        4.90      6.17 o 
   6  -2   8       19.69       19.51     13.89 o 
   7  -2   8        3.07        4.98      7.89 o 
   8  -2   8        0.12       -8.69      8.69 o 
  -9  -1   8        1.02       -1.04     10.38 o 
  -8  -1   8        7.32        4.15      9.34 o 
  -7  -1   8       31.20       26.66      8.63 o 
  -6  -1   8        8.47        2.43      4.86 o 
  -5  -1   8      754.96      789.22     20.74 o 
  -4  -1   8      780.16      783.44     17.69 o 
  -3  -1   8       11.02        8.11      3.24 o 
  -2  -1   8       16.48       18.21      4.68 o 
  -1  -1   8        4.56        1.64      3.05 o 
   0  -1   8        7.42        1.25      3.37 o 
   1  -1   8      194.93      220.83      9.48 o 
   2  -1   8      328.65      367.21     10.91 o 
   3  -1   8       76.20       68.92      9.14 o 
   4  -1   8        0.03        1.05      5.45 o 
   5  -1   8        7.62        9.72      7.49 o 
   6  -1   8        9.72       -1.77      6.97 o 
   7  -1   8        2.41        0.56      7.78 o 
   8  -1   8        3.74        6.84     17.12 o 
  -9   0   8       10.95       29.06     15.57 o 
  -8   0   8       20.31       35.29     15.57 o 
  -7   0   8      234.39      231.04     14.71 o 
  -6   0   8       64.95       74.83      8.50 o 
  -5   0   8      625.41      617.47     18.36 o 
  -4   0   8      440.00      432.31     13.11 o 
  -3   0   8       40.37       39.29      4.71 o 
  -2   0   8      130.82      131.54      6.64 o 
  -1   0   8        3.72        2.67      3.28 o 
   0   0   8      172.61      196.09     11.63 o 
   1   0   8        2.50       -1.56      3.79 o 
   2   0   8       33.50       27.19      5.28 o 
   3   0   8        2.14       -0.82      4.38 o 
   4   0   8        5.50        4.35      5.71 o 
   5   0   8       22.21       17.75     15.14 o 
   6   0   8        1.25       -3.47      8.40 o 
   7   0   8       15.74       -8.76     10.90 o 
   8   0   8        8.51       -1.04     14.53 o 
  -9   1   8        3.27       -1.04     11.42 o 
  -8   1   8        4.22       14.53     11.42 o 
  -7   1   8      219.84      243.51     15.33 o 
  -6   1   8      248.48      283.72     15.10 o 
  -5   1   8       10.96        5.65      7.72 o 
  -4   1   8       20.26       21.32      5.27 o 
  -3   1   8       15.52       12.98      3.63 o 
  -2   1   8      102.23      103.93      7.25 o 
  -1   1   8       12.69       12.23      4.69 o 
   0   1   8       55.50       50.58      7.79 o 
   1   1   8        0.24       -3.99      3.99 o 
   2   1   8        0.22        1.99      4.92 o 
   3   1   8        4.81       15.43      9.88 o 
   4   1   8        6.98        1.36      6.86 o 
   5   1   8       16.37       28.52      9.89 o 
   6   1   8       11.12        7.26     14.53 o 
   7   1   8       13.73        8.64     14.01 o 
  -9   2   8        9.92        0.00     13.49 o 
  -8   2   8        1.39       -7.26     11.42 o 
  -7   2   8       83.26       90.18     16.42 o 
  -6   2   8       15.92       26.39      7.90 o 
  -5   2   8       26.90       34.58      7.82 o 
  -4   2   8       18.75       11.86      5.53 o 
  -3   2   8        5.34        2.80      3.39 o 
  -2   2   8        0.49       -3.20      5.33 o 
  -1   2   8       23.73       20.37      7.30 o 
   0   2   8       24.06       17.12      5.45 o 
   1   2   8        0.72       -3.58      3.94 o 
   2   2   8       31.39       30.96     10.07 o 
   3   2   8      163.65      146.04     25.95 o 
   4   2   8        0.62        1.01      9.06 o 
   5   2   8      117.45      130.45     29.58 o 
   6   2   8        5.77       -5.91      9.46 o 
   7   2   8       43.29       44.57     13.56 o 
  -9   3   8       11.63       20.76     14.53 o 
  -8   3   8       29.16       69.54     19.72 o 
  -7   3   8        1.51        7.91     10.68 o 
  -6   3   8        1.25        1.64      6.51 o 
  -5   3   8        4.67        8.63      6.26 o 
  -4   3   8       46.38       38.72      5.65 o 
  -3   3   8        3.99        3.31      3.47 o 
  -2   3   8       26.60       24.84      4.65 o 
  -1   3   8       12.39       15.29      5.26 o 
   0   3   8       70.30       74.36     10.58 o 
   1   3   8        1.23       -5.36      5.59 o 
   2   3   8       28.94       20.57     11.09 o 
   3   3   8        3.19      -17.21     20.24 o 
   4   3   8      222.74      198.35     19.70 o 
   5   3   8       27.98       32.89     11.67 o 
   6   3   8        0.75       -3.26      9.96 o 
   7   3   8        4.48        3.11     14.53 o 
  -8   4   8        7.50        9.34     14.53 o 
  -7   4   8        7.24       21.82     11.86 o 
  -6   4   8       17.04       17.62      8.09 o 
  -5   4   8       54.45       38.58      8.79 o 
  -4   4   8       45.39       38.73      6.35 o 
  -3   4   8      121.10      108.08      9.22 o 
  -2   4   8        0.61       -2.75      3.95 o 
  -1   4   8        1.47        4.75      4.83 o 
   0   4   8        0.81        0.50      4.75 o 
   1   4   8       58.76       55.30      8.00 o 
   2   4   8       11.85       -7.98      8.69 o 
   3   4   8      532.83      637.20     46.70 o 
   4   4   8      172.38      164.96     50.13 o 
   5   4   8       43.78       42.62     12.22 o 
   6   4   8        3.39       -0.42     15.05 o 
  -8   5   8        5.73        0.00     14.53 o 
  -7   5   8       38.66       33.94     12.79 o 
  -6   5   8       16.85       12.30     10.30 o 
  -5   5   8        5.65       10.13      7.24 o 
  -4   5   8        9.77        3.71      5.36 o 
  -3   5   8       17.60       22.25     10.32 o 
  -2   5   8       11.94       17.42      5.23 o 
  -1   5   8       45.71       35.91      8.48 o 
   0   5   8        6.35        5.37      6.16 o 
   1   5   8      136.84      151.43     11.47 o 
   2   5   8      158.79      131.62     13.62 o 
   3   5   8        0.27       -2.41      8.67 o 
   4   5   8       25.68        4.61      9.73 o 
   5   5   8        0.23        3.30      8.95 o 
   6   5   8        7.58        8.30     15.57 o 
  -7   6   8        4.99        4.55     12.68 o 
  -6   6   8       45.52       28.49     19.20 o 
  -5   6   8      238.68      216.20     21.70 o 
  -4   6   8       15.39       14.17      6.54 o 
  -3   6   8      173.60      173.87     11.40 o 
  -2   6   8        2.19        2.63      5.81 o 
  -1   6   8      187.37      182.35     14.46 o 
   0   6   8        4.10       -2.53      5.89 o 
   1   6   8      180.29      159.36     13.50 o 
   2   6   8      492.25      584.31     38.40 o 
   3   6   8        8.28        6.08     16.91 o 
   4   6   8       32.46       32.17     12.48 o 
   5   6   8        1.20       -4.57     10.72 o 
  -7   7   8       13.56        8.68     22.31 o 
  -6   7   8      105.32       80.75     17.60 o 
  -5   7   8       60.71       79.36     17.60 o 
  -4   7   8      155.22      161.29     20.52 o 
  -3   7   8       36.81       46.15      8.35 o 
  -2   7   8        0.78       -4.52      8.24 o 
  -1   7   8       10.98        9.20      7.22 o 
   0   7   8       53.17       46.76     15.45 o 
   1   7   8        6.61       -3.27      8.24 o 
   2   7   8      216.32      218.80     44.48 o 
   3   7   8        6.92        0.67      9.88 o 
   4   7   8       65.51       77.70     15.66 o 
  -6   8   8        4.13        3.11     24.39 o 
  -5   8   8        2.47        4.76     21.79 o 
  -4   8   8        0.35       -5.42     10.95 o 
  -3   8   8       69.36       62.06     12.23 o 
  -2   8   8        3.97       -5.79      5.79 o 
  -1   8   8       89.93      115.44     12.13 o 
   0   8   8       85.11       79.80     12.28 o 
   1   8   8      279.09      364.82     51.37 o 
   2   8   8        1.42      -20.01     25.76 o 
   3   8   8        0.01      -12.46     12.46 o 
  -5   9   8       13.05      -22.79     39.44 o 
  -4   9   8       17.22        5.69     46.18 o 
  -3   9   8        2.92       -4.87     10.93 o 
  -2   9   8       31.77       17.54      8.80 o 
  -1   9   8        3.82       13.38      8.64 o 
   0   9   8        0.03       -6.45      8.41 o 
   1   9   8        8.65       -4.86     14.11 o 
   2   9   8       57.58       81.27     16.69 o 
  -2  10   8        5.56        9.37     13.49 o 
  -2 -15   9       39.94       39.65     13.96 o 
  -1 -15   9        0.36       -2.14     11.22 o 
   0 -15   9       24.28       29.52     15.05 o 
   1 -15   9        1.82       -1.14     10.94 o 
   2 -15   9        0.07        5.51     11.67 o 
   3 -15   9      228.45      235.38     23.64 o 
  -4 -14   9       13.82        2.08     18.68 o 
  -3 -14   9       25.68       20.76     19.72 o 
  -2 -14   9       88.51       89.47     15.16 o 
  -1 -14   9       10.49        8.65     10.72 o 
   0 -14   9        1.75       -0.19      9.89 o 
   1 -14   9       11.88       20.09      9.87 o 
   2 -14   9       26.54       43.06     13.44 o 
   3 -14   9       20.35        8.37     11.22 o 
   4 -14   9       14.24       34.25     18.68 o 
  -5 -13   9       60.98       70.57     25.95 o 
  -4 -13   9       23.04       10.38     17.64 o 
  -3 -13   9       85.15       96.52     26.98 o 
  -2 -13   9       24.23       32.98     11.22 o 
  -1 -13   9        0.35        7.17      7.72 o 
   0 -13   9       16.74       32.08      9.00 o 
   1 -13   9      854.65      847.25     57.60 o 
   2 -13   9      225.89      251.37     21.79 o 
   3 -13   9       16.16        7.26     13.49 o 
   4 -13   9       44.93       40.48     17.64 o 
   5 -13   9        0.78       12.60     10.90 o 
  -6 -12   9      269.41      276.07     39.44 o 
  -5 -12   9        4.85       19.72     18.68 o 
  -4 -12   9        0.08      -14.53     14.53 o 
  -3 -12   9       23.79       63.20     13.44 o 
  -2 -12   9       66.98       87.53     10.59 o 
  -1 -12   9      163.79      173.06     12.96 o 
   0 -12   9      308.71      328.00     25.45 o 
   1 -12   9     1071.19     1117.60     40.14 o 
   2 -12   9       79.15       69.54     13.44 o 
   3 -12   9       18.11       17.68     10.47 o 
   4 -12   9       17.73       24.39     10.27 o 
   5 -12   9        2.42       -1.92     18.16 o 
   6 -12   9       13.18        3.94     10.93 o 
  -6 -11   9       30.18       33.21     20.76 o 
  -5 -11   9       23.90       28.02     17.64 o 
  -4 -11   9       99.62      134.93     32.17 o 
  -3 -11   9       28.01       32.03     10.90 o 
  -2 -11   9        0.01        5.58      6.51 o 
  -1 -11   9      282.96      269.47     14.43 o 
   0 -11   9        1.30        0.99      7.68 o 
   1 -11   9        9.91       10.21      8.72 o 
   2 -11   9       18.09        8.59      8.98 o 
   3 -11   9       18.03       21.25      7.28 o 
   4 -11   9       49.50       59.10      9.70 o 
   5 -11   9        0.00       11.07     18.68 o 
   6 -11   9        5.13        9.88     11.36 o 
   7 -11   9        1.27      -13.49     16.61 o 
  -7 -10   9        1.07       -4.94      8.98 o 
  -6 -10   9      155.88      162.80     18.19 o 
  -5 -10   9        2.70        1.04     12.45 o 
  -4 -10   9      418.08      467.05     24.15 o 
  -3 -10   9        8.30       14.34     13.49 o 
  -2 -10   9       24.75        9.62      7.52 o 
  -1 -10   9      669.49      687.52     27.07 o 
   0 -10   9      123.00      108.10     12.67 o 
   1 -10   9      149.50      141.06     13.96 o 
   2 -10   9        7.31       12.22      5.91 o 
   3 -10   9       79.53       91.00     10.69 o 
   4 -10   9       38.05       39.13      9.12 o 
   5 -10   9       20.01        9.76     13.49 o 
   6 -10   9        1.18       -4.92      9.89 o 
   7 -10   9        1.23      -11.01     11.01 o 
  -7  -9   9       60.09       63.47     14.19 o 
  -6  -9   9       95.40      103.51     26.47 o 
  -5  -9   9       83.24       92.41     22.27 o 
  -4  -9   9       15.12       13.85      6.11 o 
  -3  -9   9       22.87       29.01      6.37 o 
  -2  -9   9      151.73      165.36     10.40 o 
  -1  -9   9      222.35      224.15     11.20 o 
   0  -9   9       39.01       36.95      8.64 o 
   1  -9   9      122.66      112.08      8.49 o 
   2  -9   9        4.83        8.76      5.28 o 
   3  -9   9        7.69        3.22      5.45 o 
   4  -9   9        1.33        1.36      6.17 o 
   5  -9   9        0.01        3.21     16.09 o 
   6  -9   9        1.82        3.69      8.98 o 
   7  -9   9        1.50       -6.15     13.49 o 
  -8  -8   9       21.43       14.53     15.57 o 
  -7  -8   9       30.81       21.38     10.72 o 
  -6  -8   9       60.40       51.65     11.67 o 
  -5  -8   9       40.43       42.88      7.67 o 
  -4  -8   9       94.68      106.42      9.55 o 
  -3  -8   9        2.24        4.07      3.98 o 
  -2  -8   9      137.57      127.01      9.25 o 
  -1  -8   9        1.85        5.01      3.59 o 
   0  -8   9       54.26       47.99      7.40 o 
   1  -8   9       23.66       18.18      5.12 o 
   2  -8   9       29.91       27.61      6.06 o 
   3  -8   9       41.50       37.88      8.93 o 
   4  -8   9        2.54        0.18      5.57 o 
   5  -8   9        2.60        4.02      8.42 o 
   6  -8   9        0.08       -7.68      7.68 o 
   7  -8   9        5.11        5.56     10.20 o 
   8  -8   9        0.42        5.19     18.68 o 
  -8  -7   9       13.55       15.57     13.49 o 
  -7  -7   9       33.97       40.74     11.67 o 
  -6  -7   9        0.15        9.54      6.25 o 
  -5  -7   9       18.95       12.48      5.64 o 
  -4  -7   9       84.29       73.55      8.12 o 
  -3  -7   9        4.11        1.39      4.22 o 
  -2  -7   9        3.55        1.74      2.99 o 
  -1  -7   9       27.65       22.74      4.57 o 
   0  -7   9       14.33       13.84      4.09 o 
   1  -7   9        0.32       -0.01      2.60 o 
   2  -7   9        1.97       -0.18      3.52 o 
   3  -7   9       10.27       11.12      5.77 o 
   4  -7   9       16.92       11.56      6.54 o 
   5  -7   9       10.33        4.15     12.45 o 
   6  -7   9        2.65        3.03     13.49 o 
   7  -7   9        2.14       -1.15      9.89 o 
   8  -7   9        4.34        0.00     16.61 o 
  -8  -6   9        1.22       -7.26     10.38 o 
  -7  -6   9       31.55        9.69      8.45 o 
  -6  -6   9        0.00        3.27      5.50 o 
  -5  -6   9        1.32       -0.74      4.93 o 
  -4  -6   9       22.70       28.50      5.74 o 
  -3  -6   9        7.88        4.72      4.51 o 
  -2  -6   9        0.06        3.27      3.14 o 
  -1  -6   9        6.68        7.29      3.91 o 
   0  -6   9       92.74       87.06      6.34 o 
   1  -6   9      201.09      201.76      6.95 o 
   2  -6   9        0.08        1.95      3.68 o 
   3  -6   9        0.59       -1.82      3.96 o 
   4  -6   9        6.18        0.55      5.02 o 
   5  -6   9       33.97       24.68     11.80 o 
   6  -6   9        0.04        3.16     10.90 o 
   7  -6   9        0.70        1.04      9.54 o 
   8  -6   9       24.88        6.23     17.64 o 
  -9  -5   9        1.16       -2.08     11.42 o 
  -8  -5   9        0.64       -1.04     10.38 o 
  -7  -5   9        2.65       -3.74      9.86 o 
  -6  -5   9        7.06        9.31      6.17 o 
  -5  -5   9        8.14        7.37      5.45 o 
  -4  -5   9        6.60        3.46      4.84 o 
  -3  -5   9        1.19        6.82      3.49 o 
  -2  -5   9       53.75       51.11      5.37 o 
  -1  -5   9        3.88        4.29      2.86 o 
   0  -5   9      167.36      169.12      6.97 o 
   1  -5   9       17.33       15.84      3.38 o 
   2  -5   9       14.35       10.82      3.28 o 
   3  -5   9        0.69        1.41      4.21 o 
   4  -5   9        4.84        2.56      5.77 o 
   5  -5   9       23.45       18.61      7.11 o 
   6  -5   9       20.65       13.73      7.39 o 
   7  -5   9        3.88        9.27     10.62 o 
   8  -5   9        0.07      -15.57     15.57 o 
  -9  -4   9        2.26       -4.15     12.45 o 
  -8  -4   9        0.37       12.45     11.42 o 
  -7  -4   9       32.51       37.66      8.35 o 
  -6  -4   9        2.47        0.13      5.12 o 
  -5  -4   9       37.96       42.75      7.16 o 
  -4  -4   9        6.59        7.24      4.13 o 
  -3  -4   9       34.50       40.41      7.64 o 
  -2  -4   9      149.56      159.85     10.81 o 
  -1  -4   9        0.04       -1.09      2.23 o 
   0  -4   9        0.51       -0.93      2.60 o 
   1  -4   9        0.21        2.86      2.86 o 
   2  -4   9        0.13        1.44      3.28 o 
   3  -4   9       10.92        8.33      4.17 o 
   4  -4   9        8.96        8.46      5.36 o 
   5  -4   9      112.28       97.79     14.98 o 
   6  -4   9        0.82       -2.00      6.25 o 
   7  -4   9       13.32       13.82      8.69 o 
   8  -4   9        0.15       -3.18     11.42 o 
  -9  -3   9        1.16        2.08     12.45 o 
  -8  -3   9       14.97        1.04     10.38 o 
  -7  -3   9       20.87       24.06      6.67 o 
  -6  -3   9        6.96        0.10      5.02 o 
  -5  -3   9       97.64       79.11      8.52 o 
  -4  -3   9        6.38        1.20      3.84 o 
  -3  -3   9      135.99      133.85      7.49 o 
  -2  -3   9        2.06       -0.05      3.82 o 
  -1  -3   9     1269.34     1345.02     32.51 o 
   0  -3   9       67.31       63.82      5.86 o 
   1  -3   9      148.65      168.61      6.69 o 
   2  -3   9       36.88       37.91      4.52 o 
   3  -3   9      210.31      191.44      8.98 o 
   4  -3   9      108.21       90.99      9.37 o 
   5  -3   9        0.01       -2.77      5.99 o 
   6  -3   9       13.30       11.66      8.86 o 
   7  -3   9        1.97       -2.08      8.17 o 
   8  -3   9        1.67      -10.93     10.93 o 
  -9  -2   9        0.99       19.72     13.49 o 
  -8  -2   9        0.81       -7.26      8.30 o 
  -7  -2   9       27.30       37.68      7.62 o 
  -6  -2   9       68.29       73.81      8.42 o 
  -5  -2   9      129.59      108.94      8.85 o 
  -4  -2   9      628.63      627.31     16.19 o 
  -3  -2   9     2296.09     2351.46     36.71 o 
  -2  -2   9       99.58       95.06      7.65 o 
  -1  -2   9      321.40      370.12     13.76 o 
   0  -2   9        3.46        3.18      2.98 o 
   1  -2   9      377.48      391.59     10.65 o 
   2  -2   9      169.75      161.48      6.81 o 
   3  -2   9      200.13      209.05     10.50 o 
   4  -2   9      307.14      316.46     14.75 o 
   5  -2   9        1.24       -5.64      5.64 o 
   6  -2   9       25.10       29.25     10.56 o 
   7  -2   9        5.34       18.63      9.13 o 
   8  -2   9        3.71      -10.72     10.72 o 
  -9  -1   9       10.09        0.00     12.45 o 
  -8  -1   9       42.40       70.57     19.72 o 
  -7  -1   9       81.76       78.25      8.71 o 
  -6  -1   9      609.47      601.19     28.46 o 
  -5  -1   9       41.22       34.47      6.64 o 
  -4  -1   9     1654.63     1609.67     28.99 o 
  -3  -1   9     1537.74     1490.19     26.14 o 
  -2  -1   9      461.59      495.39     14.42 o 
  -1  -1   9      702.94      787.48     18.49 o 
   0  -1   9       37.40       35.74      6.17 o 
   1  -1   9     1344.75     1469.42     26.43 o 
   2  -1   9       44.90       51.39      6.80 o 
   3  -1   9       64.34       80.14      7.70 o 
   4  -1   9      200.87      190.48     19.69 o 
   5  -1   9        3.36       -1.86      6.31 o 
   6  -1   9       46.45       44.74      9.47 o 
   7  -1   9        1.39       -4.13      8.39 o 
   8  -1   9        7.65       -4.00     12.45 o 
  -9   0   9        8.53        3.11     13.49 o 
  -8   0   9       31.97        3.11     10.38 o 
  -7   0   9       37.59       43.70     12.99 o 
  -6   0   9      614.22      592.83     19.28 o 
  -5   0   9     1709.99     1648.54     33.96 o 
  -4   0   9        0.91       -3.72      3.72 o 
  -3   0   9     1191.14     1198.68     22.96 o 
  -2   0   9      679.64      687.20     14.91 o 
  -1   0   9     1165.77     1282.33     21.91 o 
   0   0   9        3.51        9.61      5.91 o 
   1   0   9       27.96       17.77      5.75 o 
   2   0   9      177.98      150.08     11.87 o 
   3   0   9       18.43       10.18      7.29 o 
   4   0   9      192.18      188.40     26.98 o 
   5   0   9        3.67        9.17     13.49 o 
   6   0   9        7.60        3.92     16.09 o 
   7   0   9      168.96      178.71     37.36 o 
  -9   1   9        0.07       -9.34     11.42 o 
  -8   1   9       46.85       51.89     18.68 o 
  -7   1   9       79.49       72.36     10.65 o 
  -6   1   9     2218.63     2280.56     49.97 o 
  -5   1   9      143.37      155.14     12.02 o 
  -4   1   9      816.25      743.40     22.35 o 
  -3   1   9       58.33       55.12      5.28 o 
  -2   1   9       55.72       84.90     10.05 o 
  -1   1   9       38.76       31.21      5.34 o 
   0   1   9       59.49       78.64     10.34 o 
   1   1   9      129.60      121.33      9.45 o 
   2   1   9      259.66      219.98     21.27 o 
   3   1   9        0.11       -8.35      8.35 o 
   4   1   9      128.85      117.45     22.31 o 
   5   1   9       93.39       76.66     33.21 o 
   6   1   9      144.77      126.62     24.39 o 
   7   1   9       14.52        9.34     16.61 o 
  -9   2   9        2.90        9.34     15.57 o 
  -8   2   9       35.71       31.14     16.61 o 
  -7   2   9       40.55       37.55     13.04 o 
  -6   2   9       16.39       12.15      7.80 o 
  -5   2   9       39.10       26.62      7.41 o 
  -4   2   9      246.22      242.55     13.70 o 
  -3   2   9       36.11       49.10     11.24 o 
  -2   2   9       26.78       46.24     11.16 o 
  -1   2   9      153.02      162.87      9.21 o 
   0   2   9      176.06      195.01     13.48 o 
   1   2   9       73.93       83.80      8.75 o 
   2   2   9       21.53        9.92      7.93 o 
   3   2   9       22.05       -0.39     10.11 o 
   4   2   9       21.77       12.83      9.86 o 
   5   2   9      337.13      345.61     32.17 o 
   6   2   9        1.76       -7.52     10.20 o 
   7   2   9        1.55      -13.49     13.49 o 
  -8   3   9      190.12      172.28     28.02 o 
  -7   3   9       32.10       59.17     15.16 o 
  -6   3   9       11.75        8.36      7.94 o 
  -5   3   9        3.10        1.49      6.46 o 
  -4   3   9      220.73      219.38     13.55 o 
  -3   3   9        1.62        2.00      4.42 o 
  -2   3   9      536.48      482.68     16.41 o 
  -1   3   9       32.79       34.64      6.15 o 
   0   3   9       57.91       77.99      9.77 o 
   1   3   9      115.69       88.89      9.48 o 
   2   3   9       39.51       38.91      7.88 o 
   3   3   9      129.08      118.69     15.74 o 
   4   3   9      287.74      196.15     25.95 o 
   5   3   9      155.66      152.39     36.32 o 
   6   3   9       26.01       13.49     16.61 o 
  -8   4   9       17.29       15.57     16.61 o 
  -7   4   9       72.20       89.31     17.65 o 
  -6   4   9       68.30       59.63     10.47 o 
  -5   4   9      230.01      201.02     17.44 o 
  -4   4   9       47.10       50.96     10.00 o 
  -3   4   9      529.27      500.82     20.09 o 
  -2   4   9       39.89       36.61      7.33 o 
  -1   4   9       22.76       12.25      5.78 o 
   0   4   9      110.19      120.14     10.16 o 
   1   4   9        0.02        1.94      6.59 o 
   2   4   9       88.26       70.28      9.07 o 
   3   4   9        7.27        0.50      8.63 o 
   4   4   9       72.66       55.17     17.12 o 
   5   4   9        9.69       18.19     10.15 o 
   6   4   9        0.01        1.04     18.68 o 
  -7   5   9       15.02       10.38     12.79 o 
  -6   5   9        0.63       -4.45     10.38 o 
  -5   5   9       27.03       21.16      8.67 o 
  -4   5   9      260.85      252.59     31.40 o 
  -3   5   9        5.54       10.50      6.07 o 
  -2   5   9       65.05       71.51     10.71 o 
  -1   5   9        9.89        4.64      6.96 o 
   0   5   9      115.53      111.42     10.67 o 
   1   5   9       11.38       18.04      8.99 o 
   2   5   9       44.70       28.59     20.17 o 
   3   5   9       45.60       31.53     10.86 o 
   4   5   9        0.32       -9.73      9.73 o 
   5   5   9        0.69       -5.32     21.28 o 
  -7   6   9       18.01       17.99     13.92 o 
  -6   6   9        1.60        2.39     11.45 o 
  -5   6   9      232.83      201.85     24.91 o 
  -4   6   9        2.17       -4.98      7.36 o 
  -3   6   9      143.05      117.11     10.48 o 
  -2   6   9        5.50       13.66      7.84 o 
  -1   6   9       10.01        8.76      7.34 o 
   0   6   9        1.01       -1.21      6.39 o 
   1   6   9       15.04       11.19      7.41 o 
   2   6   9        2.73       -0.54     10.39 o 
   3   6   9       19.92        0.33     10.69 o 
   4   6   9        0.03        4.02     11.47 o 
  -6   7   9       17.68        8.17     14.76 o 
  -5   7   9        2.17       -5.13     11.42 o 
  -4   7   9        1.81       16.29     12.16 o 
  -3   7   9        0.06       -4.84      6.58 o 
  -2   7   9        2.84        5.06      8.25 o 
  -1   7   9        3.24        4.09     11.53 o 
   0   7   9        1.30       -1.63      9.44 o 
   1   7   9        0.07       -6.21     12.73 o 
   2   7   9        1.65        2.49     15.07 o 
   3   7   9        0.00      -23.67     23.67 o 
  -5   8   9        1.21       -3.05     15.57 o 
  -4   8   9        1.50      -11.61     11.61 o 
  -3   8   9        3.05       -5.75     15.05 o 
  -2   8   9        0.97       -9.74      9.74 o 
  -1   8   9        0.70        2.80      8.03 o 
   0   8   9        8.00        8.04     15.58 o 
   1   8   9        1.54       -8.98      9.93 o 
   2   8   9        0.59      -13.97     16.99 o 
  -3   9   9        2.51       -8.43     12.02 o 
  -2   9   9        0.17       -8.06     10.79 o 
  -1   9   9        0.58        2.25      9.84 o 
   0   9   9        9.37       -6.92     11.70 o 
  -2 -15  10       18.22       10.38     21.79 o 
  -1 -15  10        1.57      -11.42     11.42 o 
   0 -15  10        7.81        9.50     11.70 o 
   1 -15  10        0.05        8.52     11.70 o 
   2 -15  10        5.18       11.42     14.53 o 
   3 -15  10        6.17       20.65     13.43 o 
  -3 -14  10        0.34        4.15     15.57 o 
  -2 -14  10        9.46        5.19     17.64 o 
  -1 -14  10        0.45        1.33      9.96 o 
   0 -14  10       10.15        1.33      9.96 o 
   1 -14  10        3.98        7.73     10.94 o 
   2 -14  10       77.40       60.51     14.62 o 
   3 -14  10        7.80       -0.57     11.96 o 
   4 -14  10        0.60       -6.23     15.57 o 
  -5 -13  10        0.01        6.23     18.68 o 
  -4 -13  10        0.74       -3.11     15.57 o 
  -3 -13  10        0.03       -4.15     14.53 o 
  -2 -13  10        0.06       11.80     24.39 o 
  -1 -13  10        9.81       26.37     14.78 o 
   0 -13  10        0.02       -7.86      7.86 o 
   1 -13  10        0.22       -5.27     11.94 o 
   2 -13  10       44.46       30.21     12.97 o 
   3 -13  10        0.12        6.23     11.22 o 
   4 -13  10        0.25       -2.08     15.57 o 
   5 -13  10        0.92        4.15     16.61 o 
  -5 -12  10        2.06       -5.19     15.57 o 
  -4 -12  10        0.55        9.34     15.57 o 
  -3 -12  10       35.07       55.05     30.10 o 
  -2 -12  10       19.37       15.64     11.94 o 
  -1 -12  10       11.63        9.06      9.21 o 
   0 -12  10      161.76      162.89     16.32 o 
   1 -12  10       32.22       33.80     11.47 o 
   2 -12  10        2.59        0.08      9.21 o 
   3 -12  10        1.98       -1.84      9.21 o 
   4 -12  10       13.22       18.68     14.53 o 
   5 -12  10        0.08       -7.57      9.89 o 
   6 -12  10        2.19        5.56     17.64 o 
  -6 -11  10        0.20       13.49     16.61 o 
  -5 -11  10       40.35       81.99     24.91 o 
  -4 -11  10       15.33       36.45     16.09 o 
  -3 -11  10      142.57      161.80     27.50 o 
  -2 -11  10       16.10       26.43      9.46 o 
  -1 -11  10       17.82       15.03      8.23 o 
   0 -11  10      323.77      286.32     19.70 o 
   1 -11  10       37.59       34.87     10.72 o 
   2 -11  10       19.22       14.45     16.09 o 
   3 -11  10        2.10       -6.25      6.25 o 
   4 -11  10        9.48       -1.53      8.42 o 
   5 -11  10       35.20       26.25     11.36 o 
   6 -11  10       29.91       23.21     12.09 o 
  -7 -10  10        2.32        8.30     17.64 o 
  -6 -10  10       77.44       92.37     24.91 o 
  -5 -10  10       72.87       79.91     22.83 o 
  -4 -10  10      162.23      169.74     24.91 o 
  -3 -10  10       33.04       29.18     19.72 o 
  -2 -10  10        0.63       -0.31      6.21 o 
  -1 -10  10      147.38      162.77     18.68 o 
   0 -10  10        3.30        8.56      7.23 o 
   1 -10  10       91.35       75.85     11.70 o 
   2 -10  10       57.65       49.33      7.67 o 
   3 -10  10       28.53       12.45      8.07 o 
   4 -10  10       17.63       14.01      8.81 o 
   5 -10  10       32.99       24.46     10.38 o 
   6 -10  10       12.54       28.94     12.41 o 
   7 -10  10        0.27        0.00     16.61 o 
  -7  -9  10        6.12       -7.26      8.64 o 
  -6  -9  10       59.21       59.37     12.97 o 
  -5  -9  10       99.13       90.98     12.64 o 
  -4  -9  10      296.11      267.49     23.91 o 
  -3  -9  10      242.84      247.01     12.36 o 
  -2  -9  10       10.71        4.10      6.71 o 
  -1  -9  10      790.65      715.08     47.74 o 
   0  -9  10      174.16      190.76     22.83 o 
   1  -9  10       72.37       67.40      7.46 o 
   2  -9  10       62.65       62.00      8.16 o 
   3  -9  10       69.81       67.13      8.74 o 
   4  -9  10      212.24      221.94     15.95 o 
   5  -9  10        0.00       16.65      8.42 o 
   6  -9  10       11.86        9.34     10.27 o 
   7  -9  10        1.83       11.35     11.36 o 
  -8  -8  10       77.05       60.20     20.76 o 
  -7  -8  10       11.22        5.83      9.21 o 
  -6  -8  10      151.39      156.95     29.58 o 
  -5  -8  10       26.58       30.69      7.53 o 
  -4  -8  10        6.69        1.82      5.02 o 
  -3  -8  10      447.58      352.08     13.94 o 
  -2  -8  10       12.52       11.33      4.93 o 
  -1  -8  10      403.46      342.85     13.06 o 
   0  -8  10       26.85       37.51      8.45 o 
   1  -8  10      187.48      186.25     12.61 o 
   2  -8  10      141.61      134.31     10.07 o 
   3  -8  10     1047.90     1043.18     26.73 o 
   4  -8  10        4.21        7.46      7.68 o 
   5  -8  10       26.52       22.49      9.73 o 
   6  -8  10       14.48       14.03      9.89 o 
   7  -8  10        0.68        3.72     12.45 o 
  -8  -7  10       36.61       43.59     18.68 o 
  -7  -7  10       19.47       22.98     10.20 o 
  -6  -7  10      369.15      350.75     17.19 o 
  -5  -7  10       22.03       24.77      9.33 o 
  -4  -7  10      896.44      779.94     29.97 o 
  -3  -7  10      305.59      250.94     13.89 o 
  -2  -7  10      389.73      443.81     23.88 o 
  -1  -7  10      214.55      185.81     11.00 o 
   0  -7  10       43.66       49.84      7.20 o 
   1  -7  10       12.45       12.51      3.23 o 
   2  -7  10       57.55       56.97      5.90 o 
   3  -7  10        8.32       14.49      6.11 o 
   4  -7  10        0.41        1.15      8.30 o 
   5  -7  10       10.18       16.90      9.15 o 
   6  -7  10        9.96        8.30      9.54 o 
   7  -7  10       13.85        4.51     10.62 o 
  -8  -6  10        0.01       -1.04     12.45 o 
  -7  -6  10        1.07        3.20      7.86 o 
  -6  -6  10      149.24       92.03     10.39 o 
  -5  -6  10      120.60      102.29      9.52 o 
  -4  -6  10      121.67      113.11      9.25 o 
  -3  -6  10      188.29      166.60     22.83 o 
  -2  -6  10     1257.21     1121.94     66.42 o 
  -1  -6  10        5.95        3.63      3.98 o 
   0  -6  10        7.21        4.38      3.27 o 
   1  -6  10     1146.14     1224.51     19.99 o 
   2  -6  10      100.33      108.81      7.33 o 
   3  -6  10       64.36       63.62      6.60 o 
   4  -6  10       23.06       17.84      7.38 o 
   5  -6  10        8.85        4.15      8.81 o 
   6  -6  10        2.23       -4.15      8.07 o 
   7  -6  10       20.83        9.70     10.62 o 
   8  -6  10        4.03        9.34     18.68 o 
  -8  -5  10        2.90        0.00     11.42 o 
  -7  -5  10        1.92        5.54     12.97 o 
  -6  -5  10      598.79      551.25     20.58 o 
  -5  -5  10      112.04      117.40     12.69 o 
  -4  -5  10      225.20      208.42     11.69 o 
  -3  -5  10      361.05      399.10     20.45 o 
  -2  -5  10        0.22        4.67      5.73 o 
  -1  -5  10       62.73       74.58      5.39 o 
   0  -5  10      203.13      220.68      8.66 o 
   1  -5  10       81.82       78.44      5.44 o 
   2  -5  10      141.48      141.76      8.55 o 
   3  -5  10       35.11       45.02      6.41 o 
   4  -5  10        3.88        5.74      5.93 o 
   5  -5  10       67.01       47.76      8.35 o 
   6  -5  10       21.76       16.95      7.79 o 
   7  -5  10        9.72        1.61     10.62 o 
   8  -5  10        4.25       20.76     19.72 o 
  -9  -4  10        1.08       18.68     14.53 o 
  -8  -4  10       82.54       98.60     21.79 o 
  -7  -4  10       37.99       39.51     10.26 o 
  -6  -4  10       34.00       30.32      7.74 o 
  -5  -4  10      245.13      247.33     13.30 o 
  -4  -4  10      191.38      160.22     10.25 o 
  -3  -4  10      173.78      162.98     19.56 o 
  -2  -4  10      298.91      314.21     19.20 o 
  -1  -4  10      111.19      124.48      8.09 o 
   0  -4  10     1150.72     1163.51     20.09 o 
   1  -4  10        9.49        7.21      3.40 o 
   2  -4  10      261.44      261.61      9.23 o 
   3  -4  10       11.90        9.41      4.82 o 
   4  -4  10       18.60       32.57      7.19 o 
   5  -4  10        0.01       -1.31      6.37 o 
   6  -4  10        8.30        2.11      7.14 o 
   7  -4  10        3.21        2.99     12.26 o 
   8  -4  10        0.52       -3.11     18.68 o 
  -9  -3  10        9.61       19.72     15.57 o 
  -8  -3  10        0.00        2.28      8.64 o 
  -7  -3  10       35.69       54.21      8.42 o 
  -6  -3  10        0.18       -2.91      4.95 o 
  -5  -3  10      278.39      283.53     14.48 o 
  -4  -3  10      107.27      104.75      8.40 o 
  -3  -3  10      349.97      364.60     18.18 o 
  -2  -3  10     2124.62     2266.18     58.84 o 
  -1  -3  10      166.93      187.48      9.42 o 
   0  -3  10       76.47       83.78      6.92 o 
   1  -3  10        5.99        1.65      3.20 o 
   2  -3  10       62.33       66.89      6.07 o 
   3  -3  10       45.60       52.81      6.48 o 
   4  -3  10       22.52       25.79      6.97 o 
   5  -3  10       24.86       27.09      7.74 o 
   6  -3  10        0.23       -0.65      8.41 o 
   7  -3  10        0.42       -8.35      8.35 o 
  -9  -2  10        0.06       -6.23     11.42 o 
  -8  -2  10       10.42       11.31      9.58 o 
  -7  -2  10       75.21       86.19      9.80 o 
  -6  -2  10       19.54       11.45      5.62 o 
  -5  -2  10      494.20      481.74     16.86 o 
  -4  -2  10        5.48        1.26      7.04 o 
  -3  -2  10     1614.46     1652.60     35.89 o 
  -2  -2  10      167.20      181.82      8.08 o 
  -1  -2  10       90.78      101.25      9.38 o 
   0  -2  10      126.61      133.01      9.82 o 
   1  -2  10        9.31        6.55      5.11 o 
   2  -2  10      100.94      107.23      6.26 o 
   3  -2  10        6.31        9.36      5.40 o 
   4  -2  10       52.35       47.54      8.17 o 
   5  -2  10        3.42       -6.25      6.25 o 
   6  -2  10        0.12       -3.34      8.02 o 
   7  -2  10        4.29       -2.97      9.13 o 
  -9  -1  10        0.15       -1.04     12.45 o 
  -8  -1  10        1.66       12.45     12.45 o 
  -7  -1  10        9.56        5.77      9.89 o 
  -6  -1  10       15.76       19.63      6.32 o 
  -5  -1  10      332.94      316.73     14.14 o 
  -4  -1  10      446.39      436.82     15.55 o 
  -3  -1  10        1.41       -4.57      4.57 o 
  -2  -1  10        6.69       10.03      4.07 o 
  -1  -1  10       33.79       35.92      6.46 o 
   0  -1  10       59.71       62.71      8.02 o 
   1  -1  10       19.76       19.69      5.82 o 
   2  -1  10        7.21        4.55      5.58 o 
   3  -1  10        2.82       10.65      5.99 o 
   4  -1  10        0.37        1.10      7.08 o 
   5  -1  10        0.17        1.56      6.41 o 
   6  -1  10        0.04       -7.32      7.32 o 
   7  -1  10        6.84       -8.30     14.53 o 
  -8   0  10        4.54       15.70     10.68 o 
  -7   0  10        6.39        8.59     14.50 o 
  -6   0  10        0.02        8.53      7.15 o 
  -5   0  10      183.55      206.16     11.88 o 
  -4   0  10       10.62       14.01      7.30 o 
  -3   0  10       47.80       52.97      8.32 o 
  -2   0  10       21.68       25.88      5.27 o 
  -1   0  10       12.91       18.23      4.99 o 
   0   0  10        0.41        3.93      8.37 o 
   1   0  10        0.82        5.61      5.67 o 
   2   0  10        1.68        3.32      6.41 o 
   3   0  10        8.24       15.63      7.20 o 
   4   0  10       21.18       24.46     10.20 o 
   5   0  10       19.93       11.42      9.73 o 
   6   0  10        0.98       -5.38     29.06 o 
   7   0  10       19.87       -3.11     14.53 o 
  -8   1  10       43.52       41.51     18.68 o 
  -7   1  10       13.74       12.27     10.81 o 
  -6   1  10       45.75       60.55      9.94 o 
  -5   1  10       17.33       24.17      7.53 o 
  -4   1  10       10.57        3.34      7.65 o 
  -3   1  10        0.34        6.57      6.77 o 
  -2   1  10        1.76        3.00      4.40 o 
  -1   1  10       66.68       70.56      7.58 o 
   0   1  10       23.39       23.48      5.82 o 
   1   1  10        0.70        5.19      5.90 o 
   2   1  10        0.17       -2.30      5.19 o 
   3   1  10       17.58       10.85     10.53 o 
   4   1  10       18.35       10.84      9.89 o 
   5   1  10        9.22       -2.08     10.27 o 
   6   1  10       46.18       46.86     14.18 o 
  -8   2  10        2.53        5.19     14.53 o 
  -7   2  10        0.10       12.66     16.09 o 
  -6   2  10        0.20        3.07      7.52 o 
  -5   2  10       13.82       18.36      7.24 o 
  -4   2  10        5.45        4.34      7.65 o 
  -3   2  10       39.34       49.13     19.20 o 
  -2   2  10        0.07        5.56      5.21 o 
  -1   2  10      187.64      209.88     12.37 o 
   0   2  10       58.30       47.87      7.49 o 
   1   2  10       17.29        8.70      5.74 o 
   2   2  10       19.93       14.25      8.14 o 
   3   2  10        5.22      -15.05     15.05 o 
   4   2  10        0.47        4.61      9.89 o 
   5   2  10       58.72       42.78     12.97 o 
   6   2  10       96.00       59.16     20.76 o 
  -8   3  10       28.91       20.76     16.61 o 
  -7   3  10        8.86       18.46     12.41 o 
  -6   3  10       50.77       66.63     11.03 o 
  -5   3  10       41.04       51.59      9.24 o 
  -4   3  10      151.45      141.80     18.19 o 
  -3   3  10       20.86       24.23     10.11 o 
  -2   3  10      229.57      209.22     12.20 o 
  -1   3  10       47.73       46.86      9.18 o 
   0   3  10       90.94       70.91      8.52 o 
   1   3  10       89.78       97.95      9.68 o 
   2   3  10       17.68        9.42      6.69 o 
   3   3  10       79.09       97.71     27.92 o 
   4   3  10       59.38       22.83     15.57 o 
   5   3  10       12.08       -6.26     10.17 o 
  -7   4  10       10.11       27.11     13.48 o 
  -6   4  10       40.08       41.59     14.29 o 
  -5   4  10        4.28       -1.46      6.89 o 
  -4   4  10        8.00        4.15      9.45 o 
  -3   4  10      262.10      272.71     22.42 o 
  -2   4  10       33.61       46.98      8.04 o 
  -1   4  10      105.01       91.56     11.52 o 
   0   4  10       38.96       36.58     11.83 o 
   1   4  10      145.09      166.00     12.53 o 
   2   4  10       32.49       19.44      7.59 o 
   3   4  10       13.68       -3.77     20.21 o 
   4   4  10      172.76      207.57     28.02 o 
   5   4  10       33.73       44.08     39.44 o 
  -7   5  10        0.16        3.44     11.97 o 
  -6   5  10       23.79       34.08     13.83 o 
  -5   5  10        0.77        4.14      8.81 o 
  -4   5  10      375.49      341.47     26.18 o 
  -3   5  10        0.81        3.91      9.58 o 
  -2   5  10      472.60      462.96     26.68 o 
  -1   5  10        1.63        0.17      6.84 o 
   0   5  10       65.17       46.00      8.78 o 
   1   5  10        0.56        1.25      6.90 o 
   2   5  10        2.58       -8.66      8.66 o 
   3   5  10       23.98        9.44     17.83 o 
   4   5  10        8.65       -9.54     11.22 o 
  -6   6  10        4.70        1.32     13.17 o 
  -5   6  10        0.49       -9.10     10.63 o 
  -4   6  10       26.15       34.30     19.20 o 
  -3   6  10       26.35       12.77     10.63 o 
  -2   6  10       18.89       12.29      9.32 o 
  -1   6  10        4.73        5.53      6.91 o 
   0   6  10       63.11       52.33      9.86 o 
   1   6  10       59.96       69.01     15.13 o 
   2   6  10        3.34       -5.28     10.46 o 
   3   6  10      131.54      171.95     49.34 o 
  -5   7  10       73.89       69.23     19.72 o 
  -4   7  10        9.00       -7.56     11.56 o 
  -3   7  10        0.00       10.45     12.38 o 
  -2   7  10       60.21       74.49     15.85 o 
  -1   7  10       27.56       27.02     16.48 o 
   0   7  10        2.46       -6.18      7.64 o 
   1   7  10        0.37      -11.86     15.43 o 
   2   7  10       39.61        2.14     22.74 o 
  -3   8  10       11.47        7.33     12.69 o 
  -2   8  10       71.38       69.37     11.36 o 
  -1   8  10        4.94        2.44     13.33 o 
   0   8  10       75.63       72.43     13.10 o 
  -1 -15  11        7.18       -1.04     19.72 o 
   0 -15  11       65.71       85.37     16.68 o 
   1 -15  11        0.02        3.63     12.67 o 
   2 -15  11        0.99       -0.52     12.67 o 
  -3 -14  11       27.80       40.48     21.79 o 
  -2 -14  11       31.76       44.63     23.87 o 
  -1 -14  11        4.36       -1.04     17.64 o 
   0 -14  11       83.83      126.25     18.19 o 
   1 -14  11       17.16       20.66     14.01 o 
   2 -14  11       12.60       11.86     12.45 o 
   3 -14  11      355.94      376.74     43.59 o 
   4 -14  11        0.01       -7.26     15.57 o 
  -4 -13  11        3.56        6.23     17.64 o 
  -3 -13  11       30.24       13.49     16.61 o 
  -2 -13  11      105.78      118.32     28.02 o 
  -1 -13  11        5.26       14.53     18.68 o 
   0 -13  11        4.28       16.07     10.47 o 
   1 -13  11       74.25       73.88     17.12 o 
   2 -13  11       34.28       30.53     12.67 o 
   3 -13  11        1.63        1.66     10.93 o 
   4 -13  11        4.37       -6.23     14.53 o 
   5 -13  11        5.82        5.19     17.64 o 
  -5 -12  11       41.63       55.01     23.87 o 
  -4 -12  11      115.57       86.14     24.91 o 
  -3 -12  11      121.03      154.62     35.29 o 
  -2 -12  11      192.13      177.47     30.10 o 
  -1 -12  11       34.52       45.48     11.70 o 
   0 -12  11        4.56        5.31      8.98 o 
   1 -12  11      143.06      124.42     15.70 o 
   2 -12  11        0.43       -9.15      9.15 o 
   3 -12  11       22.01       22.97     11.94 o 
   4 -12  11        6.51        4.15     14.53 o 
   5 -12  11       12.28        2.08     15.57 o 
  -6 -11  11       37.52       49.82     22.83 o 
  -5 -11  11      215.37      236.63     35.29 o 
  -4 -11  11       19.97       41.86     15.57 o 
  -3 -11  11      236.57      208.61     31.14 o 
  -2 -11  11        9.59       18.68     14.53 o 
  -1 -11  11        1.77       -3.46      7.68 o 
   0 -11  11      221.99      229.76     32.69 o 
   1 -11  11        0.33       -4.67      8.07 o 
   2 -11  11       61.40       60.39     12.70 o 
   3 -11  11        7.36        4.15     10.90 o 
   4 -11  11       11.06        2.24      9.15 o 
   5 -11  11        3.35        2.08     10.27 o 
   6 -11  11        1.61       19.66     12.41 o 
  -7 -10  11       20.99        3.11     18.68 o 
  -6 -10  11        0.27       -6.23     15.57 o 
  -5 -10  11       59.03       75.76     23.87 o 
  -4 -10  11        0.14       11.94     11.94 o 
  -3 -10  11       66.67       46.70     17.64 o 
  -2 -10  11       33.56       41.51     17.64 o 
  -1 -10  11       34.96       12.82     17.64 o 
   0 -10  11       45.54       39.31     14.01 o 
   1 -10  11       31.20       38.40      9.96 o 
   2 -10  11       51.52       59.58     11.96 o 
   3 -10  11        0.05       -4.34      6.25 o 
   4 -10  11        0.46       -1.04      8.07 o 
   5 -10  11        3.42        4.84      9.73 o 
   6 -10  11        0.09        3.11     10.27 o 
  -7  -9  11        7.51        7.55     10.47 o 
  -6  -9  11        0.69        2.91      8.64 o 
  -5  -9  11       49.61       69.27      9.61 o 
  -4  -9  11        0.46        6.62      5.75 o 
  -3  -9  11        0.20       -4.15     10.38 o 
  -2  -9  11       46.47       29.06     15.57 o 
  -1  -9  11       38.94       34.64      8.64 o 
   0  -9  11        3.43       -1.37      6.94 o 
   1  -9  11        0.27        3.42      7.23 o 
   2  -9  11       11.41        8.37      6.24 o 
   3  -9  11        1.40       -3.83      6.17 o 
   4  -9  11        9.09        6.05      8.42 o 
   5  -9  11        1.66       -4.20      8.42 o 
   6  -9  11        6.41        2.00     10.62 o 
   7  -9  11        0.34       -4.15     15.57 o 
  -7  -8  11        0.23       -1.66      8.64 o 
  -6  -8  11        2.50        1.93      7.47 o 
  -5  -8  11       27.47       30.27      7.78 o 
  -4  -8  11       16.47       19.67      8.23 o 
  -3  -8  11        5.27        6.85      6.91 o 
  -2  -8  11        5.85        6.46      6.13 o 
  -1  -8  11        3.84        1.90      4.49 o 
   0  -8  11       23.41       33.63      8.64 o 
   1  -8  11        2.69       -1.50      4.72 o 
   2  -8  11       31.50       34.12      7.51 o 
   3  -8  11       41.25       46.45      8.35 o 
   4  -8  11        2.70        6.75      8.07 o 
   5  -8  11        0.01       10.63      9.15 o 
   6  -8  11        3.35       -0.58      9.89 o 
   7  -8  11        0.90       -3.11     10.93 o 
  -8  -7  11        1.01       -4.15     12.45 o 
  -7  -7  11        3.67        3.55      8.45 o 
  -6  -7  11        5.02        9.35      6.86 o 
  -5  -7  11        0.62        3.78      5.64 o 
  -4  -7  11        3.23        2.79      6.28 o 
  -3  -7  11        4.55       -3.37      5.34 o 
  -2  -7  11        3.29       -0.85      5.95 o 
  -1  -7  11        1.22       -4.22      4.22 o 
   0  -7  11        5.55        0.89      5.35 o 
   1  -7  11       14.93       11.31      3.96 o 
   2  -7  11        0.05       -1.20      5.50 o 
   3  -7  11       74.14       59.42      9.36 o 
   4  -7  11        5.36       -0.21      7.23 o 
   5  -7  11        4.31        3.88      8.42 o 
   6  -7  11        4.89        0.46      9.15 o 
   7  -7  11       10.59       14.01     12.48 o 
  -8  -6  11        3.95       15.87     11.22 o 
  -7  -6  11        0.37        4.40      8.98 o 
  -6  -6  11        7.58        9.34      5.91 o 
  -5  -6  11       11.25       12.51      5.75 o 
  -4  -6  11       24.77       13.70      6.91 o 
  -3  -6  11       18.45        6.50      6.71 o 
  -2  -6  11      120.68      123.94     12.67 o 
  -1  -6  11       25.77       23.45      5.75 o 
   0  -6  11       15.28       21.30      4.94 o 
   1  -6  11       74.11       71.81      5.64 o 
   2  -6  11      100.42      111.49      7.84 o 
   3  -6  11       23.15       25.49      6.03 o 
   4  -6  11       20.39       21.41      6.71 o 
   5  -6  11        8.31       12.97      8.81 o 
   6  -6  11        0.01        5.71      9.54 o 
   7  -6  11        4.25       -5.12     10.93 o 
  -8  -5  11       12.32        4.38      9.73 o 
  -7  -5  11        4.19        2.30      8.23 o 
  -6  -5  11       44.20       36.29      9.06 o 
  -5  -5  11        1.35        7.54      5.55 o 
  -4  -5  11      126.85      101.14     20.76 o 
  -3  -5  11       62.26       62.34     10.93 o 
  -2  -5  11      303.44      264.95     17.44 o 
  -1  -5  11      169.66      177.05      8.11 o 
   0  -5  11      414.11      424.52     12.21 o 
   1  -5  11      635.49      629.17     15.23 o 
   2  -5  11      214.45      213.19     17.81 o 
   3  -5  11       85.08       87.93      7.15 o 
   4  -5  11       22.90       27.17      6.97 o 
   5  -5  11       79.70       61.39      9.70 o 
   6  -5  11       31.94       11.31     10.20 o 
   7  -5  11        3.63       -9.61     11.36 o 
  -8  -4  11       18.48       32.17     23.24 o 
  -7  -4  11       13.07       32.25      9.55 o 
  -6  -4  11       21.50       12.33      9.76 o 
  -5  -4  11        1.46       -1.15      4.60 o 
  -4  -4  11      258.11      240.20     18.70 o 
  -3  -4  11       12.36        9.29      7.23 o 
  -2  -4  11      189.93      166.62     14.71 o 
  -1  -4  11     1714.56     1835.86     37.25 o 
   0  -4  11      390.68      417.05     14.38 o 
   1  -4  11      128.98      126.86      7.15 o 
   2  -4  11      111.63      112.39      6.83 o 
   3  -4  11      163.39      180.28     15.12 o 
   4  -4  11        0.05       -4.97      5.33 o 
   5  -4  11       10.27        0.75      7.03 o 
   6  -4  11       38.64       26.75      9.13 o 
   7  -4  11        0.10       -8.34     10.62 o 
  -8  -3  11        4.88       22.97     21.07 o 
  -7  -3  11        0.11        6.52      6.48 o 
  -6  -3  11       96.96       97.71      9.88 o 
  -5  -3  11       17.73        7.21      6.88 o 
  -4  -3  11      874.89      810.18     28.54 o 
  -3  -3  11        8.78        4.43      5.70 o 
  -2  -3  11     3265.82     3601.39     85.52 o 
  -1  -3  11      187.12      181.80     13.54 o 
   0  -3  11     1029.03     1129.07     25.19 o 
   1  -3  11       85.63       82.69      5.86 o 
   2  -3  11       25.43       18.44      4.61 o 
   3  -3  11      178.67      188.25     10.86 o 
   4  -3  11       61.77       63.00      9.10 o 
   5  -3  11       31.96       27.53      8.68 o 
   6  -3  11        7.71        6.95      8.64 o 
   7  -3  11        0.68       -9.46      9.46 o 
  -8  -2  11        2.66       13.49     21.04 o 
  -7  -2  11      124.62      124.65     11.44 o 
  -6  -2  11        7.42        2.37      5.65 o 
  -5  -2  11        0.02        3.54      7.04 o 
  -4  -2  11      596.45      580.30     24.04 o 
  -3  -2  11     1083.65     1130.48     33.71 o 
  -2  -2  11       10.78        8.38      5.95 o 
  -1  -2  11       56.05       56.75      9.59 o 
   0  -2  11      735.98      801.21     22.75 o 
   1  -2  11       54.24       57.89      9.90 o 
   2  -2  11       78.48       86.22      6.74 o 
   3  -2  11        0.85       -3.87      5.45 o 
   4  -2  11        0.37        1.22      6.54 o 
   5  -2  11        0.30       -4.34      6.86 o 
   6  -2  11        1.63       -0.77      8.22 o 
   7  -2  11        0.79      -11.28     13.49 o 
  -8  -1  11       15.67       22.26     12.26 o 
  -7  -1  11       11.89        9.77      8.53 o 
  -6  -1  11        0.00       -2.34      5.65 o 
  -5  -1  11        0.35        3.87      7.10 o 
  -4  -1  11     3318.21     3217.43     69.13 o 
  -3  -1  11      333.05      348.66     18.39 o 
  -2  -1  11      938.52     1005.17     27.09 o 
  -1  -1  11      148.56      154.87      9.88 o 
   0  -1  11      148.98      194.78     17.73 o 
   1  -1  11       81.91       85.11     12.58 o 
   2  -1  11       70.53       65.90      9.37 o 
   3  -1  11        1.97        1.99      6.28 o 
   4  -1  11        1.83        0.00     14.53 o 
   5  -1  11        2.12        5.77      8.98 o 
   6  -1  11        1.26       -7.26      9.73 o 
  -8   0  11        8.60       14.18     27.50 o 
  -7   0  11        4.28        8.87     10.81 o 
  -6   0  11       46.02       43.31     10.70 o 
  -5   0  11        4.42       -1.32     14.53 o 
  -4   0  11        5.75        3.11      8.35 o 
  -3   0  11      683.23      726.72     32.38 o 
  -2   0  11      142.91      171.14     14.40 o 
  -1   0  11      199.22      191.79     10.91 o 
   0   0  11       86.04      115.00     23.19 o 
   1   0  11       32.65       26.36      8.22 o 
   2   0  11      226.08      205.52     22.99 o 
   3   0  11        5.15        8.28     13.94 o 
   4   0  11       66.40       72.42     18.68 o 
   5   0  11        2.93       -3.51      9.34 o 
   6   0  11       19.73       39.44     19.72 o 
  -8   1  11       80.05      118.49     19.70 o 
  -7   1  11        0.15        8.55     15.05 o 
  -6   1  11      107.15       78.18     11.54 o 
  -5   1  11      338.50      356.82     25.67 o 
  -4   1  11       37.90       43.94     17.64 o 
  -3   1  11       31.51       12.92     10.00 o 
  -2   1  11      139.40      166.53     14.60 o 
  -1   1  11       83.27       92.85      9.17 o 
   0   1  11      641.07      648.97     22.52 o 
   1   1  11      148.58      142.67     16.02 o 
   2   1  11      105.19       87.20     19.33 o 
   3   1  11       83.98       82.67     15.92 o 
   4   1  11        1.77        3.59      9.46 o 
   5   1  11       23.96       19.39     15.05 o 
   6   1  11       28.11       -4.15     16.61 o 
  -8   2  11        6.49       16.09     13.35 o 
  -7   2  11        2.73        4.48     18.68 o 
  -6   2  11        5.45       12.33      8.49 o 
  -5   2  11      186.22      199.91     20.94 o 
  -4   2  11       21.74        5.95     14.53 o 
  -3   2  11      469.69      484.01     27.40 o 
  -2   2  11        1.72       11.96      7.87 o 
  -1   2  11      932.80      926.48     24.03 o 
   0   2  11        1.95        8.86      5.99 o 
   1   2  11       99.94       85.61     10.93 o 
   2   2  11       46.96       61.99      9.19 o 
   3   2  11        0.26       -8.82      8.82 o 
   4   2  11       40.50       37.61     13.49 o 
   5   2  11        0.07      -13.49     13.49 o 
  -7   3  11       29.50       32.13     14.29 o 
  -6   3  11      117.39      157.46     20.68 o 
  -5   3  11       17.12       33.46     14.01 o 
  -4   3  11       30.22       57.11     15.16 o 
  -3   3  11       33.20       28.78     12.41 o 
  -2   3  11      188.36      166.54     19.17 o 
  -1   3  11        8.23       -1.49      6.86 o 
   0   3  11       16.27       11.02      6.73 o 
   1   3  11        9.52        3.14      5.92 o 
   2   3  11       40.23       37.93      8.78 o 
   3   3  11       21.29        3.52     14.53 o 
   4   3  11       10.72       -5.14      8.69 o 
   5   3  11        3.76        3.30     12.45 o 
  -7   4  11        3.81       17.41     30.62 o 
  -6   4  11        2.66       -1.82     10.90 o 
  -5   4  11        3.68       11.14     13.49 o 
  -4   4  11        2.57        7.62     10.38 o 
  -3   4  11      299.48      252.97     23.93 o 
  -2   4  11       22.77       16.33     11.23 o 
  -1   4  11      181.39      167.68     14.71 o 
   0   4  11        2.03        6.20      6.55 o 
   1   4  11        9.43        5.25      7.25 o 
   2   4  11        0.82       -6.49      6.49 o 
   3   4  11       10.01      -13.04     23.13 o 
   4   4  11        6.19       15.69     12.70 o 
  -6   5  11        1.93        3.89     15.57 o 
  -5   5  11        0.75      -10.30     10.30 o 
  -4   5  11        6.81       22.12     21.79 o 
  -3   5  11        0.27        1.38     11.14 o 
  -2   5  11       15.89        6.38      9.64 o 
  -1   5  11        1.33        5.84      7.34 o 
   0   5  11        0.15        4.77      7.11 o 
   1   5  11        3.12       -3.47      7.31 o 
   2   5  11        1.74      -12.85     23.33 o 
   3   5  11        3.80      -17.09     32.40 o 
  -5   6  11        2.00       16.94     19.72 o 
  -4   6  11        6.23      -13.86     19.72 o 
  -3   6  11        0.10        0.47     12.16 o 
  -2   6  11        0.04       -1.77      9.73 o 
  -1   6  11        1.46        4.17      7.62 o 
   0   6  11        2.40        0.13      7.93 o 
   1   6  11        0.01      -12.77     13.12 o 
   2   6  11        1.00      -19.30     19.30 o 
  -3   7  11        0.00        6.20     12.50 o 
  -2   7  11        0.97       -8.42     20.33 o 
  -1   7  11        0.75       -7.78      7.78 o 
   0   7  11        1.93       -6.09      8.93 o 
   0 -15  12        0.52       -3.11     19.72 o 
   1 -15  12        1.45        7.61     12.97 o 
  -3 -14  12        0.16       -1.04     17.64 o 
  -2 -14  12       12.14       21.79     21.79 o 
  -1 -14  12       12.55        7.26     18.68 o 
   0 -14  12       37.65       69.54     25.95 o 
   1 -14  12       10.78        7.89     10.93 o 
   2 -14  12       35.02       35.70     14.46 o 
   3 -14  12        8.43       13.06     19.20 o 
  -4 -13  12       16.64       13.49     18.68 o 
  -3 -13  12        5.46       -4.15     15.57 o 
  -2 -13  12       42.97       66.42     23.87 o 
  -1 -13  12       14.57       13.49     16.61 o 
   0 -13  12       55.67       44.74     12.97 o 
   1 -13  12        9.77        2.01     10.72 o 
   2 -13  12       42.45       32.34     13.43 o 
   3 -13  12       35.34       31.82     13.71 o 
   4 -13  12        0.34       -9.34     15.57 o 
  -5 -12  12       53.88       45.67     22.83 o 
  -4 -12  12       84.88       88.22     26.98 o 
  -3 -12  12        4.15       -4.15     14.53 o 
  -2 -12  12      151.49      144.26     29.06 o 
  -1 -12  12       35.24       38.40     18.68 o 
   0 -12  12        1.20        6.10      8.98 o 
   1 -12  12       47.28       42.11     12.45 o 
   2 -12  12       37.80       40.10     24.91 o 
   3 -12  12       21.46       22.54     12.70 o 
   4 -12  12        0.44       -9.34     14.53 o 
   5 -12  12        8.36        3.11     16.61 o 
  -6 -11  12       23.13        4.15     17.64 o 
  -5 -11  12        3.03        4.15     17.64 o 
  -4 -11  12       37.15       18.68     17.64 o 
  -3 -11  12        0.09        6.23     15.57 o 
  -2 -11  12      236.25      196.15     32.17 o 
  -1 -11  12       25.73       12.45     15.57 o 
   0 -11  12       83.90       77.47     12.86 o 
   1 -11  12      103.62       98.17     20.24 o 
   2 -11  12       90.44      113.23     15.20 o 
   3 -11  12        7.54        7.26     10.93 o 
   4 -11  12        0.98      -10.38     12.45 o 
   5 -11  12        1.29       15.57     16.61 o 
  -6 -10  12        9.24        5.19     16.61 o 
  -5 -10  12       15.13       21.79     18.68 o 
  -4 -10  12       40.58       38.40     18.68 o 
  -3 -10  12        4.50       -2.08     12.45 o 
  -2 -10  12       22.97       18.68     13.49 o 
  -1 -10  12       57.47       44.63     18.68 o 
   0 -10  12       41.21       35.82     10.47 o 
   1 -10  12       13.80       -2.17      8.42 o 
   2 -10  12       60.90       76.72     21.79 o 
   3 -10  12        5.36       -2.78      8.98 o 
   4 -10  12        0.32       -6.23      8.81 o 
   5 -10  12      151.89      162.13     17.64 o 
   6 -10  12       17.08        8.15     12.09 o 
  -7  -9  12        3.53       10.70     11.47 o 
  -6  -9  12        3.93        6.46      9.41 o 
  -5  -9  12      121.03      137.86     12.12 o 
  -4  -9  12       63.46       51.89     19.72 o 
  -3  -9  12       72.05       58.12     20.76 o 
  -2  -9  12      572.92      390.23     38.40 o 
  -1  -9  12       29.64       51.89     18.68 o 
   0  -9  12      196.96      159.22     14.59 o 
   1  -9  12       11.23       15.57      8.23 o 
   2  -9  12        3.66        3.84      8.42 o 
   3  -9  12        1.35       -0.33      6.55 o 
   4  -9  12       10.55       10.75      9.86 o 
   5  -9  12        5.32       -1.04     10.27 o 
   6  -9  12        5.76       -2.08     10.20 o 
  -7  -8  12       34.36       45.27     14.18 o 
  -6  -8  12      100.21      112.06     16.21 o 
  -5  -8  12        3.39       -4.67      7.23 o 
  -4  -8  12      417.46      274.13     19.93 o 
  -3  -8  12        2.66        9.93      7.47 o 
  -2  -8  12        1.43       -5.32      5.34 o 
  -1  -8  12       98.93       75.76     20.76 o 
   0  -8  12      348.67      281.26     31.14 o 
   1  -8  12      140.25      160.13     20.76 o 
   2  -8  12       33.72       53.51     19.22 o 
   3  -8  12       59.00       64.63      9.42 o 
   4  -8  12      107.70      130.90     13.96 o 
   5  -8  12        0.62        9.19      9.89 o 
   6  -8  12        3.62        4.67     10.27 o 
  -7  -7  12        4.43       -3.07      9.21 o 
  -6  -7  12       86.16       93.46     16.09 o 
  -5  -7  12       48.91       62.65     12.45 o 
  -4  -7  12      262.42      162.44     16.45 o 
  -3  -7  12      496.36      514.93     24.91 o 
  -2  -7  12       14.29        7.76      6.94 o 
  -1  -7  12      696.23      699.22     27.07 o 
   0  -7  12        3.76        7.48      5.01 o 
   1  -7  12       18.94       20.72      5.20 o 
   2  -7  12      353.53      370.55     15.82 o 
   3  -7  12       40.19       35.68      8.12 o 
   4  -7  12       64.79       76.80     12.09 o 
   5  -7  12        1.33        0.91      8.72 o 
   6  -7  12        8.26        7.69     10.62 o 
  -8  -6  12       39.37       51.92     14.71 o 
  -7  -6  12        0.95       -6.09      8.23 o 
  -6  -6  12      229.26      242.83     15.74 o 
  -5  -6  12       77.27      100.56     14.46 o 
  -4  -6  12       25.82       22.71      8.98 o 
  -3  -6  12      536.07      461.85     23.93 o 
  -2  -6  12        0.30        1.04      5.95 o 
  -1  -6  12      275.40      274.08     17.65 o 
   0  -6  12       21.14       26.68      5.00 o 
   1  -6  12      373.18      421.04     11.82 o 
   2  -6  12      150.47      142.58      7.94 o 
   3  -6  12       57.32       56.85      7.03 o 
   4  -6  12       64.00       66.33     11.67 o 
   5  -6  12        8.35        1.70      9.34 o 
   6  -6  12        8.65        3.63     11.01 o 
   7  -6  12        0.72       -8.30     15.57 o 
  -8  -5  12       51.39       68.51     13.25 o 
  -7  -5  12        3.06       20.07     10.93 o 
  -6  -5  12       39.20       40.07      9.13 o 
  -5  -5  12        2.67       -1.48      7.47 o 
  -4  -5  12       73.23       68.27     12.22 o 
  -3  -5  12      199.17      198.88     17.20 o 
  -2  -5  12       23.27       14.85      7.86 o 
  -1  -5  12       56.62       45.13     11.94 o 
   0  -5  12     1042.43     1057.74     21.69 o 
   1  -5  12      157.11      159.64     10.05 o 
   2  -5  12        2.14        5.00      4.01 o 
   3  -5  12       27.86       39.17      6.56 o 
   4  -5  12       10.45        6.44      8.76 o 
   5  -5  12        0.00       -6.81      6.97 o 
   6  -5  12        1.35        3.63     11.01 o 
   7  -5  12        0.55        8.30     16.61 o 
  -8  -4  12       24.48       41.86     19.98 o 
  -7  -4  12       17.17        7.87      8.42 o 
  -6  -4  12        7.52       11.69      7.76 o 
  -5  -4  12       45.75       37.50     11.36 o 
  -4  -4  12        0.08        1.75      6.71 o 
  -3  -4  12      242.90      266.51     21.79 o 
  -2  -4  12      127.29      137.06     16.61 o 
  -1  -4  12     1237.38     1306.26     41.64 o 
   0  -4  12       31.61       30.89      5.65 o 
   1  -4  12      106.66      108.30      6.87 o 
   2  -4  12       10.13       13.83      4.57 o 
   3  -4  12        1.74        5.93      4.93 o 
   4  -4  12       14.13        1.14      6.54 o 
   5  -4  12        0.04        3.02      8.54 o 
   6  -4  12       18.01        1.14      8.53 o 
  -8  -3  12        3.61        3.04     11.48 o 
  -7  -3  12       15.97       25.03      9.36 o 
  -6  -3  12       19.46       30.73      9.86 o 
  -5  -3  12        0.32       13.92      7.07 o 
  -4  -3  12        0.26       -6.21      6.23 o 
  -3  -3  12      298.53      267.87     17.53 o 
  -2  -3  12      178.40      158.19     13.98 o 
  -1  -3  12       14.06       14.07      8.70 o 
   0  -3  12       13.86        7.77      6.49 o 
   1  -3  12       27.24       25.54      5.14 o 
   2  -3  12        5.28        3.07      4.32 o 
   3  -3  12       17.45       12.70      6.17 o 
   4  -3  12        0.48       -1.01      6.54 o 
   5  -3  12        8.57       -2.62      6.86 o 
   6  -3  12        1.02        0.89      9.08 o 
  -8  -2  12        6.81       18.33     16.80 o 
  -7  -2  12        9.70        8.66      9.87 o 
  -6  -2  12       17.49       25.58      8.95 o 
  -5  -2  12        0.97       -0.69      6.94 o 
  -4  -2  12        3.71        0.50      6.63 o 
  -3  -2  12      203.87      199.32     15.37 o 
  -2  -2  12        0.02        6.19      6.36 o 
  -1  -2  12       82.54       92.49     11.77 o 
   0  -2  12       15.60        7.13      6.55 o 
   1  -2  12        0.61       -5.06      5.06 o 
   2  -2  12        0.06        0.40      5.39 o 
   3  -2  12        0.18       -0.78      6.89 o 
   4  -2  12       10.01       10.04      7.47 o 
   5  -2  12        1.01        4.11      8.22 o 
   6  -2  12        9.03        4.67     11.74 o 
  -8  -1  12        7.29       48.99     22.31 o 
  -7  -1  12        3.46       15.51     11.62 o 
  -6  -1  12       62.63       54.82     12.45 o 
  -5  -1  12        0.01        1.44      7.76 o 
  -4  -1  12        4.72        1.51      7.16 o 
  -3  -1  12       18.54        8.24      7.39 o 
  -2  -1  12        1.01        3.68      7.21 o 
  -1  -1  12        0.89        3.40      6.58 o 
   0  -1  12        5.20        3.15      7.65 o 
   1  -1  12       25.76       29.56      9.18 o 
   2  -1  12       86.98       74.03     10.33 o 
   3  -1  12        1.15        2.35      7.39 o 
   4  -1  12       15.82       17.72      9.46 o 
   5  -1  12        1.02       25.41     11.22 o 
   6  -1  12       10.12        7.26     16.61 o 
  -8   0  12       10.98       34.25     26.98 o 
  -7   0  12        0.00       20.47     19.72 o 
  -6   0  12        5.81       17.08     10.81 o 
  -5   0  12        6.88       11.09     10.11 o 
  -4   0  12       13.43        6.90      9.37 o 
  -3   0  12        0.99        4.57      8.59 o 
  -2   0  12       28.66       18.68     12.45 o 
  -1   0  12        6.00        8.55      6.32 o 
   0   0  12        3.61        4.95      9.24 o 
   1   0  12       21.31       12.89      6.95 o 
   2   0  12       73.08       74.29     15.31 o 
   3   0  12        0.02       -4.71      7.28 o 
   4   0  12       19.66        9.49     13.49 o 
   5   0  12        0.82       -7.12      9.96 o 
  -7   1  12        4.49       -2.54     12.26 o 
  -6   1  12       13.37       21.71     17.12 o 
  -5   1  12        2.82        8.76     11.94 o 
  -4   1  12       28.80       27.11     12.45 o 
  -3   1  12        0.49        4.40      9.18 o 
  -2   1  12      124.69      102.82     16.13 o 
  -1   1  12        2.86        7.08      5.79 o 
   0   1  12      258.26      291.02     27.01 o 
   1   1  12        2.78       -0.27      6.26 o 
   2   1  12      113.49      100.78     12.36 o 
   3   1  12        2.31        0.73     10.93 o 
   4   1  12       20.51       15.57     11.74 o 
   5   1  12        3.26       -6.23     14.53 o 
  -7   2  12       13.56       24.48     13.48 o 
  -6   2  12        2.14       17.15     11.75 o 
  -5   2  12       88.59       89.05     17.27 o 
  -4   2  12        5.33        3.59      9.52 o 
  -3   2  12       78.51       86.49     30.10 o 
  -2   2  12       15.20       24.66     11.86 o 
  -1   2  12       34.27       39.22     14.73 o 
   0   2  12       45.36       43.47      8.35 o 
   1   2  12        3.36        5.69      6.54 o 
   2   2  12       30.35       32.55      8.27 o 
   3   2  12        1.89       -8.68      8.68 o 
   4   2  12       27.21       24.58     12.83 o 
  -6   3  12       27.45       35.26     21.28 o 
  -5   3  12       18.63       14.97     12.55 o 
  -4   3  12        0.04       -4.15     10.21 o 
  -3   3  12       36.60       61.47     17.64 o 
  -2   3  12      267.72      263.12     28.02 o 
  -1   3  12      161.67      156.89     22.30 o 
   0   3  12      226.32      197.85     19.47 o 
   1   3  12       51.21       48.83     18.28 o 
   2   3  12       34.39       47.64      9.55 o 
   3   3  12       16.17       15.10     15.57 o 
   4   3  12        0.03        3.21     11.96 o 
  -6   4  12        5.90       15.91     20.76 o 
  -5   4  12        6.76       13.28     14.53 o 
  -4   4  12        0.04       13.92     12.68 o 
  -3   4  12       40.15       54.39     17.12 o 
  -2   4  12        0.01        4.50     11.14 o 
  -1   4  12      103.04      118.66     18.39 o 
   0   4  12        1.05        1.50      7.25 o 
   1   4  12       23.33       18.04      8.52 o 
   2   4  12       44.52       35.47     10.04 o 
   3   4  12        1.02       13.61     12.41 o 
  -5   5  12        6.32       19.03     14.53 o 
  -4   5  12        3.48       -0.73     11.45 o 
  -3   5  12      188.93      192.97     23.44 o 
  -2   5  12       22.99       30.48     13.17 o 
  -1   5  12        5.27       -5.34      9.09 o 
   0   5  12       14.89       12.39      8.88 o 
   1   5  12       44.21       57.01     11.83 o 
   2   5  12        6.82      -31.16     47.22 o 
  -3   6  12        1.92      -12.18     12.97 o 
  -2   6  12        0.36       13.07     12.44 o 
  -1   6  12       12.10       -1.44      9.15 o 
   0   6  12       19.76       22.92     11.83 o 
  -2 -14  13        2.82        1.04     18.68 o 
  -1 -14  13       85.74       85.10     28.02 o 
   0 -14  13        1.68        0.00     18.68 o 
   1 -14  13       29.19       11.95     13.21 o 
   2 -14  13        0.65        2.99     12.22 o 
  -3 -13  13       88.94       97.56     29.06 o 
  -2 -13  13       19.61       39.44     22.83 o 
  -1 -13  13       95.80      102.75     29.06 o 
   0 -13  13       30.32       30.10     20.76 o 
   1 -13  13        6.13        8.82     11.47 o 
   2 -13  13       45.38       38.18     13.89 o 
   3 -13  13       14.52       26.98     17.64 o 
  -4 -12  13       16.73       16.61     18.68 o 
  -3 -12  13        2.06        0.00     15.57 o 
  -2 -12  13       46.06       48.78     21.79 o 
  -1 -12  13        7.90       10.38     16.61 o 
   0 -12  13        5.34       -1.04     14.53 o 
   1 -12  13       27.99       31.50     12.22 o 
   2 -12  13        2.53       10.70     10.47 o 
   3 -12  13       16.85        7.26     15.57 o 
   4 -12  13        4.22       22.83     18.68 o 
  -5 -11  13        8.98       32.17     19.72 o 
  -4 -11  13        6.10       -9.34     14.53 o 
  -3 -11  13        2.86       -6.23     13.49 o 
  -2 -11  13        7.62        3.11     14.53 o 
  -1 -11  13        0.32        0.00     14.53 o 
   0 -11  13        0.24       -1.04     14.53 o 
   1 -11  13       14.80        9.30     10.20 o 
   2 -11  13        5.66        2.67     10.20 o 
   3 -11  13        2.36       -7.71     10.20 o 
   4 -11  13        1.50       19.72     16.61 o 
   5 -11  13        2.07       -7.26     15.57 o 
  -6 -10  13        0.03        3.11     16.61 o 
  -5 -10  13       12.36       29.06     20.76 o 
  -4 -10  13       11.25       14.53     15.57 o 
  -3 -10  13        1.98       -8.30     12.45 o 
  -2 -10  13       46.13       38.40     17.64 o 
  -1 -10  13        3.32        4.15     14.53 o 
   0 -10  13        1.62       -3.11     12.45 o 
   1 -10  13        4.24        1.99      8.72 o 
   2 -10  13        7.86       -0.66     16.61 o 
   3 -10  13        6.94        7.73     10.47 o 
   4 -10  13        0.63      -12.45     12.45 o 
   5 -10  13        5.76       10.45     10.93 o 
  -6  -9  13        0.03        0.00     15.57 o 
  -5  -9  13        9.04       18.68     16.61 o 
  -4  -9  13        1.34       -5.19     12.45 o 
  -3  -9  13        0.22       -2.08     12.45 o 
  -2  -9  13       10.15       14.53     14.53 o 
  -1  -9  13        1.14       -3.11     11.42 o 
   0  -9  13        2.87        9.34     14.53 o 
   1  -9  13        5.73       -2.17      8.23 o 
   2  -9  13       16.09       25.58     11.36 o 
   3  -9  13        2.34       -1.48      9.96 o 
   4  -9  13        9.26       23.44     10.62 o 
   5  -9  13       19.17       17.25     11.67 o 
   6  -9  13        6.63        7.85     11.67 o 
  -7  -8  13        0.06        6.85     12.45 o 
  -6  -8  13        1.93        4.19      9.86 o 
  -5  -8  13        1.31       -3.43     12.97 o 
  -4  -8  13        8.21        8.99      8.45 o 
  -3  -8  13        1.56        1.71      7.23 o 
  -2  -8  13       23.36       39.44     17.64 o 
  -1  -8  13        0.99        1.04     12.45 o 
   0  -8  13       57.17       43.59     17.64 o 
   1  -8  13       22.35       11.37      8.72 o 
   2  -8  13        9.09       11.58      8.98 o 
   3  -8  13       25.06       22.24      8.33 o 
   4  -8  13       48.03       66.33     11.67 o 
   5  -8  13        0.11       18.00     16.61 o 
   6  -8  13        9.86       15.57     11.74 o 
  -7  -7  13        4.81       -2.65      9.73 o 
  -6  -7  13        0.42       -4.92      8.23 o 
  -5  -7  13       21.08       18.95      9.89 o 
  -4  -7  13        0.41        5.85      7.68 o 
  -3  -7  13        5.47        0.83      6.91 o 
  -2  -7  13       45.08       41.43      9.96 o 
  -1  -7  13        2.28       -6.13      6.13 o 
   0  -7  13      184.11      195.04     20.76 o 
   1  -7  13       17.72        3.85     15.05 o 
   2  -7  13      287.61      332.14     16.38 o 
   3  -7  13       48.56       52.62      9.35 o 
   4  -7  13       75.24       91.69     12.83 o 
   5  -7  13        2.09        2.08      9.54 o 
   6  -7  13        6.65        4.15     11.01 o 
  -7  -6  13       13.01       11.95     10.94 o 
  -6  -6  13        0.32        0.62      8.64 o 
  -5  -6  13       37.78       34.72     11.22 o 
  -4  -6  13        0.45       -1.87      6.91 o 
  -3  -6  13       44.74       54.37     18.16 o 
  -2  -6  13       41.13       37.10      9.58 o 
  -1  -6  13       17.86       11.19      7.86 o 
   0  -6  13      143.37      136.72     16.09 o 
   1  -6  13      394.92      419.33     12.40 o 
   2  -6  13       99.16       97.87      7.49 o 
   3  -6  13        2.16        6.23      6.44 o 
   4  -6  13       34.13       35.11     10.47 o 
   5  -6  13        1.61       -8.81      8.81 o 
   6  -6  13        1.89        0.52     11.01 o 
  -7  -5  13        8.60        7.40      9.22 o 
  -6  -5  13       34.40       44.97     12.97 o 
  -5  -5  13        2.02        3.16      7.68 o 
  -4  -5  13        0.03       -4.74      7.47 o 
  -3  -5  13        0.07       -1.14      7.23 o 
  -2  -5  13      137.53      161.43     16.21 o 
  -1  -5  13       99.59       80.22     12.45 o 
   0  -5  13     1361.59     1384.46     31.88 o 
   1  -5  13       99.54      104.95     11.47 o 
   2  -5  13      261.86      240.09     15.29 o 
   3  -5  13       14.68       18.84      7.31 o 
   4  -5  13        9.43        2.08      7.28 o 
   5  -5  13        0.03        6.53      9.89 o 
   6  -5  13       18.70       12.19     11.67 o 
  -7  -4  13        1.88        3.40     12.65 o 
  -6  -4  13       43.43       65.53     14.47 o 
  -5  -4  13      129.39      128.00     14.96 o 
  -4  -4  13      126.15      127.01     14.03 o 
  -3  -4  13        1.48        3.07      6.32 o 
  -2  -4  13      607.37      581.21     24.20 o 
  -1  -4  13      281.80      312.05     17.94 o 
   0  -4  13       53.23       62.13      6.85 o 
   1  -4  13       98.95      100.63      7.24 o 
   2  -4  13       69.60       65.59      6.64 o 
   3  -4  13       61.34       65.83      8.05 o 
   4  -4  13       13.35        5.44      7.47 o 
   5  -4  13       29.70       32.83     14.52 o 
   6  -4  13        0.68        3.11     16.61 o 
  -7  -3  13        0.09        5.29      8.88 o 
  -6  -3  13      140.00      185.50     17.60 o 
  -5  -3  13        0.63       -0.61     12.62 o 
  -4  -3  13      193.40      187.90     16.44 o 
  -3  -3  13       14.88       20.10      8.53 o 
  -2  -3  13     1405.38     1499.93     57.08 o 
  -1  -3  13     1016.17     1052.33     38.15 o 
   0  -3  13       88.25       75.44     11.23 o 
   1  -3  13      213.79      164.50      9.61 o 
   2  -3  13        6.21        5.71      5.12 o 
   3  -3  13      115.68      127.66     26.51 o 
   4  -3  13       29.46       24.73      8.39 o 
   5  -3  13       10.33       22.96      9.29 o 
   6  -3  13        3.10        7.69     12.41 o 
  -7  -2  13       48.80       76.44     14.09 o 
  -6  -2  13       75.38       95.82     14.71 o 
  -5  -2  13       88.35       84.93     18.63 o 
  -4  -2  13       47.55       47.54     10.49 o 
  -3  -2  13        4.60       12.03      7.67 o 
  -2  -2  13      249.38      252.72     17.52 o 
  -1  -2  13      513.04      552.85     23.73 o 
   0  -2  13       13.75        3.66     11.87 o 
   1  -2  13      266.72      234.04     31.92 o 
   2  -2  13        0.49        6.13      5.92 o 
   3  -2  13       99.84      117.72     14.30 o 
   4  -2  13       10.00        6.27     16.61 o 
   5  -2  13       23.51       23.87     11.47 o 
  -7  -1  13        5.71       17.86     12.97 o 
  -6  -1  13      188.57      194.31     22.19 o 
  -5  -1  13       16.41       16.74      9.01 o 
  -4  -1  13        0.27        3.72      7.20 o 
  -3  -1  13      212.73      210.06     17.19 o 
  -2  -1  13      332.64      368.32     24.37 o 
  -1  -1  13        0.17       -7.71      7.71 o 
   0  -1  13        0.76       -7.52     16.09 o 
   1  -1  13       44.88       45.85      9.19 o 
   2  -1  13      127.21      114.66     14.08 o 
   3  -1  13       75.75       84.18     13.56 o 
   4  -1  13        5.02        2.88      9.89 o 
   5  -1  13       23.94        9.34     14.53 o 
  -7   0  13      118.63      180.98     32.69 o 
  -6   0  13       32.91       28.96     14.19 o 
  -5   0  13       10.66        9.58     16.09 o 
  -4   0  13        1.31       15.00     21.79 o 
  -3   0  13       17.44       24.97     16.61 o 
  -2   0  13        7.85        3.51     14.53 o 
  -1   0  13      136.21      111.13     34.25 o 
   0   0  13       70.49       82.10     11.35 o 
   1   0  13      408.26      438.42     47.56 o 
   2   0  13      121.00      104.03     15.71 o 
   3   0  13       47.91       45.34     12.48 o 
   4   0  13        0.14        6.94     10.47 o 
   5   0  13        0.63        9.34     16.61 o 
  -7   1  13       42.18       64.35     30.10 o 
  -6   1  13       62.23       92.37     18.70 o 
  -5   1  13        2.71       23.09     16.61 o 
  -4   1  13      272.64      271.62     29.06 o 
  -3   1  13        9.94       13.43     10.93 o 
  -2   1  13      127.05      153.17     22.31 o 
  -1   1  13       73.92       79.31     21.79 o 
   0   1  13       23.07       17.99      7.02 o 
   1   1  13        0.24        0.81      6.67 o 
   2   1  13        5.30        7.60      7.18 o 
   3   1  13        0.57       -0.88      9.46 o 
   4   1  13        0.06       16.61     15.57 o 
  -6   2  13        0.00        0.89     11.75 o 
  -5   2  13       67.56       77.29     17.70 o 
  -4   2  13        2.26        5.55     10.11 o 
  -3   2  13       23.64       40.45     14.59 o 
  -2   2  13       16.60       23.82     14.53 o 
  -1   2  13      119.42       99.17     34.77 o 
   0   2  13       90.23       92.02     11.24 o 
   1   2  13       67.13       56.25      9.84 o 
   2   2  13       16.13        9.24      7.94 o 
   3   2  13        3.60        5.09     13.49 o 
  -5   3  13        5.48        9.34     12.07 o 
  -4   3  13        6.60       36.42     14.14 o 
  -3   3  13        0.00        2.14     14.53 o 
  -2   3  13        0.53        1.81     10.38 o 
  -1   3  13        1.78       14.40     12.16 o 
   0   3  13       26.83       28.51      8.68 o 
   1   3  13        3.74        0.98      7.82 o 
   2   3  13        4.65        4.15      8.33 o 
   3   3  13        1.66       -1.04     18.68 o 
  -5   4  13        1.51      -15.57     28.02 o 
  -4   4  13        0.00       -9.79     11.23 o 
  -3   4  13        0.04        2.49     14.53 o 
  -2   4  13        2.27        5.92     12.16 o 
  -1   4  13        0.43       -0.66      9.94 o 
   0   4  13        0.27       -7.73      7.73 o 
   1   4  13        0.03       -4.64      8.99 o 
   2   4  13        1.90        2.08     19.72 o 
  -3   5  13        0.51        2.90     12.44 o 
  -2   5  13        6.29        0.89     13.08 o 
  -1   5  13        4.99       18.76     11.03 o 
  -1 -14  14        0.72      -13.49     18.68 o 
   0 -14  14       13.41        6.23     21.79 o 
  -3 -13  14        0.02        8.30     19.72 o 
  -2 -13  14        4.35       15.57     19.72 o 
  -1 -13  14        6.12        7.26     18.68 o 
   0 -13  14       11.58        4.15     18.68 o 
   1 -13  14        0.36        0.00     17.64 o 
   2 -13  14       10.40       24.25     16.09 o 
   3 -13  14        0.41       -5.19     16.61 o 
  -4 -12  14       49.79       53.97     24.91 o 
  -3 -12  14        7.28       14.53     18.68 o 
  -2 -12  14       19.62       10.38     18.68 o 
  -1 -12  14        2.49       -2.08     15.57 o 
   0 -12  14      106.47      112.09     29.06 o 
   1 -12  14        2.52        7.26     16.61 o 
   2 -12  14        0.15       -7.84      9.73 o 
   3 -12  14        4.82       -1.04     15.57 o 
  -5 -11  14       15.80        9.34     18.68 o 
  -4 -11  14      121.45      103.79     28.02 o 
  -3 -11  14       17.00       32.17     19.72 o 
  -2 -11  14       42.92       85.10     24.91 o 
  -1 -11  14       41.32       15.57     17.64 o 
   0 -11  14       63.21       28.02     17.64 o 
   1 -11  14       71.67       90.29     25.95 o 
   2 -11  14        6.67        7.96     18.16 o 
   3 -11  14       24.93       20.76     17.64 o 
   4 -11  14        0.08       -4.15     14.53 o 
  -5 -10  14        3.61       -7.26     14.53 o 
  -4 -10  14      226.64      224.18     35.29 o 
  -3 -10  14       22.31       -2.08     14.53 o 
  -2 -10  14      458.69      337.30     40.48 o 
  -1 -10  14        0.07      -11.42     13.49 o 
   0 -10  14       90.96       94.44     25.95 o 
   1 -10  14       85.89       95.48     24.91 o 
   2 -10  14        3.14        6.08      9.96 o 
   3 -10  14       62.05       83.03     19.72 o 
   4 -10  14        0.22       -1.04     15.57 o 
   5 -10  14        0.20       15.57     17.64 o 
  -6  -9  14      163.26      140.11     31.14 o 
  -5  -9  14       77.60       39.44     20.76 o 
  -4  -9  14      182.64      185.78     32.17 o 
  -3  -9  14        0.46        9.34     15.57 o 
  -2  -9  14       20.45        7.26     14.53 o 
  -1  -9  14      113.55      108.97     24.91 o 
   0  -9  14       29.81       53.97     19.72 o 
   1  -9  14      132.62      112.09     24.91 o 
   2  -9  14        4.99        5.94     11.94 o 
   3  -9  14        6.34       21.79     15.57 o 
   4  -9  14       78.68       53.97     18.68 o 
   5  -9  14       31.20       26.98     16.61 o 
  -6  -8  14        7.85       13.85     11.94 o 
  -5  -8  14       75.39       52.20     12.86 o 
  -4  -8  14      139.03      106.69     25.95 o 
  -3  -8  14        4.33       -1.04     13.49 o 
  -2  -8  14      111.24      137.00     26.98 o 
  -1  -8  14       90.05       71.61     21.79 o 
   0  -8  14       48.97       50.85     20.76 o 
   1  -8  14       26.35       20.76     10.72 o 
   2  -8  14       37.38       21.46     11.22 o 
   3  -8  14      110.80      151.53     21.79 o 
   4  -8  14        6.54        3.63      9.54 o 
   5  -8  14       14.70       23.64     11.67 o 
  -6  -7  14       17.92       12.82     10.94 o 
  -5  -7  14       32.36       22.60     10.94 o 
  -4  -7  14       28.11       10.34     11.94 o 
  -3  -7  14      120.78      128.47     15.92 o 
  -2  -7  14       89.42      103.12     14.71 o 
  -1  -7  14        0.11       -3.11      6.91 o 
   0  -7  14        2.53        3.11     13.49 o 
   1  -7  14       38.67       41.35     11.14 o 
   2  -7  14      172.50      164.07     16.45 o 
   3  -7  14       13.28       17.24      9.46 o 
   4  -7  14        6.60        0.69      9.89 o 
   5  -7  14        3.62       18.86     12.41 o 
  -7  -6  14       63.44       65.59     16.21 o 
  -6  -6  14        0.05       -1.20      9.46 o 
  -5  -6  14      152.54      185.54     28.54 o 
  -4  -6  14       25.16       23.69     10.20 o 
  -3  -6  14        6.96       10.69      8.23 o 
  -2  -6  14        0.03       -6.02      6.91 o 
  -1  -6  14        0.61        1.93      9.86 o 
   0  -6  14      188.11      197.21     16.68 o 
   1  -6  14      289.86      279.66     17.23 o 
   2  -6  14      144.92      166.95     13.63 o 
   3  -6  14       28.68       24.24     10.20 o 
   4  -6  14        2.13       -4.15      9.54 o 
   5  -6  14        1.44        1.75     10.62 o 
  -7  -5  14        6.89       14.10     12.62 o 
  -6  -5  14       49.34       43.45     11.63 o 
  -5  -5  14       51.59       53.72     12.29 o 
  -4  -5  14        8.62        9.69      8.45 o 
  -3  -5  14       32.44       23.76      9.73 o 
  -2  -5  14        3.43        1.80      9.86 o 
  -1  -5  14      182.83      194.09     15.51 o 
   0  -5  14       15.88       15.23      7.82 o 
   1  -5  14       69.06       72.36      6.75 o 
   2  -5  14       25.30       27.58      6.88 o 
   3  -5  14        1.06        0.91      6.71 o 
   4  -5  14        0.88        0.27      9.89 o 
   5  -5  14        2.62       14.00     12.09 o 
  -7  -4  14       21.64       41.34     12.76 o 
  -6  -4  14        9.10       22.06      9.86 o 
  -5  -4  14       32.05       21.49      9.78 o 
  -4  -4  14       43.00       44.66     10.49 o 
  -3  -4  14       24.47       21.73      8.74 o 
  -2  -4  14        1.69       -3.33      8.75 o 
  -1  -4  14       70.82       68.03     11.05 o 
   0  -4  14        1.59        7.60      8.39 o 
   1  -4  14       39.29       40.51      6.03 o 
   2  -4  14        7.53        3.52      5.08 o 
   3  -4  14        1.45        3.64      6.86 o 
   4  -4  14        1.85        7.47      7.78 o 
   5  -4  14        0.69       -5.76      8.08 o 
  -7  -3  14        0.04       18.26     10.36 o 
  -6  -3  14       17.59       18.44     10.44 o 
  -5  -3  14        0.14       -0.70      7.80 o 
  -4  -3  14       29.25       51.77     10.96 o 
  -3  -3  14        6.95        4.59      7.60 o 
  -2  -3  14       21.82       20.27      8.98 o 
  -1  -3  14       28.18       21.35      8.70 o 
   0  -3  14       12.06       21.81      8.12 o 
   1  -3  14        0.57       -1.31      5.07 o 
   2  -3  14        0.27        5.20      6.38 o 
   3  -3  14        3.72        1.31      7.27 o 
   4  -3  14       26.23       27.03      9.35 o 
   5  -3  14        3.75       -5.60     15.05 o 
  -7  -2  14        4.80       14.45     14.41 o 
  -6  -2  14        1.17       -4.19      8.75 o 
  -5  -2  14        0.00        4.70     18.48 o 
  -4  -2  14        0.19        6.28      7.92 o 
  -3  -2  14        4.25        4.03      7.65 o 
  -2  -2  14        7.57        4.93      8.04 o 
  -1  -2  14        5.42       14.15      8.04 o 
   0  -2  14        1.70       -1.04      9.28 o 
   1  -2  14       13.99       10.20      7.49 o 
   2  -2  14        2.65        3.41      6.35 o 
   3  -2  14        0.02       -8.53     12.97 o 
   4  -2  14        7.70       18.58     11.22 o 
   5  -2  14        4.47      -10.38     13.49 o 
  -6  -1  14        7.51        9.89     12.55 o 
  -5  -1  14        0.46       15.15     14.53 o 
  -4  -1  14        2.30       16.99     11.62 o 
  -3  -1  14        6.83        8.77      9.52 o 
  -2  -1  14        8.56        2.80      9.52 o 
  -1  -1  14       10.22       10.94     10.81 o 
   0  -1  14        4.50       11.32     10.30 o 
   1  -1  14       12.26        6.72      7.34 o 
   2  -1  14       44.77       43.39     13.27 o 
   3  -1  14       25.27       32.68     24.39 o 
   4  -1  14       10.30        5.19     10.93 o 
  -6   0  14       10.66       27.97     13.48 o 
  -5   0  14       12.23       33.36     14.14 o 
  -4   0  14       21.99       29.01     12.79 o 
  -3   0  14       60.33       52.31     14.77 o 
  -2   0  14       44.30       37.55     12.68 o 
  -1   0  14       27.97       38.73     12.55 o 
   0   0  14       50.67       49.80     10.53 o 
   1   0  14        2.58        9.03      7.43 o 
   2   0  14        0.24       12.24      9.98 o 
   3   0  14       15.81       -0.23      9.73 o 
   4   0  14        0.05       -9.34     13.49 o 
  -6   1  14        0.04       13.49     26.98 o 
  -5   1  14        5.22       14.22     12.41 o 
  -4   1  14      103.96      128.54     20.20 o 
  -3   1  14        0.46       14.65     11.04 o 
  -2   1  14       34.03       51.21     16.09 o 
  -1   1  14       22.25       37.59     13.61 o 
   0   1  14       34.93       20.50      9.65 o 
   1   1  14      167.73      151.62     26.81 o 
   2   1  14        4.86        9.43      9.61 o 
   3   1  14       27.21       18.68     16.61 o 
  -5   2  14        0.35       -2.32     24.91 o 
  -4   2  14       42.53       48.78     15.54 o 
  -3   2  14       19.68       30.10     13.35 o 
  -2   2  14        2.32       10.67     11.75 o 
  -1   2  14        7.37       14.45     15.05 o 
   0   2  14       37.37       29.26     16.68 o 
   1   2  14        8.66       10.56      8.99 o 
   2   2  14       12.67       14.25     11.02 o 
  -4   3  14       50.01       54.88     16.02 o 
  -3   3  14        8.33       32.74     14.53 o 
  -2   3  14        7.64       27.80     13.61 o 
  -1   3  14       40.48       19.58      9.69 o 
   0   3  14       99.38       98.78     14.53 o 
   1   3  14        7.45       -2.52      8.73 o 
  -2 -13  15        0.77       11.42     19.72 o 
  -1 -13  15        8.58        0.00     19.72 o 
   0 -13  15        1.39        8.30     20.76 o 
   1 -13  15        2.28        6.23     19.72 o 
  -3 -12  15       21.59       12.45     20.76 o 
  -2 -12  15        0.68       12.45     18.68 o 
  -1 -12  15        2.70      -10.38     15.57 o 
   0 -12  15       16.23       17.64     19.72 o 
   1 -12  15        0.03       -7.26     17.64 o 
   2 -12  15        1.93      -12.45     18.68 o 
  -4 -11  15        0.17       -1.04     16.61 o 
  -3 -11  15       11.07       -4.15     16.61 o 
  -2 -11  15        0.58      -14.53     14.53 o 
  -1 -11  15        2.37       -2.08     16.61 o 
   0 -11  15        8.73        5.19     17.64 o 
   1 -11  15        6.16       20.76     18.68 o 
   2 -11  15        0.02        4.15     17.64 o 
   3 -11  15        0.15       -4.15     15.57 o 
  -5 -10  15        0.00      -11.42     17.64 o 
  -4 -10  15        0.49        2.08     16.61 o 
  -3 -10  15        0.05      -10.38     15.57 o 
  -2 -10  15        2.03        5.19     16.61 o 
  -1 -10  15        0.16      -10.38     13.49 o 
   0 -10  15        5.22        3.11     17.64 o 
   1 -10  15        0.00       -7.26     14.53 o 
   2 -10  15        3.29       -2.08     17.64 o 
   3 -10  15        1.83        8.30     15.57 o 
   4 -10  15       12.16       25.95     17.64 o 
  -5  -9  15        0.63       -5.19     16.61 o 
  -4  -9  15        5.00        2.08     14.53 o 
  -3  -9  15        1.68        5.19     16.61 o 
  -2  -9  15       25.00       -1.04     15.57 o 
  -1  -9  15        0.83       -4.15     14.53 o 
   0  -9  15        0.20       -6.23     15.57 o 
   1  -9  15        2.47       -3.11     15.57 o 
   2  -9  15       16.09       16.24     11.90 o 
   3  -9  15        1.43        4.15     14.53 o 
   4  -9  15       51.48       69.54     19.72 o 
  -6  -8  15       24.52        9.83     11.67 o 
  -5  -8  15        0.83        7.85     10.72 o 
  -4  -8  15       12.85        2.08     15.57 o 
  -3  -8  15        0.27       -9.34     13.49 o 
  -2  -8  15       21.54       34.25     18.68 o 
  -1  -8  15        0.45        6.23     14.53 o 
   0  -8  15        5.32        2.08     15.57 o 
   1  -8  15        0.14        9.34     17.64 o 
   2  -8  15       95.04       74.57     14.19 o 
   3  -8  15       79.44       80.95     19.72 o 
   4  -8  15        2.60       -4.15     14.53 o 
  -6  -7  15       36.24       44.11     17.12 o 
  -5  -7  15        9.01        1.63      9.96 o 
  -4  -7  15       94.79      101.55     16.45 o 
  -3  -7  15       24.54       27.08     11.22 o 
  -2  -7  15       40.40       49.03     11.90 o 
  -1  -7  15       22.87       28.02     18.68 o 
   0  -7  15        2.40        5.19     15.57 o 
   1  -7  15       12.93        4.15     15.57 o 
   2  -7  15      219.71      228.75     17.51 o 
   3  -7  15      111.36      106.90     21.79 o 
   4  -7  15       11.60       -0.43     10.62 o 
  -6  -6  15       18.64       21.29     11.21 o 
  -5  -6  15      113.46      142.73     19.72 o 
  -4  -6  15       61.93       71.55     15.20 o 
  -3  -6  15        1.75       14.65      9.73 o 
  -2  -6  15      183.02      199.96     19.17 o 
  -1  -6  15       58.72       57.58     12.86 o 
   0  -6  15      230.14      210.87     16.09 o 
   1  -6  15      140.26      169.34     21.24 o 
   2  -6  15      104.56      120.52     21.80 o 
   3  -6  15       21.88       20.01     10.62 o 
   4  -6  15        2.85        7.40     14.53 o 
  -6  -5  15      100.67      116.76     16.64 o 
  -5  -5  15       56.81       49.82     12.61 o 
  -4  -5  15       63.29       69.12     12.67 o 
  -3  -5  15      128.66      141.12     20.30 o 
  -2  -5  15      155.39      163.31     15.95 o 
  -1  -5  15       23.49       21.15      9.22 o 
   0  -5  15      283.81      247.89     20.59 o 
   1  -5  15      350.16      323.92     17.53 o 
   2  -5  15        3.19        5.51      5.69 o 
   3  -5  15       14.27       25.04     11.22 o 
   4  -5  15        3.38       19.65     11.67 o 
  -6  -4  15        0.55       13.66     10.49 o 
  -5  -4  15      299.90      284.47     21.23 o 
  -4  -4  15       11.06       12.26      9.56 o 
  -3  -4  15      331.15      344.29     43.07 o 
  -2  -4  15        2.10        4.89      7.82 o 
  -1  -4  15       37.70       40.32     10.49 o 
   0  -4  15      250.53      244.22     17.58 o 
   1  -4  15       12.10       13.37      5.77 o 
   2  -4  15       58.02       60.24      8.82 o 
   3  -4  15       23.96        6.92      7.64 o 
   4  -4  15       20.18       29.07     13.45 o 
  -6  -3  15       47.28       66.55     14.56 o 
  -5  -3  15       60.93       83.64     14.80 o 
  -4  -3  15       30.70       27.42     10.57 o 
  -3  -3  15      149.05      172.52     16.94 o 
  -2  -3  15        4.73        3.32      7.80 o 
  -1  -3  15        0.02        5.12      8.14 o 
   0  -3  15      197.03      189.76     17.33 o 
   1  -3  15       74.35       81.79     16.48 o 
   2  -3  15       14.97       23.03      8.54 o 
   3  -3  15        0.66       -3.63      8.45 o 
   4  -3  15        7.74       -2.76     10.47 o 
  -6  -2  15        0.73       10.41     17.13 o 
  -5  -2  15      208.02      246.16     33.56 o 
  -4  -2  15      148.83      163.38     17.69 o 
  -3  -2  15       51.10       48.22     11.77 o 
  -2  -2  15        1.22       -4.68      7.95 o 
  -1  -2  15       54.80       77.50     37.88 o 
   0  -2  15        2.77        3.82      7.57 o 
   1  -2  15        0.61        7.57      6.86 o 
   2  -2  15       56.21       50.34      9.45 o 
   3  -2  15       37.79       22.83     14.53 o 
  -6  -1  15       42.47       55.01     29.06 o 
  -5  -1  15       66.66       68.91     17.27 o 
  -4  -1  15       34.86       58.42     29.06 o 
  -3  -1  15       86.07      108.76     24.39 o 
  -2  -1  15      106.81      143.95     25.95 o 
  -1  -1  15       56.75       79.59     37.36 o 
   0  -1  15       49.41       59.70     14.07 o 
   1  -1  15       73.09       80.35     15.80 o 
   2  -1  15        2.79        6.23      9.74 o 
   3  -1  15       12.43       -7.60      9.58 o 
  -5   0  15       25.22        7.52     18.16 o 
  -4   0  15        5.88       12.23     12.41 o 
  -3   0  15       97.87       83.82     16.89 o 
  -2   0  15       10.58       21.41     13.35 o 
  -1   0  15       57.09       56.25     15.54 o 
   0   0  15        0.70       -1.78      7.24 o 
   1   0  15       11.03       24.38     17.24 o 
   2   0  15       41.73       23.79     10.34 o 
  -4   1  15        7.64       18.45     13.48 o 
  -3   1  15        0.61       11.83     12.79 o 
  -2   1  15       23.09       44.27     21.79 o 
  -1   1  15        0.32        9.02     11.38 o 
   0   1  15        1.23        8.41      9.03 o 
   1   1  15       13.07       13.12      9.98 o 
   2   1  15        6.83        1.04     18.68 o 
  -3   2  15        0.06       28.68     13.48 o 
  -2   2  15        1.43       27.44     15.05 o 
  -1   2  15        2.30       15.05      9.62 o 
   0   2  15        0.72       -1.97      9.06 o 
  -2 -12  16       36.36       15.57     20.76 o 
  -1 -12  16       82.86       55.01     25.95 o 
   0 -12  16       85.57       68.50     25.95 o 
   1 -12  16       22.34       62.27     26.98 o 
  -3 -11  16      180.39      170.21     35.29 o 
  -2 -11  16       11.94       36.32     20.76 o 
  -1 -11  16       41.11       20.76     20.76 o 
   0 -11  16       19.28        3.11     18.68 o 
   1 -11  16        0.69        1.04     19.72 o 
   2 -11  16        3.88        0.00     19.72 o 
  -4 -10  16       45.08       36.32     22.83 o 
  -3 -10  16       92.27       42.55     23.87 o 
  -2 -10  16        0.00       -8.30     15.57 o 
  -1 -10  16       71.45       71.61     25.95 o 
   0 -10  16       12.22       15.57     18.68 o 
   1 -10  16        1.54       -5.19     17.64 o 
   2 -10  16        7.51        3.11     19.72 o 
  -4  -9  16       27.02        6.23     17.64 o 
  -3  -9  16       36.81       42.55     21.79 o 
  -2  -9  16       11.81        2.08     17.64 o 
  -1  -9  16      144.90      122.47     29.06 o 
   0  -9  16        0.71        0.00     15.57 o 
   1  -9  16       31.90       45.67     23.87 o 
   2  -9  16        0.03        1.04     18.68 o 
   3  -9  16       24.00       -3.11     16.61 o 
  -5  -8  16       22.16       15.57     19.72 o 
  -4  -8  16       41.43       66.42     24.91 o 
  -3  -8  16      137.22      185.78     33.21 o 
  -2  -8  16       77.06       99.63     28.02 o 
  -1  -8  16       20.89       38.40     21.79 o 
   0  -8  16       19.89       23.87     18.68 o 
   1  -8  16       16.25       12.45     19.72 o 
   2  -8  16       34.71       31.14     20.76 o 
   3  -8  16       27.33       33.21     18.68 o 
  -5  -7  16        2.84       14.40     11.14 o 
  -4  -7  16      137.13      175.96     20.20 o 
  -3  -7  16        5.07       10.38     10.47 o 
  -2  -7  16        7.37       11.42     17.64 o 
  -1  -7  16       16.42        3.11     16.61 o 
   0  -7  16        0.24       -1.04     15.57 o 
   1  -7  16       53.76       60.38     17.12 o 
   2  -7  16        3.21       31.57     14.71 o 
   3  -7  16       58.80       57.08     19.72 o 
  -5  -6  16       10.18       16.09     16.51 o 
  -4  -6  16        6.56        6.71      8.98 o 
  -3  -6  16       12.51       16.11      9.52 o 
  -2  -6  16       59.53       73.15     13.17 o 
  -1  -6  16       16.00        3.81      9.22 o 
   0  -6  16        3.06       35.72     21.79 o 
   1  -6  16        9.94       39.17     15.46 o 
   2  -6  16        0.44        2.76     33.73 o 
   3  -6  16        6.52       11.42     15.57 o 
  -5  -5  16        8.05       20.39     20.46 o 
  -4  -5  16       30.27       42.25     12.12 o 
  -3  -5  16        1.68        4.83      8.48 o 
  -2  -5  16       11.00       38.15     11.19 o 
  -1  -5  16        2.25        4.38      8.30 o 
   0  -5  16       22.93       49.38     13.11 o 
   1  -5  16       32.47       47.08      9.14 o 
   2  -5  16        9.87       10.28     10.74 o 
   3  -5  16        0.64       -7.26     15.57 o 
  -5  -4  16        6.98       12.47     10.00 o 
  -4  -4  16        1.02        4.75      8.98 o 
  -3  -4  16        1.15        3.96      8.48 o 
  -2  -4  16        0.00        7.72      8.95 o 
  -1  -4  16        0.20        7.16      8.96 o 
   0  -4  16        7.95       19.98     11.46 o 
   1  -4  16        0.01        3.73      7.00 o 
   2  -4  16        0.00        1.02      7.78 o 
   3  -4  16        0.01       -1.28      9.46 o 
  -5  -3  16        1.78        4.15      9.78 o 
  -4  -3  16        7.85       20.73     10.30 o 
  -3  -3  16       13.71       10.80      9.63 o 
  -2  -3  16        1.79        3.45      9.01 o 
  -1  -3  16        0.15        8.37      9.02 o 
   0  -3  16       20.62       36.02     21.70 o 
   1  -3  16        0.02       11.03      7.59 o 
   2  -3  16        0.47       12.75      7.79 o 
   3  -3  16        0.46       -7.61      9.73 o 
  -5  -2  16       13.20       17.77     14.01 o 
  -4  -2  16        3.34       12.78     18.68 o 
  -3  -2  16        1.42       25.19     12.41 o 
  -2  -2  16       24.82       37.61     14.14 o 
  -1  -2  16        0.96        4.42     14.01 o 
   0  -2  16       33.80       34.34     23.75 o 
   1  -2  16        4.47       -1.03      6.79 o 
   2  -2  16       12.72       18.27     12.13 o 
  -4  -1  16       12.22       31.39     22.31 o 
  -3  -1  16        6.08       26.41     14.01 o 
  -2  -1  16       25.29       21.53     12.68 o 
  -1  -1  16       28.02       29.95     17.64 o 
   0  -1  16        4.52        6.22      8.45 o 
   1  -1  16        1.44        6.90     11.34 o 
   2  -1  16        4.45       -6.03     11.36 o 
  -3   0  16       26.49       35.19     21.28 o 
  -2   0  16        2.66        0.00     11.86 o 
  -1   0  16       89.10       83.63     18.39 o 
   0   0  16        6.96       23.01     16.68 o 
   1   0  16        6.57       -2.08     13.49 o 
  -2 -10  17        2.76      -13.49     18.68 o 
  -1 -10  17       23.45       13.49     22.83 o 
   0 -10  17        0.57       15.57     20.76 o 
   1 -10  17       11.05       33.21     22.83 o 
  -3  -9  17       18.13       10.38     20.76 o 
  -2  -9  17       11.76       13.49     18.68 o 
  -1  -9  17       42.69       46.70     23.87 o 
   0  -9  17        1.23        1.04     19.72 o 
   1  -9  17       33.74       52.93     24.91 o 
  -4  -8  17        0.68        8.30     17.64 o 
  -3  -8  17      153.18      152.56     32.17 o 
  -2  -8  17        1.64        8.30     17.64 o 
  -1  -8  17       47.15       39.44     22.83 o 
   0  -8  17        9.71       14.53     19.72 o 
   1  -8  17       72.20      120.04     20.83 o 
  -4  -7  17        3.54       20.86     17.64 o 
  -3  -7  17       52.86       74.57     32.17 o 
  -2  -7  17       16.31       33.11     33.21 o 
  -1  -7  17      115.05      151.59     43.59 o 
   0  -7  17        0.26       33.33     47.74 o 
   1  -7  17       42.69       61.13     34.25 o 
  -4  -6  17      100.87      133.67     16.73 o 
  -3  -6  17      205.33      186.29     17.87 o 
  -2  -6  17       38.22       64.51     14.64 o 
  -1  -6  17      162.93      176.97     24.18 o 
   0  -6  17       73.25      110.96     34.25 o 
   1  -6  17       25.37       39.21     16.69 o 
  -4  -5  17      153.75      144.68     17.78 o 
  -3  -5  17       10.30       17.31      9.70 o 
  -2  -5  17       23.73       39.44     11.49 o 
  -1  -5  17       78.39       79.72     13.58 o 
   0  -5  17        4.70       15.12     10.94 o 
   1  -5  17       14.95       38.92     17.43 o 
  -4  -4  17       15.70       12.19     13.15 o 
  -3  -4  17       37.91       45.50     12.93 o 
  -2  -4  17      162.84      172.57     22.33 o 
  -1  -4  17        0.26       14.83     10.66 o 
   0  -4  17       15.55       16.69      8.41 o 
   1  -4  17       32.54       24.17     13.28 o 
   2  -4  17        6.65       10.38     16.61 o 
  -4  -3  17       73.01       57.08     21.79 o 
  -3  -3  17        3.17        4.51     10.09 o 
  -2  -3  17        5.56        9.60     10.66 o 
  -1  -3  17       45.72       71.39     16.49 o 
   0  -3  17        1.82       14.93      9.88 o 
   1  -3  17       10.37        6.38      9.96 o 
  -3  -2  17       98.70       85.31     19.45 o 
  -2  -2  17       15.49       28.55     19.72 o 
  -1  -2  17       10.65       14.76     24.91 o 
   0  -2  17       42.82       26.65     27.23 o 
  -1  -7  18        6.70       12.02     20.76 o 
  -1  -6  18        0.06       19.97     15.36 o 
  -1  -5  18        9.71       10.38     15.57 o 
                                                 
