# Supplementary material for: Crystal structures of two hydrazinecarbo­thio­amide derivatives: (E)-N-ethyl-2-[(4-oxo-4H-chromen-3-yl)methyl­idene]hydrazinecarbo­thio­amide hemi­hydrate and (E)-2-[(4-chloro-2H-chromen-3-yl)methyl­idene]-N-phenyl­hydrazinecarbo­thio­amide
Source: Acta Crystallogr E Crystallogr Commun. 2015 Feb 21;71(Pt 3):305–8. doi: 10.1107/S2056989015003369 (PMC4350706; doi:10.1107/S2056989015003369)
Supplement: Supplementary file 3 [file e-71-00305-IIsup3.hkl]

# 
# h,k,l, Fc-squared, Fo-squared, sigma(Fo-squared) and status flag 
# 
data_II
_shelx_title ' RAJESWARI_L15_0m in P2(1)/c' 
_shelx_refln_list_code          4 
_shelx_F_calc_maximum      196.25 
_exptl_crystal_F_000       712.00 
_reflns_d_resolution_high  0.7485 
 
loop_ 
 _symmetry_equiv_pos_as_xyz 
 'x, y, z' 
 '-x, y+1/2, -z+1/2' 
 '-x, -y, -z' 
 'x, -y-1/2, z-1/2' 
 
_cell_length_a    10.3176 
_cell_length_b     5.7589 
_cell_length_c    27.0364 
_cell_angle_alpha  90.000 
_cell_angle_beta   96.564 
_cell_angle_gamma  90.000 
 
_shelx_F_squared_multiplier     1.000 
 
loop_ 
 _refln_index_h 
 _refln_index_k 
 _refln_index_l 
 _refln_F_squared_calc 
 _refln_F_squared_meas 
 _refln_F_squared_sigma 
 _refln_observed_status 
   1   0   0     1195.48     1205.20     15.92 o 
   2   0   0     1669.06     1573.23     24.37 o 
   3   0   0    18407.48    17571.35    268.37 o 
   4   0   0      137.69      120.94      7.50 o 
   5   0   0     2405.32     2301.29     45.01 o 
   6   0   0       53.74       63.65      7.54 o 
   7   0   0      176.58      170.22     12.15 o 
   8   0   0        0.90       -1.21      4.97 o 
   9   0   0        0.02       -5.35      5.35 o 
  10   0   0      234.61      254.97     15.67 o 
  11   0   0       22.00        7.55      8.08 o 
  12   0   0      140.27      142.56     17.09 o 
   1   1   0      154.17      125.97      4.21 o 
   2   1   0     7709.28     7468.36     72.21 o 
   3   1   0     2575.34     2501.77     29.29 o 
   4   1   0     1822.83     1963.74     33.71 o 
   5   1   0     1750.37     1697.91     26.20 o 
   6   1   0      290.07      260.55      8.66 o 
   7   1   0      210.38      220.16      8.74 o 
   8   1   0       29.88       29.32      5.08 o 
   9   1   0        0.81       -0.04      4.08 o 
  10   1   0       26.84       21.31      9.96 o 
  11   1   0       55.91       49.86      8.47 o 
  12   1   0        0.48       -1.47      7.43 o 
  13   1   0       15.85       17.40     14.11 o 
   0   2   0      176.35      191.03     18.82 o 
   1   2   0      871.94      900.85     15.71 o 
   2   2   0     1013.38     1037.37     19.33 o 
   3   2   0     1769.50     1738.99     35.61 o 
   4   2   0      341.93      367.31     14.42 o 
   5   2   0     2620.29     2700.33     34.81 o 
   6   2   0      369.66      361.58     12.04 o 
   7   2   0        3.36        0.86      4.13 o 
   8   2   0        2.36       -4.50      4.50 o 
   9   2   0       14.21       14.23      5.96 o 
  10   2   0        0.55       -2.30      6.09 o 
  11   2   0       14.88       10.61      7.53 o 
  12   2   0        8.70       10.03     11.52 o 
  13   2   0        3.13      -10.43     16.76 o 
   1   3   0       81.85      101.73      7.38 o 
   2   3   0     1811.28     1892.57     32.63 o 
   3   3   0      334.13      322.68     12.20 o 
   4   3   0      420.21      427.28     14.83 o 
   5   3   0       15.33       21.08      5.68 o 
   6   3   0      166.19      176.47      8.31 o 
   7   3   0      127.02      125.48      9.68 o 
   8   3   0       20.81       15.87      6.66 o 
   9   3   0      113.84      120.33     11.60 o 
  10   3   0        1.53        4.28      7.34 o 
  11   3   0        6.81        7.59     10.08 o 
  12   3   0        0.96      -10.61     10.61 o 
   0   4   0      111.71      125.85     16.38 o 
   1   4   0      126.98      117.57     10.04 o 
   2   4   0      244.27      234.90     12.37 o 
   3   4   0       87.69       74.80      8.32 o 
   4   4   0       95.80      124.84     10.19 o 
   5   4   0      265.03      331.83     15.72 o 
   6   4   0        5.95        3.17      5.88 o 
   7   4   0      101.11      111.37     17.59 o 
   8   4   0       47.77       25.86      9.53 o 
   9   4   0       40.19       38.52      9.26 o 
  10   4   0       59.66       31.03     14.01 o 
  11   4   0        6.42        6.85     13.88 o 
   1   5   0        0.47       -1.98      5.42 o 
   2   5   0      108.89      116.15     10.81 o 
   3   5   0       14.27       26.82      7.31 o 
   4   5   0      253.94      286.02     15.72 o 
   5   5   0       41.13       24.34      9.10 o 
   6   5   0        9.88        2.71      8.26 o 
   7   5   0       54.26       32.56     14.10 o 
   8   5   0      118.22      103.43     19.83 o 
   9   5   0       34.07       52.93     29.70 o 
   0   6   0      159.69      109.69     18.31 o 
   1   6   0       17.48        8.87      8.12 o 
   2   6   0       90.06       86.25     12.42 o 
   3   6   0      157.77      199.92     22.48 o 
   4   6   0       31.53       15.07     12.12 o 
   5   6   0       13.49       18.68     15.89 o 
   6   6   0       26.53       16.59     14.22 o 
   7   6   0        3.45       15.61     28.94 o 
   1   7   0        5.71       14.47     13.91 o 
   2   7   0        4.79        8.66     13.43 o 
   3   7   0        6.75       11.36     15.64 o 
   4   7   0        7.94       10.99     15.92 o 
   5   7   0       18.77      -19.80     27.04 o 
 -13   1   1        4.32        6.85     16.38 o 
 -12   1   1        0.19        2.56      7.08 o 
 -11   1   1       37.79       21.95      7.12 o 
 -10   1   1      123.04      137.79      9.96 o 
  -9   1   1       28.19       23.52      5.12 o 
  -8   1   1      215.20      230.57      9.66 o 
  -7   1   1       74.75       74.25      6.44 o 
  -6   1   1     3416.93     3417.84     42.09 o 
  -5   1   1      385.44      363.53     16.50 o 
  -4   1   1      402.57      435.35     10.20 o 
  -3   1   1    38514.29    37007.50    340.19 o 
  -2   1   1     2836.17     2857.11     28.39 o 
  -1   1   1      490.15      449.71      6.05 o 
   0   1   1      439.58      490.46      6.43 o 
   1   1   1     1920.08     1808.03     21.24 o 
   2   1   1    11958.25    11847.96    111.91 o 
   3   1   1      221.31      201.78      8.07 o 
   4   1   1        1.38        1.57      2.15 o 
   5   1   1     2074.69     1967.08     48.60 o 
   6   1   1      362.54      359.04     10.06 o 
   7   1   1      548.34      558.64     13.22 o 
   8   1   1        4.75       -1.77      3.71 o 
   9   1   1       76.73       69.39      7.80 o 
  10   1   1        0.02       -3.93      4.95 o 
  11   1   1        7.08        7.70      5.81 o 
  12   1   1        0.00        0.06      7.54 o 
  13   1   1        3.56       -5.55     11.18 o 
 -13   2   1        1.77       21.63     14.16 o 
 -12   2   1        1.50        2.28      9.35 o 
 -11   2   1       33.84       27.00      8.46 o 
 -10   2   1       13.84        9.68      8.20 o 
  -9   2   1       49.50       61.61      7.63 o 
  -8   2   1       74.38       46.97      7.24 o 
  -7   2   1      348.11      343.27     15.55 o 
  -6   2   1       43.53       28.06      5.87 o 
  -5   2   1        0.24       -0.67      6.52 o 
  -4   2   1      863.85      803.99     15.25 o 
  -3   2   1       20.58       16.50      3.65 o 
  -2   2   1      188.76      200.32      7.67 o 
  -1   2   1      239.15      246.26      6.89 o 
   0   2   1     1436.61     1370.71     19.23 o 
   1   2   1     1722.62     1680.98     26.81 o 
   2   2   1     1331.31     1415.98     28.62 o 
   3   2   1      793.93      718.27     16.21 o 
   4   2   1     2132.12     2206.63     28.30 o 
   5   2   1     2075.16     2116.33     29.12 o 
   6   2   1       23.66       18.04      4.71 o 
   7   2   1       14.19       19.16      5.26 o 
   8   2   1      471.60      480.28     16.04 o 
   9   2   1      216.68      245.56     13.28 o 
  10   2   1        0.19       -1.64      6.12 o 
  11   2   1        0.22        5.74      7.16 o 
  12   2   1        4.81        3.19      9.43 o 
  13   2   1        3.82       -9.86     12.51 o 
 -12   3   1        1.22        5.92     13.15 o 
 -11   3   1        8.74        4.20      8.98 o 
 -10   3   1       12.13       10.07      7.37 o 
  -9   3   1      257.52      223.93     14.73 o 
  -8   3   1       80.69       76.38     10.83 o 
  -7   3   1      220.47      234.77     12.94 o 
  -6   3   1      303.14      291.92     10.01 o 
  -5   3   1       86.96      106.36      7.22 o 
  -4   3   1        5.28        4.98      4.41 o 
  -3   3   1       93.18       96.00      9.03 o 
  -2   3   1      685.74      701.97     20.65 o 
  -1   3   1      897.90      898.71     32.11 o 
   0   3   1      571.33      583.32     13.92 o 
   1   3   1      356.87      368.14     12.21 o 
   2   3   1      234.99      282.42     11.20 o 
   3   3   1       67.76       67.31      6.79 o 
   4   3   1      431.30      413.75     14.73 o 
   5   3   1       26.34       20.35      4.96 o 
   6   3   1       84.40       73.11      6.50 o 
   7   3   1      755.36      776.90     26.51 o 
   8   3   1      330.88      332.31     14.37 o 
   9   3   1        0.18        2.53      6.36 o 
  10   3   1      115.73      103.39     12.16 o 
  11   3   1      103.46       89.55     17.76 o 
  12   3   1        0.37        8.36     17.33 o 
 -11   4   1        1.93       -4.15     12.44 o 
 -10   4   1        2.73        7.38     11.82 o 
  -9   4   1       30.56       17.49      8.65 o 
  -8   4   1        0.15       -7.64      7.64 o 
  -7   4   1      135.81      147.30     16.44 o 
  -6   4   1       12.01       12.83      7.57 o 
  -5   4   1      154.03      201.35     19.31 o 
  -4   4   1      330.29      322.74     19.52 o 
  -3   4   1      260.19      268.55     12.99 o 
  -2   4   1     1867.61     1919.48     35.73 o 
  -1   4   1        3.25       -3.76      3.80 o 
   0   4   1        6.10        3.95      4.75 o 
   1   4   1       13.83        7.67      4.68 o 
   2   4   1        9.79        6.05      4.98 o 
   3   4   1      385.22      363.36     15.19 o 
   4   4   1       39.33       42.56      9.02 o 
   5   4   1      578.78      575.44     31.88 o 
   6   4   1      312.04      277.51     15.53 o 
   7   4   1       51.18       84.28     12.37 o 
   8   4   1        2.19       -3.08      7.99 o 
   9   4   1        2.22       -2.01      7.13 o 
  10   4   1        0.10       -3.98      9.65 o 
  11   4   1       46.86       43.85     16.95 o 
  -9   5   1        4.05       21.33     26.66 o 
  -8   5   1        9.51       14.18     13.98 o 
  -7   5   1        0.17        2.69     10.78 o 
  -6   5   1        0.00       -1.15      9.94 o 
  -5   5   1       44.96       40.66      9.92 o 
  -4   5   1       21.07        6.36      6.41 o 
  -3   5   1      132.57      137.91     11.44 o 
  -2   5   1      130.96      140.94     14.78 o 
  -1   5   1      157.10      158.16     12.10 o 
   0   5   1      161.07      175.80     13.76 o 
   1   5   1      176.73      172.69     12.43 o 
   2   5   1       27.81       23.13      7.13 o 
   3   5   1       90.39       77.36     12.99 o 
   4   5   1        1.74       -0.08      6.21 o 
   5   5   1        0.21       -3.85      7.54 o 
   6   5   1        0.77       -9.45      9.45 o 
   7   5   1        5.45       12.25     16.14 o 
   8   5   1       17.67       28.17     14.74 o 
   9   5   1        1.04       -4.57     22.85 o 
  -7   6   1       31.85       30.47     31.23 o 
  -6   6   1       95.87       93.59     26.23 o 
  -5   6   1      139.62      218.65     25.14 o 
  -4   6   1       39.90       61.02     15.49 o 
  -3   6   1        1.87       -6.01      9.35 o 
  -2   6   1       27.36       40.92     10.83 o 
  -1   6   1      113.14      102.50     12.89 o 
   0   6   1       46.70       27.65      9.27 o 
   1   6   1        0.48       10.74      9.22 o 
   2   6   1        1.57       -1.32      7.00 o 
   3   6   1        2.33       -3.28      7.94 o 
   4   6   1        9.37       12.99     11.25 o 
   5   6   1        0.80       -6.55     11.49 o 
   6   6   1       48.44       59.99     16.85 o 
   7   6   1       43.73       56.91     22.04 o 
  -5   7   1        8.23       -2.60     15.14 o 
  -4   7   1       37.47       49.98     22.47 o 
  -3   7   1       82.19       86.64     21.30 o 
  -2   7   1        0.60       -3.35     13.58 o 
  -1   7   1       60.84       62.90     18.97 o 
   0   7   1       67.36       68.28     12.85 o 
   1   7   1       20.56       43.10     16.73 o 
   2   7   1       25.24       46.14     17.20 o 
   3   7   1       57.11       43.73     17.99 o 
   4   7   1       11.82       19.80     16.70 o 
   5   7   1        0.00        2.28     25.90 o 
 -13   0   2       80.53       54.46     27.80 o 
 -12   0   2        5.87        1.34      8.55 o 
 -11   0   2       40.31       46.59      9.42 o 
 -10   0   2       38.15       48.37     10.99 o 
  -9   0   2     1069.00     1133.25     28.95 o 
  -8   0   2       41.94       35.08      6.78 o 
  -7   0   2       70.74       59.77      7.58 o 
  -6   0   2      614.64      634.91     17.61 o 
  -5   0   2       26.16       31.72      4.55 o 
  -4   0   2     3738.13     3396.27     50.99 o 
  -3   0   2       15.11        9.60      2.54 o 
  -2   0   2    15534.70    14894.67    181.26 o 
  -1   0   2     2605.57     2518.93     30.63 o 
   0   0   2     2684.11     2683.47     89.45 o 
   1   0   2      547.93      547.41      8.74 o 
   2   0   2    27158.92    26228.67    559.05 o 
   3   0   2    13450.08    12851.45    198.88 o 
   4   0   2      124.08      134.67     10.56 o 
   5   0   2        3.52        1.90      3.74 o 
   6   0   2      392.39      432.04     16.30 o 
   7   0   2      740.28      753.13     23.70 o 
   8   0   2        0.59       -5.55      5.55 o 
   9   0   2      277.85      294.86     15.79 o 
  10   0   2       12.87        1.96      7.15 o 
  11   0   2        0.13       -3.76      8.19 o 
  12   0   2       12.05        3.87      7.97 o 
 -13   1   2        3.51       -3.43     15.23 o 
 -12   1   2       20.51       26.98      7.98 o 
 -11   1   2       13.04       11.24      6.68 o 
 -10   1   2      150.14      130.77     12.19 o 
  -9   1   2        8.70        3.05      4.10 o 
  -8   1   2      120.01      116.79      7.50 o 
  -7   1   2      190.17      209.56     10.80 o 
  -6   1   2      154.38      158.55      7.91 o 
  -5   1   2      128.09      114.91      6.35 o 
  -4   1   2      507.88      514.29      8.86 o 
  -3   1   2      352.68      359.16      7.05 o 
  -2   1   2    12227.85    12280.43    103.03 o 
  -1   1   2     3873.53     3755.43     35.37 o 
   0   1   2     5415.85     5248.71     43.26 o 
   1   1   2     9589.12     9369.68     94.45 o 
   2   1   2    29188.60    28091.47    259.66 o 
   3   1   2     2833.04     2680.62     34.31 o 
   4   1   2      244.30      227.82      6.45 o 
   5   1   2      591.46      538.67     11.22 o 
   6   1   2       96.64       92.49      5.89 o 
   7   1   2      267.85      294.58     10.18 o 
   8   1   2       10.06        5.99      5.84 o 
   9   1   2       47.87       33.21      5.70 o 
  10   1   2        0.13       -4.71      4.71 o 
  11   1   2        0.11        0.96      6.05 o 
  12   1   2       27.08        6.20      8.05 o 
  13   1   2        3.21       -3.78     12.40 o 
 -13   2   2        4.71       -5.62     12.04 o 
 -12   2   2        4.84       13.60      9.42 o 
 -11   2   2       17.17       14.34      8.35 o 
 -10   2   2       17.42       11.07      6.64 o 
  -9   2   2      114.49      132.54     11.52 o 
  -8   2   2      501.80      478.28     15.56 o 
  -7   2   2      906.53      930.08     27.05 o 
  -6   2   2      396.93      431.63     13.31 o 
  -5   2   2      612.32      593.49     16.16 o 
  -4   2   2        0.36        1.19      2.97 o 
  -3   2   2      117.28      112.45      6.47 o 
  -2   2   2      537.10      493.98     11.76 o 
  -1   2   2      143.89      154.41      5.54 o 
   0   2   2       70.07       80.16      4.09 o 
   1   2   2       34.55       44.12      4.93 o 
   2   2   2      454.51      463.96     12.00 o 
   3   2   2     1309.83     1453.93     33.82 o 
   4   2   2     5187.90     5635.97     62.57 o 
   5   2   2     4692.57     4693.14     60.27 o 
   6   2   2      435.45      451.49     18.08 o 
   7   2   2        2.58        5.87      4.34 o 
   8   2   2      169.29      137.09     12.66 o 
   9   2   2       30.96       23.71      6.34 o 
  10   2   2       13.52        8.91      7.82 o 
  11   2   2       20.93       20.79      8.00 o 
  12   2   2       16.16       46.19     12.55 o 
  13   2   2        1.60       24.68     14.01 o 
 -12   3   2        1.55      -13.28     13.33 o 
 -11   3   2        4.15       -4.85      8.33 o 
 -10   3   2       28.43       28.72      8.56 o 
  -9   3   2        0.24       -5.47      5.57 o 
  -8   3   2      108.90       87.20     10.28 o 
  -7   3   2      314.75      336.64     13.07 o 
  -6   3   2       40.04       42.37      5.31 o 
  -5   3   2        1.66        0.60      3.95 o 
  -4   3   2      164.73      147.93      9.15 o 
  -3   3   2     1452.78     1508.44     28.87 o 
  -2   3   2     2731.80     2728.43     38.54 o 
  -1   3   2       23.83       23.58      8.53 o 
   0   3   2      727.11      805.21     16.85 o 
   1   3   2      277.89      269.08     11.71 o 
   2   3   2        0.08       -0.79      3.92 o 
   3   3   2      467.76      432.45     14.11 o 
   4   3   2      382.90      400.79     15.52 o 
   5   3   2       58.83       66.99      6.56 o 
   6   3   2      132.48      111.36      7.65 o 
   7   3   2      324.71      292.08     13.06 o 
   8   3   2       37.27       36.49      8.83 o 
   9   3   2       69.66       73.59      9.83 o 
  10   3   2       90.57      107.43     12.00 o 
  11   3   2        0.01        2.41     10.02 o 
  12   3   2        0.79       11.71     14.42 o 
 -11   4   2        0.18       19.42     13.66 o 
 -10   4   2       16.43       23.42     27.80 o 
  -9   4   2       10.58       11.83      9.18 o 
  -8   4   2        1.71       -2.86      6.74 o 
  -7   4   2       10.53        0.27      7.55 o 
  -6   4   2       27.72       20.46      7.79 o 
  -5   4   2       37.51       29.46      7.74 o 
  -4   4   2      208.52      189.91     11.71 o 
  -3   4   2      123.06      102.76     13.32 o 
  -2   4   2      641.48      668.53     17.07 o 
  -1   4   2      233.88      235.79     13.67 o 
   0   4   2      216.11      253.76     16.44 o 
   1   4   2       83.34       84.71      9.54 o 
   2   4   2       47.94       51.05      7.13 o 
   3   4   2       16.73        6.45      5.47 o 
   4   4   2      309.78      275.30     15.76 o 
   5   4   2      231.88      204.45     13.25 o 
   6   4   2       30.32       18.02      7.51 o 
   7   4   2       34.66       25.77      9.12 o 
   8   4   2       72.94       65.31     17.64 o 
   9   4   2        1.96       -6.50      6.50 o 
  10   4   2       72.87       86.12     16.05 o 
  11   4   2        0.22      -14.07     15.80 o 
  -9   5   2        1.00        9.14     25.90 o 
  -8   5   2        3.53        8.23     12.35 o 
  -7   5   2        8.45       19.57     12.08 o 
  -6   5   2       26.14       28.64     12.51 o 
  -5   5   2      626.86      721.35     36.57 o 
  -4   5   2      122.49      103.43     12.40 o 
  -3   5   2        8.80       11.69      6.29 o 
  -2   5   2       35.33       40.20      7.46 o 
  -1   5   2      296.79      291.05     15.21 o 
   0   5   2      834.50      818.32     25.90 o 
   1   5   2      500.78      487.90     24.63 o 
   2   5   2       12.41        4.87      6.41 o 
   3   5   2       27.87       16.20      6.82 o 
   4   5   2        0.24       -6.40      6.40 o 
   5   5   2       17.82        7.74      7.25 o 
   6   5   2        5.27        7.96      9.33 o 
   7   5   2       85.49       98.43     14.94 o 
   8   5   2       23.04        4.88     12.98 o 
   9   5   2        0.53       19.04     27.42 o 
  -7   6   2        2.53       -9.52     25.13 o 
  -6   6   2      159.01      182.26     37.21 o 
  -5   6   2       39.31       60.04     16.62 o 
  -4   6   2       31.87       26.64     12.83 o 
  -3   6   2        1.51       -4.51      9.35 o 
  -2   6   2       14.88       12.94     10.94 o 
  -1   6   2       36.00       26.19      8.98 o 
   0   6   2       58.42       61.15     10.78 o 
   1   6   2        8.86       -4.27      9.71 o 
   2   6   2        0.43        1.03      7.98 o 
   3   6   2       20.57       16.47      8.31 o 
   4   6   2        1.12      -10.76     10.94 o 
   5   6   2        3.65       -3.29     12.21 o 
   6   6   2       35.01       28.54     15.46 o 
   7   6   2       17.21        7.93     18.68 o 
  -5   7   2        0.91       15.72     17.47 o 
  -4   7   2       67.65       96.55     19.26 o 
  -3   7   2       81.65       84.45     18.43 o 
  -2   7   2       20.84       33.04     16.75 o 
  -1   7   2       21.79        9.30     14.39 o 
   0   7   2        0.25       22.09     18.66 o 
   1   7   2       16.97       22.81     11.80 o 
   2   7   2       27.46       24.33     15.42 o 
   3   7   2        0.34        5.10     15.17 o 
   4   7   2       12.01      -23.23     23.23 o 
   5   7   2        0.00      -10.66     24.37 o 
 -13   1   3        0.11        7.24     15.23 o 
 -12   1   3       23.78       50.55      9.93 o 
 -11   1   3       44.44       45.63      8.05 o 
 -10   1   3      131.25      136.13     10.52 o 
  -9   1   3        1.34        3.18      3.93 o 
  -8   1   3        9.98       12.35      4.15 o 
  -7   1   3      200.14      212.67      8.59 o 
  -6   1   3      174.03      176.66      7.20 o 
  -5   1   3     1886.79     1880.70     27.89 o 
  -4   1   3     2975.37     2982.87     32.38 o 
  -3   1   3       71.11       70.43      4.95 o 
  -2   1   3     2707.02     2637.50     26.04 o 
  -1   1   3      292.96      284.36      4.68 o 
   0   1   3      257.16      252.13      4.36 o 
   1   1   3      377.71      389.61      7.21 o 
   2   1   3    10767.38    10789.90    101.92 o 
   3   1   3        0.00        1.64      2.27 o 
   4   1   3      507.45      527.57     10.15 o 
   5   1   3       16.72       24.70      4.58 o 
   6   1   3      194.94      185.20     11.66 o 
   7   1   3      264.62      293.79     10.38 o 
   8   1   3      111.80      126.54      7.99 o 
   9   1   3       87.34       93.92      8.52 o 
  10   1   3        5.51       10.81      5.93 o 
  11   1   3       22.13       20.21      6.96 o 
  12   1   3        7.84       14.18      8.83 o 
  13   1   3        3.07        0.28     19.42 o 
 -13   2   3        9.58        9.89     13.51 o 
 -12   2   3        3.45       -8.06      8.06 o 
 -11   2   3        1.80        9.95      7.52 o 
 -10   2   3        3.15        0.92      6.32 o 
  -9   2   3       17.43       19.05      7.05 o 
  -8   2   3      978.76     1038.72     22.84 o 
  -7   2   3      144.78      136.57      8.63 o 
  -6   2   3      203.90      229.66      8.63 o 
  -5   2   3     2845.82     2876.68     36.14 o 
  -4   2   3      749.30      774.96     14.63 o 
  -3   2   3      698.58      698.13     15.03 o 
  -2   2   3       96.54       83.87      5.14 o 
  -1   2   3     7517.28     7386.71     84.26 o 
   0   2   3     3197.09     3176.91     34.54 o 
   1   2   3      443.51      419.24     10.73 o 
   2   2   3      236.79      227.96      9.57 o 
   3   2   3      796.87      853.12     18.45 o 
   4   2   3     1385.06     1285.18     19.27 o 
   5   2   3        9.32        6.78      3.87 o 
   6   2   3      847.31      857.95     20.36 o 
   7   2   3        9.21        6.42      4.80 o 
   8   2   3      218.31      240.64     13.05 o 
   9   2   3       19.98       15.57      6.12 o 
  10   2   3       91.52       95.31     10.05 o 
  11   2   3       95.44       94.38     12.07 o 
  12   2   3        2.46        9.48     11.97 o 
  13   2   3        0.90        3.96     13.66 o 
 -12   3   3        1.03       11.77     13.72 o 
 -11   3   3        8.39        8.42     10.49 o 
 -10   3   3       46.77       22.14      8.06 o 
  -9   3   3       13.60       22.18     11.03 o 
  -8   3   3        5.87        6.92      6.07 o 
  -7   3   3        4.59        0.25      5.07 o 
  -6   3   3      133.47      149.91     11.22 o 
  -5   3   3     1192.47     1224.86     30.22 o 
  -4   3   3       32.22       25.81      5.34 o 
  -3   3   3       35.35       24.51      4.75 o 
  -2   3   3       26.36       15.57      3.57 o 
  -1   3   3       19.76       19.11      4.01 o 
   0   3   3     2110.29     2220.43     33.35 o 
   1   3   3      606.30      643.09     16.39 o 
   2   3   3     1218.47     1284.66     25.18 o 
   3   3   3     1096.61     1091.20     23.56 o 
   4   3   3        5.54       -4.09      4.09 o 
   5   3   3      616.24      642.07     18.23 o 
   6   3   3      114.46      122.81     12.55 o 
   7   3   3      444.28      460.82     21.69 o 
   8   3   3      114.95      133.15     10.34 o 
   9   3   3       83.35       92.03     10.95 o 
  10   3   3       38.61       19.88      8.61 o 
  11   3   3        1.33        0.87      9.95 o 
  12   3   3        0.13        2.46     13.43 o 
 -11   4   3       41.42       24.27     14.82 o 
 -10   4   3        3.09        0.30     11.83 o 
  -9   4   3       12.24       20.29      9.07 o 
  -8   4   3       39.45       34.98     10.16 o 
  -7   4   3        1.83        2.03      7.05 o 
  -6   4   3       52.24       36.68     11.43 o 
  -5   4   3       18.25       17.98      7.21 o 
  -4   4   3      217.67      231.55     12.30 o 
  -3   4   3       85.42       93.20      8.26 o 
  -2   4   3     1221.26     1194.31     23.52 o 
  -1   4   3       16.07        7.71      4.85 o 
   0   4   3     1280.31     1265.73     30.67 o 
   1   4   3      282.78      299.54     13.49 o 
   2   4   3      254.00      254.12     12.65 o 
   3   4   3      180.29      193.52     15.89 o 
   4   4   3       10.73        4.10      7.15 o 
   5   4   3       11.41       10.08      6.39 o 
   6   4   3      106.28      106.74     11.04 o 
   7   4   3       40.36       32.76      9.01 o 
   8   4   3      117.02      107.14     11.23 o 
   9   4   3        0.08       -6.91      6.91 o 
  10   4   3        1.12       -6.87     11.76 o 
  11   4   3        0.58       -4.68     13.07 o 
  -9   5   3       13.74       -1.90     27.42 o 
  -8   5   3        4.22       -6.13     11.50 o 
  -7   5   3        9.16       11.71     12.01 o 
  -6   5   3       21.29       30.01     12.54 o 
  -5   5   3        5.81       11.32     10.26 o 
  -4   5   3       14.19       15.39      9.78 o 
  -3   5   3       80.02       88.00     12.75 o 
  -2   5   3       25.46       18.26      8.91 o 
  -1   5   3       14.71       15.79      6.36 o 
   0   5   3        0.99        9.07      6.47 o 
   1   5   3      265.05      282.09     16.96 o 
   2   5   3       70.96       69.29      9.01 o 
   3   5   3        2.89        7.04      6.74 o 
   4   5   3       89.43       93.57     13.36 o 
   5   5   3        4.11        2.49      6.82 o 
   6   5   3        5.97        1.48      8.95 o 
   7   5   3        9.46       11.73     10.44 o 
   8   5   3        0.31       -0.95     11.02 o 
   9   5   3        3.79        4.95     23.23 o 
  -7   6   3        1.07       28.94     28.94 o 
  -6   6   3        7.84       16.21     17.64 o 
  -5   6   3        3.79      -10.35     11.57 o 
  -4   6   3      108.40      124.82     19.21 o 
  -3   6   3      349.73      380.87     27.93 o 
  -2   6   3      115.36      122.47     22.48 o 
  -1   6   3        2.36        1.82      7.60 o 
   0   6   3        0.84        3.30      7.81 o 
   1   6   3      291.96      338.71     23.07 o 
   2   6   3       32.72       31.02      9.67 o 
   3   6   3       43.35       32.23      9.11 o 
   4   6   3       23.68       22.59     10.76 o 
   5   6   3       51.48       26.87     20.60 o 
   6   6   3       14.47       15.67     13.87 o 
   7   6   3        0.07      -10.40     18.85 o 
  -5   7   3        6.13      -15.23     21.33 o 
  -4   7   3        0.44       -2.94     15.37 o 
  -3   7   3        1.07      -10.43     14.36 o 
  -2   7   3       11.89       18.67     15.17 o 
  -1   7   3       22.79       28.08     15.27 o 
   0   7   3       18.92       34.66     20.18 o 
   1   7   3        1.32       21.03     11.55 o 
   2   7   3       27.10       44.56     17.53 o 
   3   7   3       18.83       44.49     18.04 o 
   4   7   3       12.79       23.61     27.04 o 
   5   7   3       38.20       23.99     31.99 o 
 -13   0   4       63.32       45.32     19.04 o 
 -12   0   4       19.35        8.79      9.17 o 
 -11   0   4        3.13        2.22      7.83 o 
 -10   0   4       41.50       36.24      9.95 o 
  -9   0   4        3.50        3.04      5.62 o 
  -8   0   4        1.00       -0.11      4.73 o 
  -7   0   4      403.85      410.10     14.71 o 
  -6   0   4      793.07      749.54     18.85 o 
  -5   0   4      511.17      481.74     13.49 o 
  -4   0   4     4500.87     4314.07     62.81 o 
  -3   0   4      835.05      885.66     15.04 o 
  -2   0   4     7908.80     7651.35     77.01 o 
  -1   0   4     7049.30     6990.16     70.31 o 
   0   0   4     3677.65     3832.73     52.44 o 
   1   0   4       29.11       34.88      2.98 o 
   2   0   4      729.04      734.91     14.84 o 
   3   0   4      528.93      496.13     14.12 o 
   4   0   4      689.61      582.24     16.93 o 
   5   0   4       25.07       27.21      5.60 o 
   6   0   4      415.52      434.33     16.64 o 
   7   0   4      225.49      221.35     14.05 o 
   8   0   4       74.29       85.79     11.03 o 
   9   0   4      122.56      119.50     12.95 o 
  10   0   4       51.60       49.83      9.38 o 
  11   0   4       41.29       42.64     11.10 o 
  12   0   4        1.47        2.62      9.57 o 
  13   0   4        0.01        3.81     22.47 o 
 -13   1   4        4.52        7.62     15.61 o 
 -12   1   4        0.02        4.43      7.58 o 
 -11   1   4      299.57      332.69     16.04 o 
 -10   1   4        0.85        6.52      4.67 o 
  -9   1   4       96.26      103.06      7.16 o 
  -8   1   4        1.39       -3.22      3.43 o 
  -7   1   4      536.92      539.81     12.66 o 
  -6   1   4       98.59       86.48      5.43 o 
  -5   1   4     1379.17     1395.33     22.47 o 
  -4   1   4     1136.10     1065.18     14.32 o 
  -3   1   4      209.83      198.80      4.19 o 
  -2   1   4     2406.50     2334.27     28.87 o 
  -1   1   4     1360.63     1342.24     12.95 o 
   0   1   4       62.03       61.78      3.09 o 
   1   1   4     5515.36     5452.09     61.83 o 
   2   1   4       75.09       74.50      3.81 o 
   3   1   4      494.15      502.76     10.74 o 
   4   1   4       64.56       65.96      4.77 o 
   5   1   4     4066.60     4177.76     48.95 o 
   6   1   4        7.34       -0.41      2.86 o 
   7   1   4       86.10       90.74      8.09 o 
   8   1   4      293.70      287.31     13.89 o 
   9   1   4        0.02        3.00      4.15 o 
  10   1   4        3.14        1.17      5.39 o 
  11   1   4       11.98       17.67      6.85 o 
  12   1   4        0.15       -1.37     15.49 o 
  13   1   4        0.03       -1.26     13.15 o 
 -13   2   4        0.10      -10.48     10.48 o 
 -12   2   4        0.10        3.74      8.75 o 
 -11   2   4       13.16        6.73      7.43 o 
 -10   2   4       60.74       33.70      8.30 o 
  -9   2   4       30.44       20.19      6.83 o 
  -8   2   4      905.01      943.51     25.30 o 
  -7   2   4      402.51      409.59     14.56 o 
  -6   2   4       48.04       49.28      6.12 o 
  -5   2   4      715.67      737.79     13.74 o 
  -4   2   4      134.53      120.30      7.10 o 
  -3   2   4      468.90      439.17     10.80 o 
  -2   2   4       13.47       11.62      2.25 o 
  -1   2   4      122.18      136.74      5.26 o 
   0   2   4       93.11       94.11      4.61 o 
   1   2   4      590.95      595.27     13.04 o 
   2   2   4     4344.04     4557.03     61.77 o 
   3   2   4     1348.67     1412.89     25.83 o 
   4   2   4     1857.30     2033.56     32.56 o 
   5   2   4      288.00      284.43     10.49 o 
   6   2   4      364.54      395.61     14.58 o 
   7   2   4      168.59      169.52     10.18 o 
   8   2   4      168.87      182.52     11.28 o 
   9   2   4       30.67       39.27      7.26 o 
  10   2   4       14.32       16.97      6.60 o 
  11   2   4       12.93        5.36      9.06 o 
  12   2   4        0.12       -1.47     11.53 o 
 -12   3   4        9.98       29.57     15.21 o 
 -11   3   4       23.54       17.38     11.37 o 
 -10   3   4        0.35       -0.53      7.04 o 
  -9   3   4       21.63       12.02      6.95 o 
  -8   3   4       14.52       11.44      6.42 o 
  -7   3   4        5.67        5.42      5.88 o 
  -6   3   4      846.27      904.98     19.86 o 
  -5   3   4       24.25       20.11      6.13 o 
  -4   3   4      186.17      163.63     12.85 o 
  -3   3   4      143.93      124.03      7.59 o 
  -2   3   4      251.55      232.92      8.56 o 
  -1   3   4      148.00      173.50     10.68 o 
   0   3   4     4208.28     4398.61     61.89 o 
   1   3   4      152.80      153.86      9.57 o 
   2   3   4       10.68        7.82      5.39 o 
   3   3   4      118.90      111.31      9.99 o 
   4   3   4      109.56       92.33      8.52 o 
   5   3   4      168.34      172.67     10.80 o 
   6   3   4      155.33      171.57     21.01 o 
   7   3   4        0.01        4.19      5.49 o 
   8   3   4        2.06       -1.27      5.29 o 
   9   3   4        6.62        1.85      5.79 o 
  10   3   4        0.06       -5.45      6.69 o 
  11   3   4        1.11       -2.94      9.43 o 
  12   3   4       16.40       19.88     21.90 o 
 -11   4   4        0.00       14.21     13.66 o 
 -10   4   4        4.09       10.73     20.56 o 
  -9   4   4        4.97      -11.10     11.10 o 
  -8   4   4       31.79       59.65     11.93 o 
  -7   4   4       11.03        3.08      8.84 o 
  -6   4   4        8.89       -1.61      6.51 o 
  -5   4   4        0.35       -3.14      6.02 o 
  -4   4   4        0.11        2.35      5.19 o 
  -3   4   4     2049.83     2082.85     50.07 o 
  -2   4   4        1.29       -3.47      3.47 o 
  -1   4   4      388.66      374.95     14.48 o 
   0   4   4      583.01      602.87     17.80 o 
   1   4   4       39.72       37.59     10.94 o 
   2   4   4      556.00      517.88     17.29 o 
   3   4   4      399.66      391.28     17.38 o 
   4   4   4       17.54       11.58      6.34 o 
   5   4   4      134.15      123.68     11.22 o 
   6   4   4       37.87       37.96      8.23 o 
   7   4   4       17.56        2.13      7.08 o 
   8   4   4       19.08       16.01      7.85 o 
   9   4   4       80.16       96.00     11.96 o 
  10   4   4        0.98       -9.80      9.80 o 
  11   4   4        2.11        6.09     16.76 o 
  -9   5   4       78.07       13.71     27.42 o 
  -8   5   4       42.63       46.49     17.14 o 
  -7   5   4        4.45        1.44     10.89 o 
  -6   5   4       13.18       23.45     11.72 o 
  -5   5   4       53.72       45.23     16.27 o 
  -4   5   4       61.78       65.55     17.25 o 
  -3   5   4       43.60       31.81      9.39 o 
  -2   5   4      422.60      434.91     19.02 o 
  -1   5   4        0.86        0.34      6.16 o 
   0   5   4        2.53        0.58      6.18 o 
   1   5   4      363.94      392.33     19.35 o 
   2   5   4      695.12      686.41     21.93 o 
   3   5   4      885.79     1005.86     27.19 o 
   4   5   4        7.39       29.86      9.62 o 
   5   5   4       56.13       42.46     13.80 o 
   6   5   4       15.04       14.24      9.59 o 
   7   5   4       19.76        5.63     10.24 o 
   8   5   4       62.40       58.83     14.24 o 
   9   5   4        0.03       -1.52     25.52 o 
  -7   6   4        0.39       12.19     25.90 o 
  -6   6   4        7.66       10.59     17.23 o 
  -5   6   4        7.52        5.01     12.22 o 
  -4   6   4       40.10       56.35     14.87 o 
  -3   6   4      139.57      142.10     22.97 o 
  -2   6   4       82.45       90.50     16.20 o 
  -1   6   4        0.06        8.02      8.17 o 
   0   6   4       18.93        5.46     11.93 o 
   1   6   4        0.86       10.69      9.29 o 
   2   6   4       10.53       17.54     10.39 o 
   3   6   4        0.19       -5.50      8.01 o 
   4   6   4       13.45       21.28     10.74 o 
   5   6   4        9.87        0.14     11.98 o 
   6   6   4        0.38       11.39     13.37 o 
   7   6   4        1.60        0.38     18.04 o 
  -4   7   4       11.65       18.04     25.71 o 
  -3   7   4        1.29       -2.21     13.81 o 
  -2   7   4       30.07       16.96     15.27 o 
  -1   7   4       18.75       17.80     14.96 o 
   0   7   4        3.17        8.00     18.66 o 
   1   7   4       42.45       13.94     11.43 o 
   2   7   4       26.31       53.32     17.90 o 
   3   7   4       31.07        9.33     15.56 o 
   4   7   4        7.85        2.28     25.90 o 
   5   7   4        2.64        4.19     25.52 o 
 -13   1   5        3.76        9.21     12.61 o 
 -12   1   5       23.30       29.05     11.29 o 
 -11   1   5       13.28        9.67      6.84 o 
 -10   1   5        2.19       -0.69      4.45 o 
  -9   1   5      105.09      120.43     10.64 o 
  -8   1   5       47.85       47.62      5.38 o 
  -7   1   5      171.56      176.94      7.28 o 
  -6   1   5       27.42       26.03      3.75 o 
  -5   1   5      350.00      326.15     10.16 o 
  -4   1   5      783.99      717.15     10.03 o 
  -3   1   5     1857.87     1852.49     19.32 o 
  -2   1   5     1282.18     1273.31     17.53 o 
  -1   1   5     2731.07     2761.11     26.90 o 
   0   1   5     2443.57     2509.72     29.93 o 
   1   1   5     5053.22     4969.88     73.20 o 
   2   1   5      594.12      626.94     14.90 o 
   3   1   5      161.86      169.55      7.18 o 
   4   1   5      421.19      397.07     15.47 o 
   5   1   5       84.00       63.39      7.92 o 
   6   1   5        5.03        1.85      2.93 o 
   7   1   5       73.75       58.99      5.69 o 
   8   1   5      200.97      212.84     19.47 o 
   9   1   5       14.51       15.98      4.89 o 
  10   1   5       10.88       10.01      6.17 o 
  11   1   5        0.05       -0.48      6.29 o 
  12   1   5       26.40       26.42     10.93 o 
  13   1   5       16.53       25.23     18.66 o 
 -13   2   5        0.05      -10.09     11.69 o 
 -12   2   5        7.35        4.22      8.68 o 
 -11   2   5        0.28       11.66      7.48 o 
 -10   2   5       32.04       34.57     14.54 o 
  -9   2   5      185.78      186.54     15.89 o 
  -8   2   5       61.22       61.84     10.08 o 
  -7   2   5       29.84       16.76      4.51 o 
  -6   2   5      297.89      301.18     10.20 o 
  -5   2   5      278.24      272.74     12.66 o 
  -4   2   5        0.24       -1.58      2.23 o 
  -3   2   5      944.21      967.72     12.94 o 
  -2   2   5      184.57      172.22      5.05 o 
  -1   2   5     1737.36     1794.72     22.80 o 
   0   2   5       44.08       49.55      5.33 o 
   1   2   5      114.14      122.27      6.66 o 
   2   2   5     4341.20     4279.89     58.81 o 
   3   2   5      227.00      220.92      7.26 o 
   4   2   5        6.41        1.14      3.23 o 
   5   2   5        3.12        4.91      3.88 o 
   6   2   5      165.35      145.90      9.02 o 
   7   2   5      249.44      244.70     11.85 o 
   8   2   5       17.48       16.26      5.90 o 
   9   2   5       13.76        8.22      5.79 o 
  10   2   5        1.21       -5.67      5.67 o 
  11   2   5       20.10        6.94      7.79 o 
  12   2   5       27.18       16.83     13.33 o 
 -12   3   5        0.00       10.43     13.78 o 
 -11   3   5       19.25       14.50     11.02 o 
 -10   3   5       16.96       19.17     16.33 o 
  -9   3   5       77.04       75.19      9.77 o 
  -8   3   5        0.08        3.03      5.69 o 
  -7   3   5       11.55        5.57      5.30 o 
  -6   3   5     2850.21     3005.13     49.93 o 
  -5   3   5      110.21      107.87      7.17 o 
  -4   3   5      210.88      223.62     10.79 o 
  -3   3   5      559.95      586.24     14.87 o 
  -2   3   5       92.76       73.00      5.30 o 
  -1   3   5     2731.90     2730.39     57.39 o 
   0   3   5     2459.80     2627.32     40.92 o 
   1   3   5      123.95      127.42      9.01 o 
   2   3   5       19.74       21.87      4.69 o 
   3   3   5        0.23       -0.11      3.63 o 
   4   3   5      345.52      326.49     13.99 o 
   5   3   5       11.75       13.42      4.18 o 
   6   3   5      374.88      394.12     19.59 o 
   7   3   5      151.92      153.50     10.41 o 
   8   3   5      135.84      131.19     10.54 o 
   9   3   5        4.33       -5.25      7.04 o 
  10   3   5       11.49        8.88      7.57 o 
  11   3   5       21.51       23.43     11.35 o 
  12   3   5        8.79       11.42     17.14 o 
 -11   4   5       16.08       16.94     15.04 o 
 -10   4   5        3.49        8.06     12.40 o 
  -9   4   5       46.40       65.46     11.90 o 
  -8   4   5        6.33       14.83      8.94 o 
  -7   4   5       48.26       48.71     12.74 o 
  -6   4   5       57.62       38.68     11.17 o 
  -5   4   5       63.39       54.35     10.61 o 
  -4   4   5      529.59      541.19     17.59 o 
  -3   4   5      309.64      314.03     16.13 o 
  -2   4   5       37.07       28.79      5.36 o 
  -1   4   5      156.47      197.47     11.40 o 
   0   4   5     1064.77     1039.45     27.59 o 
   1   4   5      209.18      182.33     12.29 o 
   2   4   5       35.69       23.38      6.03 o 
   3   4   5      465.54      491.16     17.83 o 
   4   4   5       83.82       76.90      9.02 o 
   5   4   5      447.61      461.45     21.92 o 
   6   4   5      103.20      109.40     13.74 o 
   7   4   5       79.24       55.92      9.88 o 
   8   4   5       19.70        4.34      7.22 o 
   9   4   5       35.59       30.75      9.12 o 
  10   4   5        5.40       -9.72      9.72 o 
  11   4   5        0.08       30.47     17.90 o 
  -9   5   5       13.79       -1.52     24.37 o 
  -8   5   5       16.42        3.48     13.20 o 
  -7   5   5        9.51        3.69     11.02 o 
  -6   5   5        3.90        1.93      9.29 o 
  -5   5   5        0.40        8.59      9.85 o 
  -4   5   5       50.53       57.29     13.26 o 
  -3   5   5        3.32       -2.38     12.41 o 
  -2   5   5      190.81      204.42     17.12 o 
  -1   5   5      527.65      522.70     21.01 o 
   0   5   5      112.41      120.58     14.40 o 
   1   5   5       24.13       19.09      7.47 o 
   2   5   5       42.84       48.50      8.36 o 
   3   5   5        5.42        4.29      6.72 o 
   4   5   5       49.02       34.71      8.57 o 
   5   5   5        3.07       -6.49      6.69 o 
   6   5   5        0.02       -7.18      7.18 o 
   7   5   5       26.69       28.65     11.48 o 
   8   5   5        2.00        6.54     12.66 o 
   9   5   5       27.20       23.51     18.30 o 
  -7   6   5       25.15       26.28     27.80 o 
  -6   6   5        6.27      -10.25     15.99 o 
  -5   6   5        2.20       -1.49      9.68 o 
  -4   6   5        8.54       19.51     11.60 o 
  -3   6   5        8.24       18.46     12.07 o 
  -2   6   5       32.04       46.91     15.10 o 
  -1   6   5       89.14       96.46     19.46 o 
   0   6   5      197.10      220.07     19.49 o 
   1   6   5        6.74        0.05      8.66 o 
   2   6   5      121.32      131.43     14.55 o 
   3   6   5      135.45      168.04     16.28 o 
   4   6   5      131.04      155.44     16.34 o 
   5   6   5      112.45      105.02     18.49 o 
   6   6   5       15.91       61.07     16.97 o 
   7   6   5        8.88      -10.58     17.33 o 
  -4   7   5       10.78        6.59     16.91 o 
  -3   7   5        0.06        6.20     16.38 o 
  -2   7   5        3.97        6.02     18.85 o 
  -1   7   5       94.20       47.34     29.70 o 
   0   7   5       22.76       15.61     20.18 o 
   1   7   5        1.61       -2.28     16.38 o 
   2   7   5       14.90       33.21     12.91 o 
   3   7   5       23.35       23.23     27.80 o 
   4   7   5        9.64       -1.52     24.75 o 
   5   7   5        5.53        7.62     27.42 o 
 -13   0   6       39.69       26.66     17.14 o 
 -12   0   6       14.67       -0.63      9.07 o 
 -11   0   6       48.71       38.49     11.94 o 
 -10   0   6        1.81       -1.49      6.02 o 
  -9   0   6      490.22      480.15     18.73 o 
  -8   0   6      134.99      123.57     10.83 o 
  -7   0   6      395.82      385.41     20.01 o 
  -6   0   6       94.84      104.48      7.82 o 
  -5   0   6      614.58      687.26     16.71 o 
  -4   0   6     1461.85     1431.63     25.54 o 
  -3   0   6     2282.37     2275.14     28.53 o 
  -2   0   6    16886.78    16518.31    152.19 o 
  -1   0   6     4572.79     4475.75     71.36 o 
   0   0   6      318.80      287.98      9.41 o 
   1   0   6     1108.90     1090.37     19.16 o 
   2   0   6       70.70       67.39      5.88 o 
   3   0   6     5159.56     4840.56     81.49 o 
   4   0   6      145.89      146.01      9.23 o 
   5   0   6     1095.64     1175.42     29.03 o 
   6   0   6       21.81       16.82      6.10 o 
   7   0   6     1464.86     1585.19     39.21 o 
   8   0   6       67.38      103.43     11.99 o 
   9   0   6       84.08       67.77     10.72 o 
  10   0   6      293.58      327.31     20.74 o 
  11   0   6       35.72       30.68      9.44 o 
  12   0   6        0.04        6.85     11.88 o 
  13   0   6        0.05        4.95     21.33 o 
 -13   1   6        8.09        9.09     21.71 o 
 -12   1   6        7.36       -0.57      8.57 o 
 -11   1   6       16.71       15.40      7.34 o 
 -10   1   6       10.42        6.48      4.89 o 
  -9   1   6      186.73      205.40      9.79 o 
  -8   1   6      535.00      524.25     12.59 o 
  -7   1   6       10.68       14.43      3.53 o 
  -6   1   6      586.41      606.73     11.55 o 
  -5   1   6       61.17       78.48      5.63 o 
  -4   1   6     1628.96     1661.39     18.62 o 
  -3   1   6       96.54       95.07      3.50 o 
  -2   1   6       22.98       24.73      2.70 o 
  -1   1   6      715.07      678.91      9.51 o 
   0   1   6        7.13       14.02      3.04 o 
   1   1   6      535.18      513.72      9.41 o 
   2   1   6      350.96      367.06      9.41 o 
   3   1   6        2.83        6.88      4.23 o 
   4   1   6     1840.82     1826.49     26.50 o 
   5   1   6      443.24      483.25     13.40 o 
   6   1   6        5.51        0.37      3.19 o 
   7   1   6        0.82        0.42      3.63 o 
   8   1   6       46.82       27.66      6.07 o 
   9   1   6        1.46       -4.57      4.71 o 
  10   1   6        0.05       -2.97      5.46 o 
  11   1   6        1.16        1.90      6.43 o 
  12   1   6        2.46       -1.79      9.77 o 
  13   1   6        3.75        5.48     13.15 o 
 -13   2   6        1.26       13.71     15.99 o 
 -12   2   6       15.39       22.98     11.35 o 
 -11   2   6       50.53       50.28      9.73 o 
 -10   2   6      198.30      159.00     14.22 o 
  -9   2   6      231.75      248.67     14.24 o 
  -8   2   6       22.11        8.60      5.78 o 
  -7   2   6        5.56        6.73      4.74 o 
  -6   2   6       17.19       20.18      3.97 o 
  -5   2   6       37.06       23.95      3.74 o 
  -4   2   6      441.04      427.35      8.45 o 
  -3   2   6      573.09      585.83     12.89 o 
  -2   2   6     1164.37     1234.24     14.91 o 
  -1   2   6      753.47      808.64     12.52 o 
   0   2   6      105.79       88.28      5.52 o 
   1   2   6     1493.90     1449.11     23.68 o 
   2   2   6     1350.90     1453.06     25.62 o 
   3   2   6       30.03       24.11      3.53 o 
   4   2   6       10.70        7.01      3.69 o 
   5   2   6       58.61       65.66      8.17 o 
   6   2   6       84.79       84.81      7.54 o 
   7   2   6       12.15       12.65      5.39 o 
   8   2   6        3.24       -2.19      5.01 o 
   9   2   6       44.93       36.40      7.29 o 
  10   2   6       10.69        5.98      6.67 o 
  11   2   6       15.03       12.13      7.69 o 
  12   2   6        2.76      -11.27     11.27 o 
 -12   3   6        8.96        2.84     12.92 o 
 -11   3   6        3.05        9.03     10.44 o 
 -10   3   6        1.20        9.33      8.18 o 
  -9   3   6        6.61       18.67      8.08 o 
  -8   3   6        2.06        1.23      5.12 o 
  -7   3   6       91.81       77.43      7.73 o 
  -6   3   6     1055.80     1010.17     32.35 o 
  -5   3   6       32.87       28.70      4.87 o 
  -4   3   6      787.61      789.42     14.86 o 
  -3   3   6       10.54       15.55      3.99 o 
  -2   3   6       25.44       28.82      3.43 o 
  -1   3   6       69.04       74.17      6.37 o 
   0   3   6      338.70      356.71     12.63 o 
   1   3   6       10.02        7.98      3.95 o 
   2   3   6      349.42      344.50     12.66 o 
   3   3   6      250.16      242.17     11.73 o 
   4   3   6       40.19       60.28     13.67 o 
   5   3   6      120.33      118.34      8.11 o 
   6   3   6      288.65      267.86     14.56 o 
   7   3   6      121.59      128.31      9.83 o 
   8   3   6      129.00      143.10     10.88 o 
   9   3   6        7.95        2.43      6.24 o 
  10   3   6        2.72       -6.81      7.32 o 
  11   3   6        0.33       -2.90     12.12 o 
  12   3   6        1.05        5.71     17.52 o 
 -11   4   6        2.09       15.52     14.40 o 
 -10   4   6        0.05       -3.59     11.76 o 
  -9   4   6       67.66       79.11     12.40 o 
  -8   4   6       16.10       20.51      9.58 o 
  -7   4   6      165.75      184.16     27.22 o 
  -6   4   6       57.42       46.78     11.99 o 
  -5   4   6       60.82       47.79     11.35 o 
  -4   4   6     1037.08     1016.38     28.75 o 
  -3   4   6      746.17      760.68     19.70 o 
  -2   4   6      104.89      105.10     13.03 o 
  -1   4   6       45.72       32.27      7.17 o 
   0   4   6      126.47      125.81      9.32 o 
   1   4   6       38.76       35.25      7.15 o 
   2   4   6      143.36      155.69     10.99 o 
   3   4   6      168.00      184.18     12.18 o 
   4   4   6       52.33       50.72      8.26 o 
   5   4   6      361.64      360.38     17.49 o 
   6   4   6      158.03      169.67     13.79 o 
   7   4   6        4.97        4.51      8.42 o 
   8   4   6       15.81        7.78      7.07 o 
   9   4   6       10.63        7.85      8.16 o 
  10   4   6        7.11       10.87     10.61 o 
  11   4   6        0.13       -4.57     15.99 o 
  -9   5   6       18.51      -12.19     20.18 o 
  -8   5   6        2.79        0.41     11.93 o 
  -7   5   6      152.90      155.35     29.52 o 
  -6   5   6      191.48      215.60     23.52 o 
  -5   5   6      104.85      127.38     20.24 o 
  -4   5   6        2.27       -2.63      7.21 o 
  -3   5   6       55.30       48.31     18.48 o 
  -2   5   6        3.98       -1.63      5.12 o 
  -1   5   6      983.22     1072.85     29.89 o 
   0   5   6        5.72       -2.78      7.43 o 
   1   5   6       59.70       67.38      9.86 o 
   2   5   6      276.00      296.67     28.83 o 
   3   5   6      336.61      333.45     17.77 o 
   4   5   6        2.57       -1.89      6.56 o 
   5   5   6      124.18      107.57     11.87 o 
   6   5   6       31.79       57.28     10.41 o 
   7   5   6       47.23       57.92     13.46 o 
   8   5   6       27.58       38.82     14.73 o 
   9   5   6        0.24        1.71     15.48 o 
  -7   6   6        0.25       -5.71     27.42 o 
  -6   6   6        7.00       -1.51     16.83 o 
  -5   6   6       11.63        6.21      9.54 o 
  -4   6   6        2.26       -3.78     10.31 o 
  -3   6   6        1.97       -3.41      9.69 o 
  -2   6   6        0.08       -7.05     13.71 o 
  -1   6   6        9.35       14.64     12.77 o 
   0   6   6      139.86      149.00     16.73 o 
   1   6   6        4.16       15.23     12.66 o 
   2   6   6        9.46       16.75      9.53 o 
   3   6   6        4.45        1.60      8.86 o 
   4   6   6        5.18       -0.28      9.35 o 
   5   6   6       20.98       46.44     15.62 o 
   6   6   6        3.94       -5.39     14.29 o 
   7   6   6       33.75       63.22     34.27 o 
  -4   7   6        1.26       14.44     16.83 o 
  -3   7   6        8.86       33.46     17.45 o 
  -2   7   6        0.00       -0.20     14.09 o 
  -1   7   6        0.70      -14.47     14.47 o 
   0   7   6        7.47       27.04     20.95 o 
   1   7   6        1.11        5.55     22.28 o 
   2   7   6        0.36       11.41     12.17 o 
   3   7   6        6.01       13.71     25.90 o 
   4   7   6        0.11        8.38     27.42 o 
 -13   1   7       34.92       34.44     33.32 o 
 -12   1   7        9.20       19.32      9.61 o 
 -11   1   7       10.13       23.21      8.76 o 
 -10   1   7        6.99        3.84      4.68 o 
  -9   1   7        0.67        0.02      4.21 o 
  -8   1   7      527.09      547.04     12.83 o 
  -7   1   7        4.18        0.93      2.88 o 
  -6   1   7        1.67       -1.68      2.45 o 
  -5   1   7      656.27      663.15     10.49 o 
  -4   1   7      246.09      261.09      5.41 o 
  -3   1   7     3258.64     3386.12     35.04 o 
  -2   1   7     2990.80     2875.31     30.06 o 
  -1   1   7     3865.16     3771.44     40.59 o 
   0   1   7     6355.12     6332.23     77.21 o 
   1   1   7      203.48      221.65      8.26 o 
   2   1   7      415.91      426.52     10.51 o 
   3   1   7     1261.09     1178.03     19.49 o 
   4   1   7     3215.40     3240.43     42.08 o 
   5   1   7     1154.23     1225.52     21.16 o 
   6   1   7        3.21        0.56      3.25 o 
   7   1   7      167.96      157.56     11.91 o 
   8   1   7       18.95       11.95      4.51 o 
   9   1   7       40.88       48.90      7.45 o 
  10   1   7        0.13       -1.19      5.74 o 
  11   1   7       12.20       19.09     10.45 o 
  12   1   7        1.68       -4.80      9.96 o 
  13   1   7        2.33        6.35     29.32 o 
 -13   2   7        1.47       43.79     18.66 o 
 -12   2   7        1.00        0.16      9.80 o 
 -11   2   7       42.20       46.42     14.58 o 
 -10   2   7       30.51       36.62      8.26 o 
  -9   2   7       18.53       13.59      6.39 o 
  -8   2   7       48.89       57.38      7.08 o 
  -7   2   7      528.02      526.02     15.19 o 
  -6   2   7      868.94      866.25     15.89 o 
  -5   2   7      399.03      414.99     13.72 o 
  -4   2   7      181.90      181.83      7.69 o 
  -3   2   7      112.65      138.66      5.34 o 
  -2   2   7      975.69      960.30     11.96 o 
  -1   2   7      686.58      614.38     10.12 o 
   0   2   7        0.11        2.98      2.39 o 
   1   2   7      272.19      295.99     11.05 o 
   2   2   7      147.18      177.43      9.65 o 
   3   2   7       23.24       18.31      3.54 o 
   4   2   7       45.39       56.92      5.38 o 
   5   2   7      357.64      366.25     18.56 o 
   6   2   7      152.73      151.36      9.24 o 
   7   2   7       48.67       45.79     10.16 o 
   8   2   7        0.43        4.83      5.39 o 
   9   2   7        0.26        4.36      5.87 o 
  10   2   7      100.20       82.87      9.96 o 
  11   2   7        2.78       -4.13      9.23 o 
  12   2   7        2.83       -8.41     11.60 o 
 -12   3   7        2.63        5.85     13.21 o 
 -11   3   7        0.51       -5.91      9.54 o 
 -10   3   7       60.34       92.81     17.09 o 
  -9   3   7        8.61       -3.17      7.48 o 
  -8   3   7       80.56       84.72      8.26 o 
  -7   3   7       21.24       13.37      5.39 o 
  -6   3   7       67.60       55.39      7.68 o 
  -5   3   7      124.58      122.91     10.56 o 
  -4   3   7      548.29      577.10     20.66 o 
  -3   3   7     1568.33     1693.59     23.68 o 
  -2   3   7        3.06        1.08      2.48 o 
  -1   3   7      436.24      487.08     13.57 o 
   0   3   7      561.65      604.12     16.42 o 
   1   3   7      836.13      848.16     35.40 o 
   2   3   7      908.50      878.17     20.45 o 
   3   3   7      924.88      922.98     22.10 o 
   4   3   7        8.68        9.54      4.11 o 
   5   3   7       41.24       29.47      5.70 o 
   6   3   7       24.48       15.41      5.63 o 
   7   3   7       67.32       67.94      8.16 o 
   8   3   7        6.17        5.50      5.91 o 
   9   3   7      149.52      133.85     11.95 o 
  10   3   7        1.42       -2.34      8.31 o 
  11   3   7        0.88       -4.94     11.33 o 
  12   3   7        3.22       12.19     17.14 o 
 -11   4   7        8.64        9.03     13.57 o 
 -10   4   7       12.74       10.79     13.46 o 
  -9   4   7       95.93      103.09     11.73 o 
  -8   4   7      117.96      108.32     13.48 o 
  -7   4   7       20.60       15.87      8.23 o 
  -6   4   7        7.98       -4.87      7.87 o 
  -5   4   7       57.49       32.47     10.21 o 
  -4   4   7     2093.55     2154.30     58.24 o 
  -3   4   7      355.74      348.03     12.66 o 
  -2   4   7      289.75      312.41     17.34 o 
  -1   4   7      135.64      111.99     11.76 o 
   0   4   7        0.26        6.77      4.59 o 
   1   4   7       77.14       65.53      8.32 o 
   2   4   7       37.41       30.18      6.24 o 
   3   4   7      277.84      283.48     15.59 o 
   4   4   7       43.28       29.69      7.19 o 
   5   4   7      380.43      384.80     19.36 o 
   6   4   7       49.04       33.25      8.74 o 
   7   4   7        2.96       -2.37      7.47 o 
   8   4   7       74.90       82.60      9.96 o 
   9   4   7       39.15       43.43      9.88 o 
  10   4   7        0.61       -0.18     11.62 o 
  11   4   7        4.78      -11.04     15.61 o 
  -9   5   7        0.05       -3.05     22.85 o 
  -8   5   7        7.09        0.35     11.86 o 
  -7   5   7       25.12       38.81     14.71 o 
  -6   5   7       79.82       53.39     14.83 o 
  -5   5   7        5.56        4.43      9.53 o 
  -4   5   7       12.01        9.51      7.82 o 
  -3   5   7      167.83      191.72     28.31 o 
  -2   5   7        0.00        9.45      8.57 o 
  -1   5   7      171.79      184.75     13.96 o 
   0   5   7       15.17       12.82     10.47 o 
   1   5   7       12.57        8.75      6.65 o 
   2   5   7       14.20       13.91      6.90 o 
   3   5   7        0.25       -1.02      6.28 o 
   4   5   7       27.89       16.94      7.93 o 
   5   5   7        1.05        1.13      7.45 o 
   6   5   7       11.53       10.80      8.47 o 
   7   5   7        3.29       -0.23      9.90 o 
   8   5   7        4.08       -2.67     11.50 o 
   9   5   7        6.62      -15.99     24.75 o 
  -7   6   7       12.81      -13.71     23.23 o 
  -6   6   7       30.70       40.28     17.84 o 
  -5   6   7       59.56       66.98     16.22 o 
  -4   6   7       83.33       72.27     24.97 o 
  -3   6   7       87.56      114.96     23.33 o 
  -2   6   7        0.83       -4.38     10.49 o 
  -1   6   7        0.55        5.73     11.96 o 
   0   6   7       89.30       77.82     21.33 o 
   1   6   7      341.17      358.87     34.08 o 
   2   6   7       18.12       22.13      9.77 o 
   3   6   7        3.66       -2.04     10.88 o 
   4   6   7       36.53       48.10     11.90 o 
   5   6   7       23.40        4.62     12.60 o 
   6   6   7       13.36       10.60     14.35 o 
   7   6   7       23.15       44.56     30.09 o 
  -4   7   7        0.38       17.13     16.19 o 
  -3   7   7        0.88       12.76     15.40 o 
  -2   7   7       14.71       28.80     16.33 o 
  -1   7   7       18.59       -1.14     18.66 o 
   0   7   7       15.24       59.41     25.13 o 
   1   7   7       56.47       82.32     51.03 o 
   2   7   7       66.60       97.34     20.44 o 
   3   7   7        8.28       21.33     25.90 o 
   4   7   7       53.49       52.17     33.51 o 
 -13   0   8       18.30       -0.38     14.47 o 
 -12   0   8        0.06       -4.00      9.79 o 
 -11   0   8      189.70      241.37     29.78 o 
 -10   0   8       42.50       25.80      9.63 o 
  -9   0   8        1.70       -4.97      5.17 o 
  -8   0   8       44.73       38.72      7.03 o 
  -7   0   8        5.46        4.07      4.51 o 
  -6   0   8     7858.95     7900.52    112.84 o 
  -5   0   8      205.65      226.84     10.37 o 
  -4   0   8     1900.90     1961.99     32.69 o 
  -3   0   8     1471.10     1434.25     18.23 o 
  -2   0   8     1365.55     1392.38     23.73 o 
  -1   0   8     5221.92     4992.53     98.00 o 
   0   0   8      543.46      543.56     14.22 o 
   1   0   8     5917.63     5937.38     83.07 o 
   2   0   8     5086.69     4916.81     82.18 o 
   3   0   8      458.93      439.70     29.14 o 
   4   0   8       53.93       60.86      7.51 o 
   5   0   8        6.71        0.95      4.89 o 
   6   0   8     1046.57     1044.09     29.36 o 
   7   0   8       13.76       23.81      7.79 o 
   8   0   8        0.13        0.16      9.01 o 
   9   0   8       14.85        2.12      7.00 o 
  10   0   8       54.93       38.72     13.85 o 
  11   0   8        4.71        7.86      9.22 o 
  12   0   8        0.41       -4.57     20.56 o 
  13   0   8       19.31        4.19     25.13 o 
 -13   1   8       14.96       -4.02     12.12 o 
 -12   1   8        0.51        3.98      8.36 o 
 -11   1   8       60.58       59.94      9.47 o 
 -10   1   8        0.22       -5.27      5.27 o 
  -9   1   8       69.90       70.29      6.68 o 
  -8   1   8      150.46      149.65      8.11 o 
  -7   1   8      156.72      159.93      6.96 o 
  -6   1   8       93.31       92.80      5.04 o 
  -5   1   8      282.19      261.27      6.40 o 
  -4   1   8      133.39      114.11      3.78 o 
  -3   1   8     1552.70     1663.13     21.18 o 
  -2   1   8      594.72      597.75      7.60 o 
  -1   1   8      425.24      416.70      7.23 o 
   0   1   8     4134.73     4061.91     51.35 o 
   1   1   8       20.56       18.00      2.24 o 
   2   1   8     1451.14     1431.95     23.50 o 
   3   1   8      400.08      399.72      9.29 o 
   4   1   8       72.42       68.31      5.13 o 
   5   1   8      538.58      548.28     13.21 o 
   6   1   8       12.45        8.06      3.95 o 
   7   1   8      386.86      442.32     29.00 o 
   8   1   8      122.63      134.15      8.60 o 
   9   1   8        3.17       -0.65      5.41 o 
  10   1   8        7.11        3.98      6.67 o 
  11   1   8        0.85       -4.33      7.66 o 
  12   1   8        3.64        4.01     10.70 o 
 -13   2   8        0.47        3.05     15.99 o 
 -12   2   8        1.65       -1.66     10.01 o 
 -11   2   8       68.36       58.37     11.41 o 
 -10   2   8       42.89       48.54      8.96 o 
  -9   2   8       17.14       16.09      6.62 o 
  -8   2   8      452.57      450.22     17.16 o 
  -7   2   8       19.85       10.67      4.28 o 
  -6   2   8        7.62        9.76      4.54 o 
  -5   2   8       16.12       15.18      4.17 o 
  -4   2   8      261.70      266.27      9.03 o 
  -3   2   8      242.22      292.64      8.72 o 
  -2   2   8       11.48       12.06      2.09 o 
  -1   2   8        1.01        0.85      2.29 o 
   0   2   8      709.53      696.88     14.08 o 
   1   2   8     2145.95     2230.47     33.17 o 
   2   2   8      711.31      825.80     15.03 o 
   3   2   8      643.44      638.95     13.84 o 
   4   2   8       31.11       26.80      4.74 o 
   5   2   8      199.61      175.79     10.13 o 
   6   2   8        4.81       -0.42      4.19 o 
   7   2   8       92.06       69.73      7.97 o 
   8   2   8       20.61       22.30      6.42 o 
   9   2   8       15.34        9.32      6.25 o 
  10   2   8        4.04        4.60      6.82 o 
  11   2   8        0.95        0.79      8.39 o 
  12   2   8        0.16       17.40     13.03 o 
 -12   3   8        5.00       13.19     14.69 o 
 -11   3   8        4.34        0.55     10.06 o 
 -10   3   8        2.99       -4.29      8.08 o 
  -9   3   8       19.24       17.69      8.57 o 
  -8   3   8      131.64      138.52     11.37 o 
  -7   3   8       61.70       59.78      8.71 o 
  -6   3   8        5.93        1.38      4.93 o 
  -5   3   8      353.18      351.45     14.36 o 
  -4   3   8     1367.27     1338.71     28.98 o 
  -3   3   8      441.55      440.66      9.23 o 
  -2   3   8      190.73      194.00      7.99 o 
  -1   3   8      142.45      127.97      8.35 o 
   0   3   8       27.96       21.82      3.80 o 
   1   3   8      656.84      671.88     18.61 o 
   2   3   8      240.55      222.09     10.81 o 
   3   3   8      123.26      127.79      9.49 o 
   4   3   8       34.73       31.59      6.64 o 
   5   3   8        0.76       -4.38      4.38 o 
   6   3   8       16.09       19.06      5.84 o 
   7   3   8      129.57      104.86      9.51 o 
   8   3   8       58.70       68.36     14.79 o 
   9   3   8        0.21       -0.92      6.37 o 
  10   3   8        6.77       -6.42      7.04 o 
  11   3   8        4.90       21.02     14.02 o 
 -11   4   8        0.15       -3.63     14.22 o 
 -10   4   8        0.07       19.41     13.15 o 
  -9   4   8        1.63       -4.43      7.02 o 
  -8   4   8        6.70       17.94      9.00 o 
  -7   4   8        7.32        5.46      9.31 o 
  -6   4   8       16.63        4.96     12.11 o 
  -5   4   8      192.82      179.69     19.08 o 
  -4   4   8       23.64       11.19      9.40 o 
  -3   4   8      151.58      148.78     11.37 o 
  -2   4   8      282.79      289.26     10.84 o 
  -1   4   8      330.93      351.93     19.54 o 
   0   4   8        7.93        5.13      5.21 o 
   1   4   8      119.18      106.16      9.96 o 
   2   4   8        0.13        0.56      4.85 o 
   3   4   8      222.78      222.60     13.36 o 
   4   4   8       17.47       13.39      8.79 o 
   5   4   8        4.21       -3.43      6.10 o 
   6   4   8       24.58       12.22      7.64 o 
   7   4   8       40.60       40.75      8.03 o 
   8   4   8       17.86        6.25      7.07 o 
   9   4   8        4.28       -1.17     12.83 o 
  10   4   8        0.01       -0.52     11.97 o 
  -9   5   8        4.22       -1.52     22.85 o 
  -8   5   8        0.08       10.89     16.56 o 
  -7   5   8      141.40      137.20     21.07 o 
  -6   5   8      133.10      120.10     18.50 o 
  -5   5   8        1.60       14.27      8.45 o 
  -4   5   8       69.47       53.37     12.34 o 
  -3   5   8       11.94        7.38      9.57 o 
  -2   5   8      917.97     1017.70     38.43 o 
  -1   5   8      490.32      424.86     19.14 o 
   0   5   8        1.17        6.26      9.95 o 
   1   5   8       45.41       50.12     10.67 o 
   2   5   8       10.55       14.07     10.28 o 
   3   5   8       51.17       55.65      9.28 o 
   4   5   8        1.77        6.52      6.90 o 
   5   5   8      109.19      148.43     16.35 o 
   6   5   8        4.95       10.72      8.54 o 
   7   5   8        7.11        4.82     11.64 o 
   8   5   8        0.06      -12.10     12.10 o 
  -7   6   8        1.75      -14.18     14.18 o 
  -6   6   8        3.88       -2.87     20.18 o 
  -5   6   8        0.10       -2.82     11.86 o 
  -4   6   8       17.97        7.89     11.36 o 
  -3   6   8        4.88        7.81     11.05 o 
  -2   6   8        4.85       11.94     11.54 o 
  -1   6   8       20.86       15.53     13.44 o 
   0   6   8       24.47       -1.14     15.61 o 
   1   6   8       35.02       63.66     16.82 o 
   2   6   8        0.00       -5.44      8.47 o 
   3   6   8       24.72       20.28     10.45 o 
   4   6   8       15.29       16.31     10.52 o 
   5   6   8       29.36       18.22     15.35 o 
   6   6   8        0.89       14.82     17.55 o 
   7   6   8        0.03        0.76     23.61 o 
  -4   7   8        4.23       -2.16     15.92 o 
  -3   7   8        0.09       14.08     16.37 o 
  -2   7   8       31.10       41.34     17.62 o 
  -1   7   8       59.51       39.61     22.85 o 
   0   7   8       43.68       50.65     26.28 o 
   1   7   8        4.05       10.26     13.81 o 
   2   7   8       20.31       23.49     15.48 o 
   3   7   8        6.68        6.98     16.05 o 
   4   7   8       15.04        1.90     28.94 o 
 -13   1   9       16.82       28.18     16.76 o 
 -12   1   9       10.13       11.68      9.78 o 
 -11   1   9       33.13       20.10      8.70 o 
 -10   1   9        5.13       -1.44      5.47 o 
  -9   1   9      489.56      535.94     21.55 o 
  -8   1   9      215.37      223.73      9.60 o 
  -7   1   9        0.03        4.63      3.13 o 
  -6   1   9      204.38      219.63      7.06 o 
  -5   1   9       11.69       10.17      2.48 o 
  -4   1   9     3102.67     3066.99     33.51 o 
  -3   1   9     1546.83     1612.92     21.46 o 
  -2   1   9     1270.90     1353.11     14.80 o 
  -1   1   9       41.56       42.93      2.39 o 
   0   1   9        1.06        2.04      1.87 o 
   1   1   9       81.09       95.87      4.96 o 
   2   1   9      286.86      301.50     10.20 o 
   3   1   9     1309.13     1183.17     18.99 o 
   4   1   9      251.06      249.30      9.62 o 
   5   1   9       21.18       24.53      6.93 o 
   6   1   9      236.52      201.60     12.65 o 
   7   1   9      199.88      204.10     10.07 o 
   8   1   9      145.24      172.74     11.55 o 
   9   1   9       78.20       72.56      8.74 o 
  10   1   9        4.89       -2.30      6.12 o 
  11   1   9        0.00       -0.74      6.75 o 
  12   1   9        2.76        2.30     11.13 o 
 -13   2   9        0.57       -1.14     15.99 o 
 -12   2   9        2.43       15.17     23.04 o 
 -11   2   9       54.78       59.88     11.72 o 
 -10   2   9      102.79      115.65     13.47 o 
  -9   2   9        6.99       13.35      6.25 o 
  -8   2   9       47.10       33.46      6.76 o 
  -7   2   9      145.31      152.38      8.03 o 
  -6   2   9       50.40       47.93      4.94 o 
  -5   2   9       77.91       88.81     10.28 o 
  -4   2   9      525.64      509.96     16.80 o 
  -3   2   9     1795.30     1791.43     26.39 o 
  -2   2   9     1363.24     1422.41     22.11 o 
  -1   2   9     3859.89     4063.31     49.60 o 
   0   2   9        4.84        2.56      1.87 o 
   1   2   9     1915.13     1864.81     25.54 o 
   2   2   9     2402.50     2310.55     32.18 o 
   3   2   9      444.91      440.30     11.57 o 
   4   2   9      244.59      229.14      9.63 o 
   5   2   9       65.56       92.95     10.36 o 
   6   2   9       28.79       21.66      5.50 o 
   7   2   9       21.59       30.69      6.45 o 
   8   2   9       48.73       31.33      8.36 o 
   9   2   9       60.78       60.09      9.37 o 
  10   2   9       43.00       50.61     11.30 o 
  11   2   9       37.52       45.73     13.83 o 
  12   2   9        0.12        5.64     13.23 o 
 -12   3   9        0.83        5.57     13.23 o 
 -11   3   9       20.45        8.88     11.09 o 
 -10   3   9       27.95       15.66      9.02 o 
  -9   3   9        0.54        4.18      7.70 o 
  -8   3   9      211.57      217.91     18.78 o 
  -7   3   9       26.38       23.28      8.98 o 
  -6   3   9      328.95      322.81     13.91 o 
  -5   3   9        2.74       -0.91      4.44 o 
  -4   3   9      319.82      307.31     14.59 o 
  -3   3   9        0.24       -1.90      1.90 o 
  -2   3   9      339.40      288.75     14.92 o 
  -1   3   9        4.33       -0.21      2.54 o 
   0   3   9      601.38      655.59     16.17 o 
   1   3   9        1.02        4.41      4.99 o 
   2   3   9      256.31      304.69     20.41 o 
   3   3   9        9.51        7.05      3.64 o 
   4   3   9      126.34      138.33     11.16 o 
   5   3   9      576.85      621.00     17.09 o 
   6   3   9      156.00      156.32     10.39 o 
   7   3   9       69.04       57.44      7.89 o 
   8   3   9       21.98       14.80      6.52 o 
   9   3   9        1.07        1.98      6.32 o 
  10   3   9        8.06        4.04      8.42 o 
  11   3   9        5.37       -1.63     13.54 o 
 -11   4   9        0.00        4.08     13.59 o 
 -10   4   9        0.03       -4.13     11.95 o 
  -9   4   9        8.46       -0.21      7.72 o 
  -8   4   9       34.36       27.45      9.89 o 
  -7   4   9        9.36       18.18      8.67 o 
  -6   4   9        2.06       -2.27      7.95 o 
  -5   4   9      181.83      224.62     21.15 o 
  -4   4   9      332.36      288.94     18.71 o 
  -3   4   9       35.53       19.01      9.07 o 
  -2   4   9      512.19      508.43     28.90 o 
  -1   4   9     1195.84     1219.93     35.94 o 
   0   4   9      577.37      599.70     43.15 o 
   1   4   9      336.65      369.91     16.24 o 
   2   4   9       11.29        2.52      5.19 o 
   3   4   9       47.90       60.63      8.44 o 
   4   4   9       17.36        6.71      6.31 o 
   5   4   9        2.04        1.82      6.32 o 
   6   4   9       61.79       44.72      9.41 o 
   7   4   9        0.52        4.69      6.44 o 
   8   4   9        3.89        5.76      7.07 o 
   9   4   9        2.66       -4.51      8.54 o 
  10   4   9        5.85        5.14     12.74 o 
  -9   5   9       13.58       30.47     30.47 o 
  -8   5   9        0.43       12.57     23.99 o 
  -7   5   9        1.56       -2.42     10.69 o 
  -6   5   9        4.90       -1.20      8.78 o 
  -5   5   9        9.20        7.26      8.95 o 
  -4   5   9        6.71        6.79      9.10 o 
  -3   5   9      118.61      124.14     16.43 o 
  -2   5   9       35.58       31.56     11.86 o 
  -1   5   9       18.43       21.41      9.13 o 
   0   5   9        2.86       -4.42      7.02 o 
   1   5   9       46.07       45.82     10.84 o 
   2   5   9       81.37       77.93     11.14 o 
   3   5   9       20.03       26.09      9.06 o 
   4   5   9        9.24        8.58      7.66 o 
   5   5   9       29.14       25.44     12.19 o 
   6   5   9        7.45       -5.99      7.91 o 
   7   5   9       11.46       14.06      9.65 o 
   8   5   9       26.08       20.78     16.65 o 
  -7   6   9        0.79       -7.36     14.55 o 
  -6   6   9       13.30        5.13     15.29 o 
  -5   6   9       46.19       32.14     14.50 o 
  -4   6   9       85.53       68.33     15.47 o 
  -3   6   9      133.89      125.79     18.78 o 
  -2   6   9       50.19       42.43     24.56 o 
  -1   6   9        1.70       -1.90     15.23 o 
   0   6   9        6.41       10.66     17.90 o 
   1   6   9      169.87      124.07     21.03 o 
   2   6   9        7.26       26.21     11.50 o 
   3   6   9      149.36      194.96     18.22 o 
   4   6   9       84.97      133.11     16.05 o 
   5   6   9       10.48       -1.05     10.53 o 
   6   6   9        8.80      -16.38     16.38 o 
   7   6   9       30.61       66.26     35.42 o 
  -3   7   9       21.75       23.78     16.93 o 
  -2   7   9        6.10      -14.47     16.76 o 
  -1   7   9       31.71       69.69     27.42 o 
   0   7   9       11.24       19.80     20.18 o 
   1   7   9       43.25       16.38     22.85 o 
   2   7   9      113.56       72.36     28.56 o 
   3   7   9        0.08       -5.33     21.33 o 
   4   7   9        0.17       16.38     28.56 o 
 -12   0  10       52.28       54.70     26.09 o 
 -11   0  10        4.53       -4.72      9.50 o 
 -10   0  10       39.33       30.95     10.39 o 
  -9   0  10        4.89       -2.38      5.90 o 
  -8   0  10      166.87      194.73     12.12 o 
  -7   0  10      833.93      881.53     41.23 o 
  -6   0  10     2016.18     2085.86     37.73 o 
  -5   0  10     1559.39     1659.03     30.48 o 
  -4   0  10     1866.01     1746.61     26.82 o 
  -3   0  10     4097.34     4181.01     63.82 o 
  -2   0  10     3107.66     3014.15     54.18 o 
  -1   0  10        7.56        0.75      3.23 o 
   0   0  10     1278.43     1331.19     29.49 o 
   1   0  10      559.25      599.18     16.44 o 
   2   0  10     3671.08     3637.25     64.27 o 
   3   0  10      264.13      252.38     12.81 o 
   4   0  10      786.54      781.99     22.90 o 
   5   0  10     1163.61     1058.80     28.80 o 
   6   0  10      297.10      361.93     26.18 o 
   7   0  10        3.87        6.08      7.02 o 
   8   0  10        0.09       -5.78      5.78 o 
   9   0  10      118.23      146.38     15.16 o 
  10   0  10        0.73       -3.52      8.23 o 
  11   0  10       79.20      113.20     15.55 o 
  12   0  10        1.83       17.52     23.61 o 
 -13   1  10       13.72        5.33     14.85 o 
 -12   1  10        0.10       11.25      9.92 o 
 -11   1  10        0.19       11.51      7.93 o 
 -10   1  10        0.10        4.13      5.74 o 
  -9   1  10        8.71       13.92      5.24 o 
  -8   1  10      181.15      175.45     10.70 o 
  -7   1  10        5.69        7.76      3.17 o 
  -6   1  10      175.71      188.65      6.27 o 
  -5   1  10      211.10      250.23      5.17 o 
  -4   1  10     1111.93     1186.03     15.09 o 
  -3   1  10       12.42       13.34      1.72 o 
  -2   1  10     1392.66     1414.29     16.89 o 
  -1   1  10      379.07      382.27      7.20 o 
   0   1  10      827.77      822.11     12.66 o 
   1   1  10     1010.91     1012.23     14.67 o 
   2   1  10      169.28      181.32      6.58 o 
   3   1  10      405.06      376.76      9.66 o 
   4   1  10      274.62      245.49      8.93 o 
   5   1  10      239.50      249.94      9.72 o 
   6   1  10        0.36       -3.56      4.05 o 
   7   1  10        0.61       -4.31      4.31 o 
   8   1  10      122.80      130.39     16.86 o 
   9   1  10        2.11        4.31      6.12 o 
  10   1  10       26.62       13.14      7.16 o 
  11   1  10       15.50       11.53      9.96 o 
  12   1  10        1.15       -6.81     10.74 o 
 -13   2  10        1.35       46.46     19.42 o 
 -12   2  10        1.21       -4.62     11.65 o 
 -11   2  10      108.43      121.82     14.52 o 
 -10   2  10        3.71       -4.77      7.44 o 
  -9   2  10      102.64       92.05      9.91 o 
  -8   2  10        4.50        2.79      4.93 o 
  -7   2  10       60.25       60.85      6.77 o 
  -6   2  10      355.11      355.92     13.27 o 
  -5   2  10      923.48      833.60     15.92 o 
  -4   2  10      168.41      153.22      6.10 o 
  -3   2  10       62.61       68.58      6.24 o 
  -2   2  10       28.14       29.95      3.87 o 
  -1   2  10     1855.92     1990.19     29.63 o 
   0   2  10       61.14       63.33      4.66 o 
   1   2  10      285.52      308.48      8.06 o 
   2   2  10      731.99      805.29     16.72 o 
   3   2  10      233.01      254.83     10.39 o 
   4   2  10       91.98       95.21      7.15 o 
   5   2  10       41.97       30.58      6.17 o 
   6   2  10      153.46      166.83     10.36 o 
   7   2  10       20.70       17.38      5.97 o 
   8   2  10      144.39      153.97     11.58 o 
   9   2  10       27.73       12.78      6.70 o 
  10   2  10        1.49       -1.42      6.47 o 
  11   2  10        0.13       -1.88      9.95 o 
  12   2  10        0.03      -12.57     14.85 o 
 -12   3  10        0.81        1.41     13.43 o 
 -11   3  10        0.73        4.79     10.42 o 
 -10   3  10        7.62        5.01      8.23 o 
  -9   3  10       58.85       55.92     10.48 o 
  -8   3  10      119.64      128.39     11.49 o 
  -7   3  10       34.07       32.09      8.65 o 
  -6   3  10       12.42        8.99      6.81 o 
  -5   3  10       80.77       73.68      9.63 o 
  -4   3  10       75.44       87.77      5.92 o 
  -3   3  10        4.30        4.10      2.71 o 
  -2   3  10      748.46      799.46     21.02 o 
  -1   3  10     1138.27     1037.59     19.32 o 
   0   3  10      535.62      549.30     14.64 o 
   1   3  10        1.23        1.66      3.87 o 
   2   3  10       17.45       10.31      4.62 o 
   3   3  10      638.71      592.67     14.37 o 
   4   3  10      463.61      481.27     14.68 o 
   5   3  10       38.38       37.60      6.27 o 
   6   3  10       15.09        6.44      5.36 o 
   7   3  10       25.47        6.34      8.25 o 
   8   3  10        5.51       -2.73      6.07 o 
   9   3  10        7.64        2.35      6.87 o 
  10   3  10        4.79        2.74      8.88 o 
  11   3  10        0.30       -3.24     12.19 o 
 -11   4  10        0.68        2.48     13.47 o 
 -10   4  10       26.60       13.75     12.63 o 
  -9   4  10        0.88       -3.65      7.41 o 
  -8   4  10        0.89        6.92      8.84 o 
  -7   4  10       74.15       76.41     19.02 o 
  -6   4  10       92.30       96.13     18.54 o 
  -5   4  10      122.40      112.80     13.09 o 
  -4   4  10      105.96       73.78     10.72 o 
  -3   4  10       20.59       27.01      9.51 o 
  -2   4  10       23.56        8.92      8.57 o 
  -1   4  10        0.32       -5.47      5.47 o 
   0   4  10      216.88      235.16     22.54 o 
   1   4  10        0.02       -4.93      4.93 o 
   2   4  10        2.47       -1.05      5.24 o 
   3   4  10       39.12       33.10      7.22 o 
   4   4  10       52.91       50.42      8.47 o 
   5   4  10        9.52        6.25      6.47 o 
   6   4  10        4.21        2.39      9.13 o 
   7   4  10       44.37       38.42      8.71 o 
   8   4  10        0.02        6.10      7.16 o 
   9   4  10        4.08        8.58      8.63 o 
  10   4  10        0.46       -3.17     13.38 o 
 -10   5  10        2.68        0.00     19.80 o 
  -9   5  10        3.06        7.08     16.01 o 
  -8   5  10        0.12      -11.42     23.99 o 
  -7   5  10        2.25        0.50      9.82 o 
  -6   5  10        1.98       -0.51      8.10 o 
  -5   5  10        0.21        3.06      8.96 o 
  -4   5  10       59.86       68.34     19.34 o 
  -3   5  10        0.78       22.10     34.74 o 
  -2   5  10       85.82       90.66     17.10 o 
  -1   5  10       90.37       66.26     21.71 o 
   0   5  10      402.38      407.22     28.63 o 
   1   5  10      518.22      571.31     26.87 o 
   2   5  10       54.17       55.00     10.01 o 
   3   5  10       25.51       16.60      9.73 o 
   4   5  10        7.18        1.08      7.82 o 
   5   5  10       99.88      107.66     14.58 o 
   6   5  10       13.80        9.34      9.35 o 
   7   5  10        0.64        1.47      9.44 o 
   8   5  10        0.62       14.90     16.94 o 
  -7   6  10        3.09       12.73     16.55 o 
  -6   6  10        9.98        4.04     18.09 o 
  -5   6  10       42.01       47.51     15.65 o 
  -4   6  10       21.04       36.72     13.18 o 
  -3   6  10       30.21        1.42     13.12 o 
  -2   6  10        2.21        2.45     11.88 o 
  -1   6  10        0.01       22.47     17.52 o 
   0   6  10       47.48       34.27     21.33 o 
   1   6  10       24.50       32.75     19.80 o 
   2   6  10       28.58       49.25     13.09 o 
   3   6  10       14.24       33.40     12.61 o 
   4   6  10        0.76       -3.96      9.91 o 
   5   6  10        1.57        1.73     11.05 o 
   6   6  10        4.17      -10.66     23.61 o 
  -3   7  10        1.62       24.90     17.89 o 
  -2   7  10        9.66       23.23     22.09 o 
  -1   7  10        9.13       23.61     22.85 o 
   0   7  10       36.76       53.32     25.52 o 
   1   7  10        8.72       34.27     24.37 o 
   2   7  10       18.63       20.95     22.47 o 
   3   7  10       78.40      157.66     37.32 o 
 -13   1  11       26.76       26.28     16.38 o 
 -12   1  11        0.10        9.89     11.97 o 
 -11   1  11        6.88        6.57      8.00 o 
 -10   1  11        0.09       -5.76      5.76 o 
  -9   1  11       49.76       50.51      9.08 o 
  -8   1  11      105.41      109.52      7.37 o 
  -7   1  11      136.10      155.34      7.69 o 
  -6   1  11      970.68      907.45     12.64 o 
  -5   1  11      337.56      323.01      6.35 o 
  -4   1  11     1366.10     1454.37     17.64 o 
  -3   1  11       53.54       47.31      2.67 o 
  -2   1  11      864.42      815.59     13.40 o 
  -1   1  11     3610.54     3542.74     46.24 o 
   0   1  11      151.34      139.60      5.47 o 
   1   1  11      338.02      381.44     12.86 o 
   2   1  11      213.59      216.25      7.11 o 
   3   1  11       33.68       30.02      4.12 o 
   4   1  11      231.31      236.38      8.97 o 
   5   1  11       10.15        1.57      4.27 o 
   6   1  11      537.80      583.31     16.89 o 
   7   1  11        3.54        3.86      4.84 o 
   8   1  11       87.31       91.56      9.92 o 
   9   1  11        2.45       -0.86      6.15 o 
  10   1  11       18.09       23.18      7.92 o 
  11   1  11       67.24       68.88     14.22 o 
  12   1  11        1.63       -3.35     11.76 o 
 -13   2  11        0.03       12.19     16.38 o 
 -12   2  11        2.02       18.55     13.55 o 
 -11   2  11       78.59       83.11     12.47 o 
 -10   2  11        1.66        2.80      7.72 o 
  -9   2  11       21.39       19.65      7.32 o 
  -8   2  11       26.29       34.61      7.24 o 
  -7   2  11      283.25      301.06     13.62 o 
  -6   2  11       97.68       96.09      7.25 o 
  -5   2  11      362.53      384.78     12.98 o 
  -4   2  11      347.25      331.31      8.60 o 
  -3   2  11      205.93      244.51     11.63 o 
  -2   2  11     2257.02     2441.32     37.13 o 
  -1   2  11      261.08      286.56     13.69 o 
   0   2  11     1706.70     1679.46     22.87 o 
   1   2  11     1341.98     1219.78     18.00 o 
   2   2  11       11.28       19.30      3.73 o 
   3   2  11        4.01        3.33      3.43 o 
   4   2  11      142.38      144.20      8.57 o 
   5   2  11      476.00      465.85     14.63 o 
   6   2  11      238.46      247.91     12.28 o 
   7   2  11        1.61       -1.54      5.01 o 
   8   2  11       13.21       21.40      6.50 o 
   9   2  11        6.08        7.32      6.37 o 
  10   2  11        0.04       10.78      7.35 o 
  11   2  11        2.60       -9.37      9.37 o 
  12   2  11        1.23        6.20     14.35 o 
 -12   3  11        1.20      -10.57     13.03 o 
 -11   3  11       96.48       76.27     15.65 o 
 -10   3  11       31.15       25.01     10.06 o 
  -9   3  11       68.75       54.60     10.97 o 
  -8   3  11      374.10      378.61     33.75 o 
  -7   3  11      145.58      140.20     14.06 o 
  -6   3  11       21.66       21.79      8.13 o 
  -5   3  11        3.10        1.52      5.00 o 
  -4   3  11       49.22       38.80      6.40 o 
  -3   3  11      586.22      608.57     18.50 o 
  -2   3  11       87.08       92.21      9.18 o 
  -1   3  11      169.43      177.60     10.65 o 
   0   3  11        0.26       -1.40      2.84 o 
   1   3  11     1454.99     1512.29     31.24 o 
   2   3  11      362.34      356.21     11.69 o 
   3   3  11       82.18       67.13      7.21 o 
   4   3  11        4.79        2.99      4.63 o 
   5   3  11       14.71        1.26      4.99 o 
   6   3  11        8.18       -1.01      4.97 o 
   7   3  11       29.24       25.70      6.57 o 
   8   3  11       45.26       41.66      8.27 o 
   9   3  11       26.26       16.90      7.69 o 
  10   3  11        1.53        2.43      9.86 o 
  11   3  11        0.86        4.19     17.52 o 
 -11   4  11       14.51       26.66     15.96 o 
 -10   4  11        8.73        1.07     11.76 o 
  -9   4  11        1.74       14.95      8.37 o 
  -8   4  11        0.19       -3.28      8.51 o 
  -7   4  11       89.75      103.63     12.75 o 
  -6   4  11      440.74      467.89     19.69 o 
  -5   4  11      135.10      126.80     16.60 o 
  -4   4  11        8.50       17.23      8.69 o 
  -3   4  11       39.25       23.65      9.14 o 
  -2   4  11      507.82      476.21     25.70 o 
  -1   4  11      147.02      135.25     17.49 o 
   0   4  11        3.09        2.26      6.28 o 
   1   4  11      303.11      314.81     15.17 o 
   2   4  11      803.27      831.57     22.81 o 
   3   4  11      160.59      128.87     19.70 o 
   4   4  11        2.46        2.04      5.79 o 
   5   4  11        4.49       13.33      7.08 o 
   6   4  11       16.91        8.13      6.50 o 
   7   4  11       50.42       56.76     16.83 o 
   8   4  11       22.28       12.65      7.77 o 
   9   4  11       33.00       13.65     10.30 o 
  10   4  11        2.87      -15.23     15.23 o 
 -10   5  11        0.86       -7.62     20.56 o 
  -9   5  11        3.74       15.25     21.71 o 
  -8   5  11        0.04       21.43     15.67 o 
  -7   5  11        2.37       -5.33      9.27 o 
  -6   5  11        4.78        9.63      9.32 o 
  -5   5  11       17.15       13.14     15.39 o 
  -4   5  11       49.55       31.99     23.43 o 
  -3   5  11       11.62       13.07      9.09 o 
  -2   5  11       89.38       51.38     37.13 o 
  -1   5  11       59.53       62.46     20.95 o 
   0   5  11        4.47        1.52      9.69 o 
   1   5  11        8.64        3.79      8.28 o 
   2   5  11        0.54        3.83      7.45 o 
   3   5  11        3.51        9.71      9.67 o 
   4   5  11       16.54       19.65      9.57 o 
   5   5  11        0.26        3.67      9.17 o 
   6   5  11       48.46       35.38     11.95 o 
   7   5  11       26.09       14.59     11.77 o 
   8   5  11        3.41      -20.18     22.47 o 
   9   5  11        0.98       46.46     19.42 o 
  -7   6  11        1.09      -13.71     23.23 o 
  -6   6  11        0.41       -3.32     13.71 o 
  -5   6  11       21.11       56.98     34.27 o 
  -4   6  11        5.19        8.69     12.63 o 
  -3   6  11       20.77       11.79     12.85 o 
  -2   6  11        4.22       -2.84     12.04 o 
  -1   6  11        0.11       10.28     17.14 o 
   0   6  11       79.33       86.83     25.52 o 
   1   6  11       13.18        9.90     18.28 o 
   2   6  11       27.45       37.49     12.87 o 
   3   6  11       38.34       31.99     13.00 o 
   4   6  11       55.91       57.64     15.12 o 
   5   6  11       34.96       43.85     13.69 o 
   6   6  11       44.99       36.94     28.18 o 
  -2   7  11        4.39       24.75     21.71 o 
  -1   7  11       16.46       44.56     23.99 o 
   0   7  11        4.52       19.80     20.18 o 
   1   7  11        7.59      -18.66     18.66 o 
   2   7  11        0.01       -8.00     19.80 o 
   3   7  11        6.39       35.42     27.80 o 
 -12   0  12        3.46        7.42     11.24 o 
 -11   0  12       69.02       39.72     12.47 o 
 -10   0  12        6.04       -0.35      8.45 o 
  -9   0  12      196.78      216.66     16.96 o 
  -8   0  12       67.90       69.17      8.13 o 
  -7   0  12       42.25       51.93      7.16 o 
  -6   0  12        4.84       12.29      4.48 o 
  -5   0  12      586.70      559.24     15.98 o 
  -4   0  12     1768.74     1553.43     22.67 o 
  -3   0  12        6.28        5.72      2.83 o 
  -2   0  12      714.89      780.09     16.79 o 
  -1   0  12     3728.52     3830.19     79.96 o 
   0   0  12     7260.19     7310.93    118.16 o 
   1   0  12     6173.24     6532.97    107.57 o 
   2   0  12     2034.29     2149.75     58.07 o 
   3   0  12     4999.86     5318.92     92.68 o 
   4   0  12       27.18       27.86      6.83 o 
   5   0  12       30.53       31.35      9.31 o 
   6   0  12      218.53      246.99     15.81 o 
   7   0  12        0.36        6.65      7.52 o 
   8   0  12      281.35      302.82     19.39 o 
   9   0  12        0.24       -7.72      7.72 o 
  10   0  12        3.76        6.19      9.55 o 
  11   0  12        0.64        1.62     11.53 o 
  12   0  12        1.40       -0.76     22.85 o 
 -13   1  12        5.88       -3.43     14.09 o 
 -12   1  12        0.10       21.26     12.32 o 
 -11   1  12        2.98       -2.78      9.59 o 
 -10   1  12      142.06      147.57     13.75 o 
  -9   1  12       15.92       11.08      5.05 o 
  -8   1  12       37.27       26.61      5.41 o 
  -7   1  12      198.84      213.80      8.66 o 
  -6   1  12      160.91      156.90      5.79 o 
  -5   1  12      934.76      965.89     11.88 o 
  -4   1  12     1230.88     1283.06     15.07 o 
  -3   1  12     1441.28     1476.04     17.21 o 
  -2   1  12      394.78      398.86     11.59 o 
  -1   1  12      259.70      306.32      8.12 o 
   0   1  12      948.32      990.85     19.88 o 
   1   1  12       35.32       47.65      3.92 o 
   2   1  12       42.18       32.73      3.96 o 
   3   1  12      525.80      557.52     16.52 o 
   4   1  12      230.56      248.39      9.58 o 
   5   1  12       99.87      115.67      8.15 o 
   6   1  12      126.16      140.85      8.78 o 
   7   1  12      130.14      139.28      9.20 o 
   8   1  12       27.84       17.69      6.76 o 
   9   1  12        9.69        5.88      7.11 o 
  10   1  12       14.33        6.04      6.94 o 
  11   1  12        7.89       12.16     11.44 o 
  12   1  12       11.19       11.72     12.47 o 
 -12   2  12        0.12      -11.05     11.05 o 
 -11   2  12        6.89       -0.05     12.75 o 
 -10   2  12        0.31       -0.50      7.80 o 
  -9   2  12        9.14       16.52      8.13 o 
  -8   2  12       10.65       16.07      7.24 o 
  -7   2  12       47.18       52.73      6.58 o 
  -6   2  12       23.14       27.10      6.01 o 
  -5   2  12        0.29       -3.25      3.25 o 
  -4   2  12      202.78      201.13      7.58 o 
  -3   2  12      486.99      433.84     31.63 o 
  -2   2  12      926.08      912.56     19.98 o 
  -1   2  12      912.98      857.47     17.67 o 
   0   2  12        9.70        2.26      2.31 o 
   1   2  12      196.04      196.04      7.41 o 
   2   2  12      316.58      305.57     11.58 o 
   3   2  12      303.89      322.14     10.98 o 
   4   2  12      276.46      287.24     11.29 o 
   5   2  12      129.93      116.63     10.30 o 
   6   2  12        3.12       13.91      5.75 o 
   7   2  12       51.59       58.09      7.93 o 
   8   2  12       57.32       63.34      8.62 o 
   9   2  12        0.81       -2.99      6.29 o 
  10   2  12       21.59       18.48      7.72 o 
  11   2  12        3.27       -7.54      9.99 o 
 -12   3  12        8.00        8.03     14.47 o 
 -11   3  12        0.02        8.62     12.78 o 
 -10   3  12       14.20       23.03      9.72 o 
  -9   3  12      179.63      167.69     19.95 o 
  -8   3  12       25.75       23.70      7.38 o 
  -7   3  12       44.94       37.47      7.54 o 
  -6   3  12        1.65        4.06      6.62 o 
  -5   3  12      443.73      479.24     20.20 o 
  -4   3  12      105.92      126.31     14.79 o 
  -3   3  12       93.95       83.94     11.60 o 
  -2   3  12       66.62       63.14      7.30 o 
  -1   3  12       36.47       39.52      4.77 o 
   0   3  12        4.03       -0.06      2.69 o 
   1   3  12       41.64       43.83      4.78 o 
   2   3  12      461.85      444.43     13.68 o 
   3   3  12       59.11       58.62      8.46 o 
   4   3  12      477.54      434.63     14.32 o 
   5   3  12        0.67       -2.92      4.63 o 
   6   3  12      162.29      168.37     11.35 o 
   7   3  12        2.11       -5.36      5.36 o 
   8   3  12       37.93       40.98      8.37 o 
   9   3  12        0.46        4.88      7.27 o 
  10   3  12        0.00       -7.50      9.59 o 
  11   3  12        7.22       -3.61     31.80 o 
 -11   4  12        7.79        1.64     14.13 o 
 -10   4  12        3.22       -9.24     11.76 o 
  -9   4  12       11.66        3.66      8.31 o 
  -8   4  12       16.56       16.74      9.82 o 
  -7   4  12       14.75       21.94      8.14 o 
  -6   4  12       97.55      107.65     11.07 o 
  -5   4  12       15.95        0.11      6.87 o 
  -4   4  12       31.55       44.73     11.13 o 
  -3   4  12        2.90       -1.46      7.31 o 
  -2   4  12      211.30      219.67     28.89 o 
  -1   4  12      222.25      186.20     30.85 o 
   0   4  12       28.70       41.76     13.16 o 
   1   4  12       16.29        6.64      8.04 o 
   2   4  12        3.34        5.30      5.52 o 
   3   4  12      144.13      152.25     12.79 o 
   4   4  12        2.60        2.95      6.06 o 
   5   4  12       10.94        6.07      6.84 o 
   6   4  12        1.25        6.65      6.19 o 
   7   4  12        3.07       -2.98      6.30 o 
   8   4  12        2.06       11.49      7.78 o 
   9   4  12        2.89       -4.32      9.40 o 
  10   4  12        2.11       27.80     17.90 o 
  -9   5  12       16.29       36.57     14.01 o 
  -8   5  12      138.54      185.97     27.96 o 
  -7   5  12       49.60       34.47     11.64 o 
  -6   5  12        9.83       -4.21     10.35 o 
  -5   5  12        0.91       10.28     11.09 o 
  -4   5  12       32.50       28.58     11.60 o 
  -3   5  12      223.02      247.54     23.03 o 
  -2   5  12       56.60       56.78     22.85 o 
  -1   5  12      191.47      198.03     32.37 o 
   0   5  12       30.40       14.99     12.19 o 
   1   5  12       41.94       44.21     14.26 o 
   2   5  12       10.90       17.20      8.24 o 
   3   5  12       65.85       76.70     12.06 o 
   4   5  12      235.07      260.04     19.89 o 
   5   5  12       82.29       85.34     14.01 o 
   6   5  12        3.12       -8.13      9.97 o 
   7   5  12        2.78      -11.08     11.08 o 
   8   5  12       14.15       19.42     25.13 o 
  -6   6  12        3.09       17.61     16.53 o 
  -5   6  12        8.56        1.47     14.09 o 
  -4   6  12        0.77        1.16     11.78 o 
  -3   6  12       16.70       23.22     14.25 o 
  -2   6  12       44.70       12.57     17.90 o 
  -1   6  12        0.14        9.90     18.66 o 
   0   6  12       10.64       15.99     17.52 o 
   1   6  12        0.36        1.16     12.65 o 
   2   6  12       10.47       24.88     12.38 o 
   3   6  12       55.02       33.65     13.47 o 
   4   6  12        2.15        3.11     11.81 o 
   5   6  12       17.41       29.11     22.84 o 
   6   6  12       15.36        4.16     17.48 o 
  -2   7  12        0.18       21.33     21.71 o 
  -1   7  12        2.54        7.62     20.56 o 
   0   7  12        4.18       15.99     22.47 o 
   1   7  12       16.20       -1.52     19.42 o 
   2   7  12        1.18       28.18     25.13 o 
 -13   1  13        9.09       -8.38     14.85 o 
 -12   1  13       11.16       -3.87     11.83 o 
 -11   1  13       16.90       20.56     11.16 o 
 -10   1  13        7.07        4.25      7.09 o 
  -9   1  13       43.09       35.32      6.22 o 
  -8   1  13       43.19       34.34      5.79 o 
  -7   1  13        0.02       -3.72      3.72 o 
  -6   1  13      106.39      111.10      5.57 o 
  -5   1  13      209.31      196.41      6.16 o 
  -4   1  13      206.55      224.35      5.67 o 
  -3   1  13     1588.51     1591.70     18.92 o 
  -2   1  13     2606.11     2639.58     34.07 o 
  -1   1  13     4692.53     4817.70     56.32 o 
   0   1  13      630.15      720.45     14.26 o 
   1   1  13      142.14      126.59     10.59 o 
   2   1  13      262.94      227.27      7.89 o 
   3   1  13      356.54      361.95     17.52 o 
   4   1  13     1052.93     1116.40     20.75 o 
   5   1  13       43.14       45.14     10.53 o 
   6   1  13       87.65       89.32     10.48 o 
   7   1  13       22.54       26.49      7.07 o 
   8   1  13        5.52        3.86      6.33 o 
   9   1  13       26.09       22.83      7.89 o 
  10   1  13       39.99       54.49      9.78 o 
  11   1  13        0.19       -2.84     10.29 o 
  12   1  13        1.38        6.12     16.38 o 
 -12   2  13        0.49        8.76     15.99 o 
 -11   2  13       27.20       24.40     11.46 o 
 -10   2  13       24.31       21.86      9.19 o 
  -9   2  13      132.26      133.78     13.62 o 
  -8   2  13      411.63      438.73     28.42 o 
  -7   2  13      210.23      233.44     14.62 o 
  -6   2  13       57.16       43.41      5.55 o 
  -5   2  13        1.88       -0.40      3.60 o 
  -4   2  13      134.86      118.39      9.99 o 
  -3   2  13      337.54      272.24     12.90 o 
  -2   2  13       79.27      114.14      9.32 o 
  -1   2  13      146.06      156.04      7.36 o 
   0   2  13      221.57      245.99      6.97 o 
   1   2  13      933.17      842.90     16.08 o 
   2   2  13        2.37        4.76      5.08 o 
   3   2  13     1130.07     1085.87     23.61 o 
   4   2  13      715.89      715.91     17.49 o 
   5   2  13       82.88       80.32      7.86 o 
   6   2  13        9.75       19.52      6.06 o 
   7   2  13       12.04        9.84      6.23 o 
   8   2  13      218.37      244.40     14.45 o 
   9   2  13        4.90       -6.12      6.12 o 
  10   2  13        0.17       -8.10      8.10 o 
  11   2  13        2.72       -8.89      8.89 o 
 -12   3  13       19.64       27.80     18.28 o 
 -11   3  13        0.08       -3.98     10.84 o 
 -10   3  13        6.55       -0.62      8.53 o 
  -9   3  13       14.00        5.65      6.98 o 
  -8   3  13       90.31       99.94     10.46 o 
  -7   3  13       35.59       30.78      8.94 o 
  -6   3  13      153.13      138.04     11.46 o 
  -5   3  13      226.55      228.88     13.32 o 
  -4   3  13      221.86      189.55     12.76 o 
  -3   3  13       76.34       75.60      8.70 o 
  -2   3  13       34.43       43.46      6.11 o 
  -1   3  13        3.09       -2.06      3.68 o 
   0   3  13      847.18      875.65     17.33 o 
   1   3  13      689.33      687.66     16.05 o 
   2   3  13       42.50       36.82      5.19 o 
   3   3  13       38.99       45.86      6.16 o 
   4   3  13      437.71      456.28     15.89 o 
   5   3  13        4.41        5.80      5.12 o 
   6   3  13       26.34       28.84      8.35 o 
   7   3  13        8.13        3.13      6.20 o 
   8   3  13        1.04       -6.10      6.10 o 
   9   3  13       11.89       11.19      7.80 o 
  10   3  13       14.17       11.30     11.10 o 
  11   3  13        0.42      -13.74     13.74 o 
 -11   4  13       34.05       40.51     17.19 o 
 -10   4  13        8.42       -0.86     11.99 o 
  -9   4  13       42.21       41.48      9.91 o 
  -8   4  13       10.07       25.53      7.88 o 
  -7   4  13       47.77       68.40     10.49 o 
  -6   4  13      300.13      318.08     17.16 o 
  -5   4  13      240.69      224.75     20.79 o 
  -4   4  13      150.75      132.20     16.16 o 
  -3   4  13      221.99      199.81     19.00 o 
  -2   4  13      123.50      169.09     28.94 o 
  -1   4  13       92.48       80.60     14.18 o 
   0   4  13       72.57       89.78     13.53 o 
   1   4  13     1176.11     1169.22     35.87 o 
   2   4  13        6.34       13.20      7.03 o 
   3   4  13       20.44       14.81      7.53 o 
   4   4  13        8.06        2.65      6.31 o 
   5   4  13       73.26       42.93     10.48 o 
   6   4  13      144.26      159.91     11.89 o 
   7   4  13       24.39       16.08      7.59 o 
   8   4  13        0.28       -6.17      7.06 o 
   9   4  13        1.05        8.75     10.18 o 
  10   4  13        8.33       19.04     17.52 o 
  -9   5  13        6.24       21.82     13.77 o 
  -8   5  13        4.62      -12.96     12.96 o 
  -7   5  13       22.80       16.28     10.88 o 
  -6   5  13       41.95       47.80     14.19 o 
  -5   5  13        4.68        5.85     10.27 o 
  -4   5  13       41.21       43.55     27.79 o 
  -3   5  13       12.15       22.53      9.99 o 
  -2   5  13      112.39      104.35     26.28 o 
  -1   5  13       53.35       58.27     22.09 o 
   0   5  13       62.18       74.64     23.23 o 
   1   5  13       56.25       63.12     16.13 o 
   2   5  13        3.63       14.48     10.01 o 
   3   5  13        0.38        1.07      8.20 o 
   4   5  13        0.68       14.46      9.34 o 
   5   5  13        2.13        9.03      9.59 o 
   6   5  13        8.55       -4.77     10.25 o 
   7   5  13        2.20        4.81     13.20 o 
   8   5  13       12.49       26.07     19.78 o 
  -6   6  13       83.93       82.13     22.88 o 
  -5   6  13      105.83      108.16     23.79 o 
  -4   6  13      103.57       59.18     33.51 o 
  -3   6  13       16.96        0.89     13.50 o 
  -2   6  13       87.19       57.12     24.75 o 
  -1   6  13      186.15      219.74     37.32 o 
   0   6  13        2.67        9.52     17.14 o 
   1   6  13       12.71       43.35     15.02 o 
   2   6  13       26.78       11.38     14.80 o 
   3   6  13        2.19       21.54     12.79 o 
   4   6  13        0.99       16.42     17.10 o 
   5   6  13        7.08       12.22     18.18 o 
   6   6  13       54.94       76.86     34.27 o 
  -1   7  13       32.77       39.22     24.75 o 
   0   7  13       13.55       48.75     27.42 o 
   1   7  13        6.26        9.14     22.47 o 
   2   7  13       17.94       24.37     26.28 o 
 -12   0  14        9.03       27.04     15.23 o 
 -11   0  14       56.86       67.43     15.23 o 
 -10   0  14        6.41        2.26      8.50 o 
  -9   0  14       68.16       51.46     11.24 o 
  -8   0  14      669.92      666.92     24.89 o 
  -7   0  14      196.57      208.64      9.97 o 
  -6   0  14       80.39       86.85     10.25 o 
  -5   0  14      439.29      459.33     13.66 o 
  -4   0  14      372.69      371.41     18.06 o 
  -3   0  14      906.96      889.45     22.10 o 
  -2   0  14     1289.83     1555.79     39.70 o 
  -1   0  14      574.64      482.30     19.18 o 
   0   0  14      190.42      189.87     10.14 o 
   1   0  14     7301.30     7948.47    130.13 o 
   2   0  14       85.32       76.56     11.13 o 
   3   0  14      432.87      400.44     19.25 o 
   4   0  14      996.73      956.61     27.78 o 
   5   0  14       40.08       41.87     16.60 o 
   6   0  14       27.03       32.30      9.50 o 
   7   0  14        0.04       -2.40      9.27 o 
   8   0  14       49.79       39.16     11.59 o 
   9   0  14      192.16      232.93     25.61 o 
  10   0  14       75.49       71.63     13.09 o 
  11   0  14       36.94       43.79     23.99 o 
 -13   1  14        2.68       -5.71     14.09 o 
 -12   1  14        5.52       -8.01     10.85 o 
 -11   1  14       22.48       15.92     23.42 o 
 -10   1  14        6.76        8.23      8.68 o 
  -9   1  14       64.64       79.43      7.83 o 
  -8   1  14        0.14       -1.79      4.20 o 
  -7   1  14      514.58      493.67     16.91 o 
  -6   1  14       37.88       34.27      4.00 o 
  -5   1  14       79.92       84.35      4.55 o 
  -4   1  14       67.06       68.49      4.17 o 
  -3   1  14      849.66      896.47     15.44 o 
  -2   1  14     1042.13     1001.20     19.72 o 
  -1   1  14       46.26       67.91      4.37 o 
   0   1  14      922.40      904.05     14.84 o 
   1   1  14      464.40      480.95     10.92 o 
   2   1  14      627.68      673.71     14.53 o 
   3   1  14     1076.90     1081.41     19.74 o 
   4   1  14      390.27      395.10     13.03 o 
   5   1  14      491.72      492.90     14.49 o 
   6   1  14      342.24      351.14     13.13 o 
   7   1  14       14.82       11.55      6.40 o 
   8   1  14       21.70        0.18      6.60 o 
   9   1  14        6.82        4.44      7.22 o 
  10   1  14        0.76       -1.91      7.07 o 
  11   1  14        7.29       -0.08     10.88 o 
 -12   2  14        9.36        4.57     14.85 o 
 -11   2  14       48.05       46.60     20.70 o 
 -10   2  14       49.73       42.41     12.20 o 
  -9   2  14       79.78       76.08     11.37 o 
  -8   2  14        9.37        7.58      6.33 o 
  -7   2  14       57.16       51.43      7.66 o 
  -6   2  14       36.63       25.18      6.54 o 
  -5   2  14        0.03       -4.27      4.27 o 
  -4   2  14      692.41      635.12     24.96 o 
  -3   2  14        5.51        8.56      3.21 o 
  -2   2  14       54.96       72.83     12.73 o 
  -1   2  14       48.73       51.50      5.24 o 
   0   2  14       64.90       67.63      6.75 o 
   1   2  14      335.36      338.03     10.06 o 
   2   2  14      138.26      141.88      9.74 o 
   3   2  14      249.73      241.85     11.29 o 
   4   2  14      410.92      419.38     16.76 o 
   5   2  14        4.91       -1.32      4.81 o 
   6   2  14     1124.32     1189.30     26.02 o 
   7   2  14       23.53       14.07      6.42 o 
   8   2  14        7.90        1.82      6.09 o 
   9   2  14       24.68       20.02      7.38 o 
  10   2  14        0.01       -4.39      8.70 o 
  11   2  14        6.70        0.12     11.60 o 
 -12   3  14        2.58        0.00     15.61 o 
 -11   3  14        4.47       -0.53     11.73 o 
 -10   3  14        0.00       -7.62      8.21 o 
  -9   3  14        1.66        7.66      7.34 o 
  -8   3  14       19.43       22.36      6.76 o 
  -7   3  14       15.87       15.52      7.29 o 
  -6   3  14       52.52       45.18      7.97 o 
  -5   3  14      143.65      131.60     11.91 o 
  -4   3  14       55.11       55.88      8.44 o 
  -3   3  14      740.89      742.48     27.04 o 
  -2   3  14      356.36      330.70     18.03 o 
  -1   3  14      171.44      151.84      8.49 o 
   0   3  14       69.13       77.40      7.27 o 
   1   3  14       28.88       25.57      5.16 o 
   2   3  14      595.80      632.20     15.58 o 
   3   3  14      217.58      203.61     10.21 o 
   4   3  14       53.83       40.29      6.60 o 
   5   3  14       25.43       11.91      6.32 o 
   6   3  14        0.16       -3.02      5.05 o 
   7   3  14        0.23       -5.10      5.10 o 
   8   3  14       26.04       20.59      7.82 o 
   9   3  14       10.08        1.52      8.14 o 
  10   3  14       17.75        9.82     12.13 o 
 -11   4  14        1.86      -12.68     12.68 o 
 -10   4  14       38.17       25.81     11.89 o 
  -9   4  14        6.27        0.32      7.62 o 
  -8   4  14        4.09       -0.04      6.44 o 
  -7   4  14       41.60       44.25      9.56 o 
  -6   4  14        0.17       -3.40      7.28 o 
  -5   4  14        7.19        9.17      7.60 o 
  -4   4  14        8.64        4.74      7.91 o 
  -3   4  14       80.40       87.79     14.25 o 
  -2   4  14       26.74        5.33     15.23 o 
  -1   4  14       70.80       56.74     20.56 o 
   0   4  14       61.06       77.78     27.80 o 
   1   4  14      384.44      409.90     27.59 o 
   2   4  14       11.50        6.26      6.84 o 
   3   4  14      117.17      104.20     12.26 o 
   4   4  14       48.31       51.23     10.32 o 
   5   4  14        5.79        6.29      6.18 o 
   6   4  14       28.26       24.91      7.45 o 
   7   4  14        2.28        6.50      7.08 o 
   8   4  14        3.60        2.03      7.90 o 
   9   4  14        3.38        8.40     11.80 o 
  -9   5  14       19.57       37.14     14.28 o 
  -8   5  14       38.67       32.18     18.02 o 
  -7   5  14       34.19       44.59     17.45 o 
  -6   5  14       45.47       40.92     13.70 o 
  -5   5  14      300.24      310.41     26.65 o 
  -4   5  14      282.53      304.64     26.26 o 
  -3   5  14      267.68      257.57     27.76 o 
  -2   5  14      188.02      155.76     29.70 o 
  -1   5  14       51.18       36.18     20.56 o 
   0   5  14      350.23      313.80     39.61 o 
   1   5  14      154.32      192.88     23.93 o 
   2   5  14        0.07        5.05      9.39 o 
   3   5  14       77.03       50.90     11.20 o 
   4   5  14       16.83        1.75      9.51 o 
   5   5  14       33.44       28.38     11.25 o 
   6   5  14        1.49        1.83     10.56 o 
   7   5  14       12.94       18.51     19.04 o 
   8   5  14       33.19       35.56     21.14 o 
  -6   6  14       25.99       29.26     18.56 o 
  -5   6  14       15.80       16.31     25.13 o 
  -4   6  14       12.52        3.82     14.18 o 
  -3   6  14       17.57       27.80     22.09 o 
  -2   6  14        7.51       23.99     18.66 o 
  -1   6  14        8.19       27.42     20.56 o 
   0   6  14        1.41       -3.05     17.14 o 
   1   6  14        7.87       37.74     17.14 o 
   2   6  14        4.02       -8.08     13.58 o 
   3   6  14        1.38       -1.30     15.20 o 
   4   6  14       10.58        9.33     16.16 o 
   5   6  14        0.48       36.77     19.52 o 
   6   6  14        1.46      -18.06     18.06 o 
 -12   1  15        6.35        9.63     12.44 o 
 -11   1  15       97.57      133.22     19.39 o 
 -10   1  15       77.36       81.30     14.90 o 
  -9   1  15        1.57       -4.29      5.69 o 
  -8   1  15       18.35       11.65      4.59 o 
  -7   1  15        3.89        6.25      4.48 o 
  -6   1  15      585.96      601.53     12.74 o 
  -5   1  15     1215.03     1230.34     26.80 o 
  -4   1  15      167.96      174.70      7.24 o 
  -3   1  15      182.69      193.46      6.05 o 
  -2   1  15       75.57       79.45      4.66 o 
  -1   1  15        8.94       12.29      3.80 o 
   0   1  15      115.69      128.89      7.30 o 
   1   1  15     2083.86     2179.55     30.73 o 
   2   1  15      177.06      157.71      7.33 o 
   3   1  15       39.98       36.27      5.35 o 
   4   1  15       49.55       38.06      5.81 o 
   5   1  15       21.38       17.42      5.57 o 
   6   1  15      515.97      557.79     16.17 o 
   7   1  15       13.21       -3.23      5.93 o 
   8   1  15      123.05      136.29     12.49 o 
   9   1  15        1.32        7.34      7.37 o 
  10   1  15        8.06        5.36      8.65 o 
  11   1  15        6.79        2.24     14.26 o 
 -12   2  15       18.07       19.42     16.76 o 
 -11   2  15        2.99        5.96     11.53 o 
 -10   2  15       23.33       36.89     10.28 o 
  -9   2  15        7.85       -0.52      7.43 o 
  -8   2  15       97.31      110.51      9.47 o 
  -7   2  15        3.29        3.12      5.16 o 
  -6   2  15      508.97      502.40     18.07 o 
  -5   2  15      643.31      538.17     29.92 o 
  -4   2  15       78.31       94.48      9.51 o 
  -3   2  15      103.70       97.03      6.97 o 
  -2   2  15       95.60      100.78     11.37 o 
  -1   2  15     1747.33     1712.23     30.74 o 
   0   2  15      903.92      870.67     17.28 o 
   1   2  15      292.80      269.52     10.45 o 
   2   2  15        1.17       -0.33      3.83 o 
   3   2  15       23.95       18.93      7.72 o 
   4   2  15      336.57      350.01     14.38 o 
   5   2  15       23.98       20.58      6.08 o 
   6   2  15      158.67      168.61     11.17 o 
   7   2  15       10.39        3.03      5.87 o 
   8   2  15        1.99       -5.87      5.87 o 
   9   2  15       15.15       12.71      7.64 o 
  10   2  15        4.39       -9.99      9.99 o 
  11   2  15       10.94       16.91     19.42 o 
 -11   3  15       13.69       21.40     12.92 o 
 -10   3  15        5.78        9.12      9.92 o 
  -9   3  15      126.18      161.66     22.00 o 
  -8   3  15       96.69       78.09      9.32 o 
  -7   3  15       39.26       30.06      8.20 o 
  -6   3  15       70.62       60.55      9.05 o 
  -5   3  15        1.60        3.63      6.15 o 
  -4   3  15      486.80      475.10     22.32 o 
  -3   3  15      297.68      324.94     15.88 o 
  -2   3  15       23.99       23.10      8.52 o 
  -1   3  15       88.38       76.72      9.01 o 
   0   3  15        0.26        0.83      4.60 o 
   1   3  15       29.85       26.53      4.82 o 
   2   3  15       78.91       80.37      7.12 o 
   3   3  15     2239.46     2185.68     35.69 o 
   4   3  15       86.15       97.07      8.39 o 
   5   3  15        0.00        1.02      5.25 o 
   6   3  15      117.68      121.87     14.28 o 
   7   3  15        1.44       -5.89      5.89 o 
   8   3  15      100.42      101.08     13.28 o 
   9   3  15       49.44       49.86     12.03 o 
  10   3  15        0.49        7.65     11.67 o 
 -10   4  15       55.46       53.85     12.07 o 
  -9   4  15       12.84       25.86      9.18 o 
  -8   4  15       48.15       27.22      8.02 o 
  -7   4  15        2.72        5.64      7.06 o 
  -6   4  15       28.49       17.72      8.34 o 
  -5   4  15        0.04       -5.03      6.48 o 
  -4   4  15      177.68      157.18     21.25 o 
  -3   4  15      826.36      883.86     36.81 o 
  -2   4  15      189.12      233.83     33.51 o 
  -1   4  15      485.98      430.33     40.75 o 
   0   4  15        0.48        1.78      8.59 o 
   1   4  15       21.26       12.16      7.50 o 
   2   4  15      390.30      422.08     20.32 o 
   3   4  15       24.94        0.53      7.25 o 
   4   4  15       10.92        7.44      6.40 o 
   5   4  15        0.14       -3.62      8.25 o 
   6   4  15        2.46       -2.16      6.99 o 
   7   4  15        0.10        2.47      7.25 o 
   8   4  15       15.46        6.71      9.59 o 
   9   4  15        0.56       -5.81     12.74 o 
  -9   5  15       28.25       29.94     14.39 o 
  -8   5  15        1.82       12.44     12.53 o 
  -7   5  15       26.01       38.50     36.37 o 
  -6   5  15        9.31       10.78     11.14 o 
  -5   5  15        0.29        7.32     10.63 o 
  -4   5  15       15.85       -2.63      9.22 o 
  -3   5  15      112.88      102.82     26.66 o 
  -2   5  15      147.72      167.56     32.75 o 
  -1   5  15        3.10        3.43     14.85 o 
   0   5  15       63.51       66.64     23.61 o 
   1   5  15       20.25       21.61     20.56 o 
   2   5  15        0.52        5.25     10.47 o 
   3   5  15       12.52       -1.15      9.74 o 
   4   5  15       10.57      -11.10     11.10 o 
   5   5  15        0.76       -0.63      9.49 o 
   6   5  15       11.77       12.95     13.76 o 
   7   5  15        1.49      -13.03     15.28 o 
   8   5  15       11.80        5.21     26.47 o 
  -6   6  15       59.64       83.78     33.89 o 
  -5   6  15       24.13       44.87     31.61 o 
  -4   6  15        0.01        5.23     13.85 o 
  -3   6  15      126.93      148.14     33.51 o 
  -2   6  15       49.69       66.26     25.13 o 
  -1   6  15       48.48       35.04     22.09 o 
   0   6  15       36.15       17.90     21.33 o 
   1   6  15       59.64       54.14     17.78 o 
   2   6  15       45.06       50.65     24.37 o 
   3   6  15        3.84       -1.90     20.95 o 
   4   6  15       16.01       23.27     17.21 o 
   5   6  15        0.34      -16.29     16.29 o 
 -12   0  16        7.49       20.18     14.47 o 
 -11   0  16       46.65       47.98     16.76 o 
 -10   0  16        8.35       -4.87      8.78 o 
  -9   0  16      236.47      270.09     20.95 o 
  -8   0  16      343.41      353.18     22.23 o 
  -7   0  16        0.59        4.82      5.91 o 
  -6   0  16      166.44      181.57     12.04 o 
  -5   0  16     2465.60     2459.77     63.11 o 
  -4   0  16      873.40      797.78     19.10 o 
  -3   0  16       10.58       11.31      4.67 o 
  -2   0  16      286.53      366.07     17.48 o 
  -1   0  16      217.93      242.29     11.78 o 
   0   0  16     1345.46     1322.76     30.63 o 
   1   0  16      301.54      324.94     14.66 o 
   2   0  16      223.87      218.05     13.25 o 
   3   0  16     1171.36     1187.46     31.48 o 
   4   0  16        0.80       -2.54      6.57 o 
   5   0  16      153.94      173.81     14.55 o 
   6   0  16       18.19        2.45      7.67 o 
   7   0  16      199.22      210.55     17.03 o 
   8   0  16      326.88      368.29     22.43 o 
   9   0  16       64.63       69.72     13.27 o 
  10   0  16       39.43       31.70     14.35 o 
  11   0  16       25.84        1.90     22.47 o 
 -12   1  16       22.30       15.22     14.28 o 
 -11   1  16       40.72       35.23     13.49 o 
 -10   1  16        0.45       -8.21     11.42 o 
  -9   1  16        4.68        2.26      6.06 o 
  -8   1  16       81.00       77.98      7.27 o 
  -7   1  16       10.65       10.50      4.28 o 
  -6   1  16      300.05      298.05      9.46 o 
  -5   1  16        7.37       10.84      3.73 o 
  -4   1  16      996.75      934.13     16.90 o 
  -3   1  16      360.75      347.96      8.45 o 
  -2   1  16      155.99      188.98      6.70 o 
  -1   1  16       39.33       32.58      4.09 o 
   0   1  16       48.31       45.57      4.14 o 
   1   1  16      174.46      183.82      7.60 o 
   2   1  16       48.88       44.28      5.23 o 
   3   1  16      187.27      192.98     12.30 o 
   4   1  16       23.40       22.86      5.47 o 
   5   1  16        5.84       11.48      5.20 o 
   6   1  16       64.23       74.70      9.21 o 
   7   1  16       30.05       36.86      8.20 o 
   8   1  16      316.57      339.70     18.12 o 
   9   1  16        3.75        5.18      7.52 o 
  10   1  16        0.01       -2.59     12.67 o 
  11   1  16       15.75        0.66     12.01 o 
 -12   2  16        2.63       22.85     16.38 o 
 -11   2  16        0.24        1.68     11.41 o 
 -10   2  16        0.08       -5.26      9.22 o 
  -9   2  16        0.01       -5.43      6.25 o 
  -8   2  16       39.54       53.97      7.84 o 
  -7   2  16      669.78      660.27     18.54 o 
  -6   2  16      718.99      708.85     20.79 o 
  -5   2  16       37.05       30.60      7.64 o 
  -4   2  16        0.34       -4.38      4.91 o 
  -3   2  16      133.74      151.31     13.15 o 
  -2   2  16       14.87       13.66      6.54 o 
  -1   2  16        1.36        7.01      4.56 o 
   0   2  16       28.90       31.55      5.59 o 
   1   2  16        6.66       11.57      4.18 o 
   2   2  16      239.35      234.38     11.29 o 
   3   2  16        5.49       11.06      7.31 o 
   4   2  16      177.32      155.37     11.03 o 
   5   2  16      804.72      814.92     25.32 o 
   6   2  16      546.11      501.18     18.89 o 
   7   2  16       26.51       28.64      7.40 o 
   8   2  16        2.26        6.66      6.53 o 
   9   2  16        0.02       -6.70      6.70 o 
  10   2  16        0.03       -2.31     10.89 o 
  11   2  16        0.02        3.93     14.73 o 
 -11   3  16        8.19        3.81     16.38 o 
 -10   3  16       15.19       21.87      9.07 o 
  -9   3  16        1.90       -2.71      6.48 o 
  -8   3  16        0.39        4.82      6.03 o 
  -7   3  16       32.37       11.65      7.22 o 
  -6   3  16       16.35       17.78      8.36 o 
  -5   3  16       52.06       34.38      8.44 o 
  -4   3  16        1.84        8.95      8.90 o 
  -3   3  16      147.71      149.00     15.37 o 
  -2   3  16      247.02      220.80     23.04 o 
  -1   3  16      637.19      622.12     21.03 o 
   0   3  16      206.12      224.37     11.58 o 
   1   3  16      400.62      372.75     21.13 o 
   2   3  16      300.48      299.07     16.79 o 
   3   3  16      237.49      246.26     11.52 o 
   4   3  16       80.99       78.15      8.05 o 
   5   3  16        2.07        7.89      5.76 o 
   6   3  16       28.93       31.10      7.44 o 
   7   3  16        1.80        6.00      6.46 o 
   8   3  16        2.34       -6.29      6.90 o 
   9   3  16        0.12       -8.75      8.75 o 
  10   3  16        9.72       -0.76     13.23 o 
 -10   4  16        0.01       10.50      9.97 o 
  -9   4  16       35.72       23.54      9.37 o 
  -8   4  16        3.31       -1.35      7.00 o 
  -7   4  16      126.55      147.83     15.63 o 
  -6   4  16       98.58      108.23     18.71 o 
  -5   4  16       33.16       36.59     11.05 o 
  -4   4  16       26.46       24.76      8.25 o 
  -3   4  16       60.82       49.60     14.94 o 
  -2   4  16      251.10      294.38     36.94 o 
  -1   4  16      165.79      213.64     31.61 o 
   0   4  16     1190.93     1188.84     45.74 o 
   1   4  16       66.18       54.45     11.67 o 
   2   4  16       74.92       78.23     11.04 o 
   3   4  16      294.13      321.45     33.53 o 
   4   4  16        9.34        6.31      6.48 o 
   5   4  16       93.97      102.17     20.19 o 
   6   4  16       21.24       16.97      8.26 o 
   7   4  16        0.01       -7.45      7.45 o 
   8   4  16        1.59        6.70     10.46 o 
   9   4  16        2.01       -9.69     30.47 o 
  -9   5  16        6.07      -19.42     19.80 o 
  -8   5  16       41.89       65.73     16.23 o 
  -7   5  16       20.13       26.26     15.42 o 
  -6   5  16       77.31       83.89     26.36 o 
  -5   5  16       10.64        5.37     10.93 o 
  -4   5  16       83.67       83.64     15.25 o 
  -3   5  16       51.81       29.70     18.28 o 
  -2   5  16        8.45       17.52     18.28 o 
  -1   5  16      255.63      306.56     39.22 o 
   0   5  16       57.47       48.75     22.47 o 
   1   5  16      111.87       93.80     27.42 o 
   2   5  16      150.79      135.97     17.54 o 
   3   5  16       52.45       47.64     23.60 o 
   4   5  16       18.46       37.63     13.38 o 
   5   5  16        0.22       -9.36      9.36 o 
   6   5  16        2.66        1.82     12.70 o 
   7   5  16        3.88      -16.15     16.15 o 
  -5   6  16        0.00      -13.54     13.54 o 
  -4   6  16        0.65       -5.33     17.52 o 
  -3   6  16       92.29      123.01     32.37 o 
  -2   6  16       34.56       36.56     22.47 o 
  -1   6  16        6.53        9.90     18.66 o 
   0   6  16       26.71       36.94     22.85 o 
   1   6  16       25.76       17.90     20.56 o 
   2   6  16        4.89       -4.19     17.90 o 
   3   6  16        0.07       -0.76     22.47 o 
   4   6  16       24.47       36.18     20.47 o 
   5   6  16        3.64      -15.33     16.97 o 
 -12   1  17        0.58        0.83     12.19 o 
 -11   1  17        3.18       12.06     12.04 o 
 -10   1  17        0.24        0.74      9.98 o 
  -9   1  17      125.73      126.28     25.13 o 
  -8   1  17      464.47      520.48     16.96 o 
  -7   1  17      114.95      122.68      8.36 o 
  -6   1  17       87.03       85.93      6.50 o 
  -5   1  17        2.61        5.27      4.07 o 
  -4   1  17      553.50      519.40     12.30 o 
  -3   1  17     2229.45     2215.09     35.04 o 
  -2   1  17      189.64      186.39     10.50 o 
  -1   1  17        1.89       -0.72      3.68 o 
   0   1  17      108.14      101.89      5.52 o 
   1   1  17      851.39      841.77     17.71 o 
   2   1  17      328.70      320.17     16.04 o 
   3   1  17      227.10      232.84      9.94 o 
   4   1  17      350.03      361.62     12.32 o 
   5   1  17      114.81      136.91      9.12 o 
   6   1  17       68.10       62.73      9.14 o 
   7   1  17        6.74       12.70      6.97 o 
   8   1  17      101.58      119.54     12.56 o 
   9   1  17       14.60        9.19      8.21 o 
  10   1  17        7.24       -2.18     10.52 o 
  11   1  17        6.53       -0.66     14.09 o 
 -12   2  17        0.21        7.24     15.61 o 
 -11   2  17        3.07      -10.20     10.20 o 
 -10   2  17        0.06      -12.30     12.30 o 
  -9   2  17      148.17      169.47     13.46 o 
  -8   2  17      188.25      190.27     17.37 o 
  -7   2  17        0.01       -4.87      4.87 o 
  -6   2  17       81.29       79.03     15.39 o 
  -5   2  17        0.20        2.44      6.20 o 
  -4   2  17        3.88       14.50      7.89 o 
  -3   2  17       66.25       79.12     10.65 o 
  -2   2  17       61.46       64.42      9.68 o 
  -1   2  17      183.70      153.19      8.95 o 
   0   2  17        0.35       -3.87      3.87 o 
   1   2  17        7.63       13.38      4.77 o 
   2   2  17      352.10      372.12     13.71 o 
   3   2  17      297.12      301.15     24.67 o 
   4   2  17      771.68      809.25     29.21 o 
   5   2  17      242.41      249.30     14.03 o 
   6   2  17        0.04        3.73      5.72 o 
   7   2  17        2.27       -5.84      5.84 o 
   8   2  17       32.16       35.51      8.57 o 
   9   2  17        5.75        6.11      8.07 o 
  10   2  17        2.03      -10.45     10.45 o 
 -11   3  17        0.60       -8.00     15.99 o 
 -10   3  17      126.21      119.05     14.86 o 
  -9   3  17       45.79       37.86      8.35 o 
  -8   3  17       29.54       37.40      8.08 o 
  -7   3  17        4.85        4.01      7.45 o 
  -6   3  17      456.46      489.87     24.16 o 
  -5   3  17      180.60      147.39     13.43 o 
  -4   3  17        4.45        3.22      7.03 o 
  -3   3  17      829.46      773.40     31.48 o 
  -2   3  17        0.02        2.86      8.86 o 
  -1   3  17     1399.00     1412.61     35.05 o 
   0   3  17     1007.16      978.02     24.01 o 
   1   3  17      407.73      409.72     14.79 o 
   2   3  17      298.91      315.59     14.12 o 
   3   3  17      243.42      223.79     14.96 o 
   4   3  17        8.64       12.46      5.53 o 
   5   3  17       15.62        5.50      5.92 o 
   6   3  17        9.78        6.36      6.33 o 
   7   3  17        5.74        6.60      6.73 o 
   8   3  17        0.07        3.05      7.73 o 
   9   3  17        7.70       -9.01      9.01 o 
  10   3  17        5.50        5.74     15.14 o 
 -10   4  17       51.20       36.75     11.86 o 
  -9   4  17       12.69       16.27      9.94 o 
  -8   4  17       26.39       26.00      8.91 o 
  -7   4  17       85.99      117.45     14.15 o 
  -6   4  17       32.95       44.34     10.46 o 
  -5   4  17       28.11       21.06      8.91 o 
  -4   4  17        1.69        7.88      7.50 o 
  -3   4  17       66.87       75.10     17.52 o 
  -2   4  17       21.36       38.84     16.76 o 
  -1   4  17      729.62      737.66     53.32 o 
   0   4  17        0.97       -5.71     14.09 o 
   1   4  17      137.21      113.80     14.79 o 
   2   4  17        5.22       10.86     13.06 o 
   3   4  17       30.49       23.02      7.94 o 
   4   4  17       81.57       93.65     10.81 o 
   5   4  17      155.59      159.97     12.99 o 
   6   4  17       17.95        2.29      7.74 o 
   7   4  17        6.47       -5.22     10.66 o 
   8   4  17        1.72        6.53     11.50 o 
   9   4  17        0.18       -5.36     23.04 o 
  -8   5  17        3.75        3.32     12.53 o 
  -7   5  17        3.84      -13.39     13.39 o 
  -6   5  17       13.34       14.44     14.08 o 
  -5   5  17        2.57       -2.32     10.55 o 
  -4   5  17       47.76       45.88     15.81 o 
  -3   5  17       44.22       33.89     19.04 o 
  -2   5  17        7.18        8.38     14.47 o 
  -1   5  17        0.01        9.52     18.66 o 
   0   5  17        0.55       12.95     17.52 o 
   1   5  17       24.21       22.16     14.80 o 
   2   5  17        0.04        6.11     10.64 o 
   3   5  17       13.60       21.73     14.71 o 
   4   5  17        0.61       -3.15     11.87 o 
   5   5  17       18.22        4.12     19.23 o 
   6   5  17       18.75       16.11     14.06 o 
   7   5  17        0.90       10.66     12.11 o 
  -5   6  17       89.76       86.98     22.31 o 
  -4   6  17        7.33       20.56     23.61 o 
  -3   6  17        1.16       34.27     22.47 o 
  -2   6  17       16.59        8.76     19.42 o 
  -1   6  17       13.38       18.28     20.18 o 
   0   6  17       41.99       74.26     26.66 o 
   1   6  17       43.49       93.68     30.85 o 
   2   6  17       26.88       31.61     25.52 o 
   3   6  17       21.20       49.89     28.94 o 
   4   6  17       19.25       22.85     28.56 o 
 -12   0  18      102.32      112.34     23.23 o 
 -11   0  18      130.36      148.14     23.61 o 
 -10   0  18        0.93        0.00     11.81 o 
  -9   0  18      394.27      473.39     57.12 o 
  -8   0  18      240.31      256.60     20.04 o 
  -7   0  18        0.06        5.86      8.13 o 
  -6   0  18     1119.98     1128.59     37.85 o 
  -5   0  18      489.34      514.97     35.12 o 
  -4   0  18      265.22      275.92     12.05 o 
  -3   0  18      523.25      534.93     18.13 o 
  -2   0  18     5782.72     5608.08    117.77 o 
  -1   0  18     1851.26     1880.73     83.17 o 
   0   0  18        2.49        1.29      6.10 o 
   1   0  18      507.31      508.72     19.37 o 
   2   0  18       49.73       34.95      8.62 o 
   3   0  18      188.94      180.76     14.66 o 
   4   0  18        1.54       -6.74      6.74 o 
   5   0  18        0.02       10.00      8.14 o 
   6   0  18        8.47        6.65      7.97 o 
   7   0  18        7.79       20.91      9.82 o 
   8   0  18      114.03      152.33     16.80 o 
   9   0  18        3.18       -6.77      9.17 o 
  10   0  18      234.67      259.34     47.60 o 
 -12   1  18        0.91       11.81     15.61 o 
 -11   1  18       22.10       20.54     12.62 o 
 -10   1  18       50.73       52.62     14.09 o 
  -9   1  18       10.85       -2.92      9.44 o 
  -8   1  18        0.24       -1.40      5.68 o 
  -7   1  18       31.42       21.82      5.84 o 
  -6   1  18       82.36       79.60      9.29 o 
  -5   1  18      470.01      484.19     17.06 o 
  -4   1  18       86.55       94.49      8.46 o 
  -3   1  18      569.62      586.05     18.69 o 
  -2   1  18      517.88      525.25     13.16 o 
  -1   1  18      423.27      391.92     11.80 o 
   0   1  18       95.94       92.11      5.69 o 
   1   1  18       31.46       27.70      6.47 o 
   2   1  18      275.13      262.87     10.11 o 
   3   1  18       13.92       17.53      7.07 o 
   4   1  18      172.71      189.56      9.87 o 
   5   1  18      289.25      328.62     15.83 o 
   6   1  18      368.30      384.28     17.52 o 
   7   1  18       97.72       93.98     10.99 o 
   8   1  18       87.82      111.52     12.24 o 
   9   1  18        0.02       -2.48      7.91 o 
  10   1  18        9.51        1.21     11.84 o 
 -12   2  18        4.53       -3.43     15.23 o 
 -11   2  18        5.73        4.61     12.75 o 
 -10   2  18        0.09       13.27     11.59 o 
  -9   2  18        0.13        2.55      7.63 o 
  -8   2  18       27.35       23.72      6.92 o 
  -7   2  18      124.95      121.31     10.64 o 
  -6   2  18       47.07       32.87      8.25 o 
  -5   2  18        0.03        1.51      7.73 o 
  -4   2  18      476.87      436.47     39.33 o 
  -3   2  18      814.38      822.57     27.48 o 
  -2   2  18      307.80      320.50     15.24 o 
  -1   2  18      126.20      129.69      8.79 o 
   0   2  18       57.89       61.35      6.20 o 
   1   2  18        6.92        4.00      5.88 o 
   2   2  18       16.94       18.99      5.86 o 
   3   2  18      451.29      455.63     16.24 o 
   4   2  18      122.95      113.73     16.21 o 
   5   2  18       79.33       72.79      9.21 o 
   6   2  18        4.96       14.12      7.23 o 
   7   2  18       11.27        3.47      6.68 o 
   8   2  18        3.40       -3.17      6.91 o 
   9   2  18        6.62        1.39      8.69 o 
  10   2  18        0.05       -8.91     13.09 o 
 -11   3  18       56.08       38.46     20.18 o 
 -10   3  18        0.22       -2.12      9.09 o 
  -9   3  18        3.29        5.41      6.88 o 
  -8   3  18       16.95       12.72      7.65 o 
  -7   3  18      143.46      176.10     16.82 o 
  -6   3  18       84.34       99.35     12.59 o 
  -5   3  18      142.87      127.51     12.80 o 
  -4   3  18        2.57        1.74      7.50 o 
  -3   3  18       17.11       26.53     22.28 o 
  -2   3  18      209.58      214.70     20.95 o 
  -1   3  18        5.41        9.85      7.49 o 
   0   3  18      214.77      221.83     18.00 o 
   1   3  18     1323.63     1239.43     26.88 o 
   2   3  18        0.30       -5.30      5.30 o 
   3   3  18       25.05       12.54      6.08 o 
   4   3  18       43.40       34.32      7.49 o 
   5   3  18       23.47       16.85      6.48 o 
   6   3  18       14.10        3.79      6.57 o 
   7   3  18       43.86       35.02      8.44 o 
   8   3  18       11.24        0.77      7.87 o 
   9   3  18        6.92       -3.51     11.59 o 
 -10   4  18        5.57        6.57     10.24 o 
  -9   4  18       37.59       24.46     13.99 o 
  -8   4  18        7.14       21.00      8.60 o 
  -7   4  18       25.19       35.00     10.51 o 
  -6   4  18      130.80      155.11     15.34 o 
  -5   4  18        0.68       -2.22      7.38 o 
  -4   4  18      134.37      156.22     15.66 o 
  -3   4  18       88.35      101.99     14.73 o 
  -2   4  18      374.35      348.79     29.70 o 
  -1   4  18       42.69       33.34     15.04 o 
   0   4  18        4.29      -15.70     22.09 o 
   1   4  18        9.12        7.08      7.64 o 
   2   4  18      173.11      179.90     13.71 o 
   3   4  18       37.57       40.66      8.10 o 
   4   4  18        9.49        3.92      8.14 o 
   5   4  18      130.30      113.85     18.24 o 
   6   4  18       70.02       61.38     10.67 o 
   7   4  18       19.14       20.29     10.09 o 
   8   4  18        2.42       -5.11     10.74 o 
  -8   5  18       67.62       72.84     17.32 o 
  -7   5  18       31.51       31.58     13.39 o 
  -6   5  18       24.51       40.88     18.66 o 
  -5   5  18       93.28      112.07     18.32 o 
  -4   5  18       19.14       27.80     20.18 o 
  -3   5  18        0.74       -0.38     16.76 o 
  -2   5  18       44.15       23.23     18.66 o 
  -1   5  18        1.33       20.95     21.71 o 
   0   5  18       81.06       51.79     22.09 o 
   1   5  18        6.50        9.96     16.95 o 
   2   5  18      269.57      315.34     31.64 o 
   3   5  18      197.78      149.82     27.52 o 
   4   5  18       62.18       56.13     20.27 o 
   5   5  18        0.02        6.16     16.26 o 
   6   5  18        4.55      -12.42     17.90 o 
   7   5  18        6.43        6.88     12.59 o 
  -4   6  18        6.01       42.65     24.75 o 
  -3   6  18       12.28       38.84     23.61 o 
  -2   6  18        3.02        3.05     20.18 o 
  -1   6  18        4.64       18.28     20.56 o 
   0   6  18        7.27       52.17     24.37 o 
   1   6  18       10.18       38.08     25.52 o 
   2   6  18       22.53        0.38     22.85 o 
   3   6  18       41.78       35.42     27.42 o 
   4   6  18        3.55       23.99     27.80 o 
 -12   1  19       29.09       20.18     17.14 o 
 -11   1  19       53.50       46.08     18.28 o 
 -10   1  19       10.86       12.94     10.88 o 
  -9   1  19       11.02       14.64     10.71 o 
  -8   1  19        1.51        1.65     16.75 o 
  -7   1  19       68.19       68.97      8.38 o 
  -6   1  19       10.60        9.69      5.40 o 
  -5   1  19      839.62      861.65     19.87 o 
  -4   1  19      156.93      166.34     10.83 o 
  -3   1  19      140.01      149.00      7.91 o 
  -2   1  19       10.09       13.10      4.76 o 
  -1   1  19       73.53       85.09      6.76 o 
   0   1  19     1783.23     1700.15     24.27 o 
   1   1  19      126.33      128.41      7.66 o 
   2   1  19      125.65      126.71      8.02 o 
   3   1  19        0.20       -4.37      4.88 o 
   4   1  19      137.65      140.58     11.09 o 
   5   1  19      372.68      422.90     28.54 o 
   6   1  19       90.21       95.97     11.05 o 
   7   1  19       59.01       81.29     10.76 o 
   8   1  19       32.76       15.42      8.10 o 
   9   1  19       35.15       34.22     11.37 o 
  10   1  19        0.71       -1.43     11.55 o 
 -11   2  19       12.90        2.28     15.61 o 
 -10   2  19       38.76       43.00     14.65 o 
  -9   2  19       24.64       26.83     12.89 o 
  -8   2  19      166.92      173.93     15.60 o 
  -7   2  19        0.23        0.99      5.93 o 
  -6   2  19      738.69      812.60     25.71 o 
  -5   2  19     1093.47     1093.12     34.01 o 
  -4   2  19       38.95       48.37     12.30 o 
  -3   2  19      551.50      507.34     25.65 o 
  -2   2  19       97.96       96.40     15.63 o 
  -1   2  19      793.18      777.47     25.80 o 
   0   2  19     1120.75     1088.98     27.40 o 
   1   2  19      226.44      240.07     11.36 o 
   2   2  19      291.36      282.11     12.90 o 
   3   2  19      165.44      162.93     11.24 o 
   4   2  19        0.40       -2.49      5.67 o 
   5   2  19        1.51        0.67      6.86 o 
   6   2  19      132.45      158.10     13.08 o 
   7   2  19       17.30       14.89      7.23 o 
   8   2  19       11.68        6.69      7.64 o 
   9   2  19        1.00        2.49      9.73 o 
  10   2  19        0.29       -3.81     13.49 o 
 -11   3  19        0.10       -3.81     16.38 o 
 -10   3  19        0.78      -11.83     11.83 o 
  -9   3  19       58.80       61.63     10.51 o 
  -8   3  19       37.23       34.04      8.78 o 
  -7   3  19       26.47       24.89      8.97 o 
  -6   3  19        9.80       16.77      8.13 o 
  -5   3  19      157.83      107.97     31.55 o 
  -4   3  19      187.75      180.34     16.18 o 
  -3   3  19      131.52      155.22     17.71 o 
  -2   3  19        3.56       -0.59      9.24 o 
  -1   3  19      157.21      145.09     16.19 o 
   0   3  19       33.62       42.85      9.23 o 
   1   3  19      463.22      424.51     18.15 o 
   2   3  19      325.13      338.15     15.05 o 
   3   3  19      415.14      421.68     17.05 o 
   4   3  19       18.75        6.53      6.73 o 
   5   3  19        1.57       -2.50      7.49 o 
   6   3  19       11.50       24.75      8.20 o 
   7   3  19        4.70       -1.50      6.98 o 
   8   3  19        0.22       -5.12      9.45 o 
   9   3  19        1.99        2.57     13.72 o 
 -10   4  19        5.92        3.26     10.22 o 
  -9   4  19       30.06       31.72     11.19 o 
  -8   4  19      178.59      172.44     15.56 o 
  -7   4  19       21.80       26.78     10.41 o 
  -6   4  19       10.00        3.52      8.51 o 
  -5   4  19       42.24       57.85     12.66 o 
  -4   4  19      218.31      265.25     22.04 o 
  -3   4  19      400.33      383.54     27.42 o 
  -2   4  19       43.79       50.42     16.95 o 
  -1   4  19       92.65       89.27     25.13 o 
   0   4  19       36.59       48.71     11.81 o 
   1   4  19       11.87       11.94      9.95 o 
   2   4  19        0.56       -6.65      6.65 o 
   3   4  19        4.06       -2.88      6.86 o 
   4   4  19       76.49      100.14     11.05 o 
   5   4  19       10.65        5.29      7.62 o 
   6   4  19       40.08       41.11     10.88 o 
   7   4  19       11.02        1.13      9.60 o 
   8   4  19       14.82        0.13     35.23 o 
  -8   5  19        4.08       15.23     17.01 o 
  -7   5  19        1.19       10.32     12.25 o 
  -6   5  19        6.58       11.27     13.77 o 
  -5   5  19       58.76       79.59     26.66 o 
  -4   5  19       33.67        9.52     17.52 o 
  -3   5  19       36.67       55.22     23.61 o 
  -2   5  19        0.83       -2.28     14.85 o 
  -1   5  19       71.28       70.83     25.90 o 
   0   5  19       11.72       22.09     19.42 o 
   1   5  19        5.16        0.40     22.28 o 
   2   5  19        9.40       12.09     13.77 o 
   3   5  19        5.91       -5.55     11.06 o 
   4   5  19        1.85       -8.15     14.63 o 
   5   5  19       51.00       31.23     18.58 o 
   6   5  19        8.15       20.45     12.92 o 
  -3   6  19       95.03      142.81     33.89 o 
  -2   6  19       32.45       70.07     27.80 o 
  -1   6  19        4.49       26.66     23.99 o 
   0   6  19        4.60        4.95     20.95 o 
   1   6  19        0.33        7.62     25.13 o 
   2   6  19        1.79       37.70     25.90 o 
   3   6  19       24.03       60.17     28.56 o 
 -11   0  20       14.70       29.32     15.99 o 
 -10   0  20       16.86       28.18     14.47 o 
  -9   0  20        0.13        4.57     12.19 o 
  -8   0  20       13.32       20.56     12.95 o 
  -7   0  20       34.55       29.68     10.49 o 
  -6   0  20      204.60      217.47     17.78 o 
  -5   0  20      491.41      484.64     24.99 o 
  -4   0  20     1102.76     1063.01     56.22 o 
  -3   0  20     4559.42     4304.45     77.08 o 
  -2   0  20      776.10      718.09     31.42 o 
  -1   0  20       43.85       31.88      8.11 o 
   0   0  20       96.35      105.28     10.94 o 
   1   0  20      102.54      120.45     15.46 o 
   2   0  20     1807.17     1825.82     43.39 o 
   3   0  20      523.34      634.36     24.37 o 
   4   0  20       16.36       40.35      9.93 o 
   5   0  20       28.32       28.88      9.73 o 
   6   0  20      142.64      147.44     15.09 o 
   7   0  20       74.04      122.99     15.24 o 
   8   0  20      282.00      328.30     31.15 o 
   9   0  20        3.47       11.81     23.99 o 
  10   0  20        4.43       -0.38     21.71 o 
 -12   1  20       18.82        2.67     15.99 o 
 -11   1  20       83.88       87.97     22.09 o 
 -10   1  20        2.46       -1.06     10.61 o 
  -9   1  20      159.88      183.07     27.80 o 
  -8   1  20      254.09      279.65     21.15 o 
  -7   1  20       37.28       33.34      8.11 o 
  -6   1  20      156.01      148.34     16.05 o 
  -5   1  20      266.41      265.23     11.80 o 
  -4   1  20      257.88      247.46     12.77 o 
  -3   1  20      254.02      247.54     11.76 o 
  -2   1  20      205.18      192.82      9.04 o 
  -1   1  20        4.66        6.11      4.56 o 
   0   1  20     1234.84     1199.59     19.50 o 
   1   1  20       71.86       83.39      7.04 o 
   2   1  20       53.04       50.73      6.52 o 
   3   1  20      253.36      253.94     13.51 o 
   4   1  20        0.91       -4.86      5.86 o 
   5   1  20       20.95        9.76      9.58 o 
   6   1  20       21.43       18.29      7.54 o 
   7   1  20        9.03        1.11      7.45 o 
   8   1  20       47.66       38.35      9.82 o 
   9   1  20        3.83      -10.21     10.21 o 
  10   1  20       42.81       84.92     23.23 o 
 -11   2  20       11.52        7.62     15.61 o 
 -10   2  20       41.54       43.62     15.10 o 
  -9   2  20      234.32      226.50     23.13 o 
  -8   2  20       52.36       42.19      8.49 o 
  -7   2  20       41.53       23.53      7.21 o 
  -6   2  20      105.11      100.59     17.96 o 
  -5   2  20        4.24       -5.45      7.59 o 
  -4   2  20      112.76      114.37     13.47 o 
  -3   2  20      296.74      275.83     22.47 o 
  -2   2  20       27.37       15.17     11.07 o 
  -1   2  20      440.37      449.86     36.83 o 
   0   2  20      596.36      580.97     24.23 o 
   1   2  20        0.50       -1.10      6.51 o 
   2   2  20      623.84      632.17     23.23 o 
   3   2  20      363.81      390.18     27.85 o 
   4   2  20       45.09       37.87      7.90 o 
   5   2  20        1.93        1.51      6.36 o 
   6   2  20        6.42        9.12      7.25 o 
   7   2  20        2.64       -4.24      6.61 o 
   8   2  20        4.13       -3.20      8.32 o 
   9   2  20        4.28       -9.68     14.42 o 
 -10   3  20        3.39       -6.47     15.99 o 
  -9   3  20       45.36       40.38      9.78 o 
  -8   3  20       19.85       27.83      8.48 o 
  -7   3  20        8.24        4.97      8.06 o 
  -6   3  20        3.58       18.15      9.55 o 
  -5   3  20      400.18      318.43     21.14 o 
  -4   3  20      360.95      349.99     21.28 o 
  -3   3  20      328.90      340.74     49.13 o 
  -2   3  20       73.27       66.55     19.99 o 
  -1   3  20        0.19       -0.10      8.95 o 
   0   3  20        6.36       15.96      7.20 o 
   1   3  20        0.52        2.51      6.27 o 
   2   3  20       17.63       15.21      7.62 o 
   3   3  20       68.71       60.51      8.80 o 
   4   3  20       49.91       61.82      9.49 o 
   5   3  20      127.49      142.49     12.79 o 
   6   3  20        5.83        0.22      8.00 o 
   7   3  20       18.21       28.94     10.46 o 
   8   3  20       43.56       35.60     13.46 o 
   9   3  20        2.07      -15.61     15.99 o 
  -9   4  20        8.31       13.55     11.87 o 
  -8   4  20       14.97        8.83      9.16 o 
  -7   4  20       19.95        3.46      9.08 o 
  -6   4  20        0.38        4.86      8.70 o 
  -5   4  20       22.46       17.58     10.07 o 
  -4   4  20      128.21      116.96     17.18 o 
  -3   4  20       10.72       26.70     11.53 o 
  -2   4  20       81.12       65.25     13.82 o 
  -1   4  20        8.80        2.30      9.42 o 
   0   4  20      219.14      189.31     19.03 o 
   1   4  20       43.24       52.75     11.44 o 
   2   4  20        0.42        4.24      7.64 o 
   3   4  20       22.99       11.49      8.66 o 
   4   4  20        1.31        1.27      8.00 o 
   5   4  20        9.79        8.76      8.33 o 
   6   4  20        6.54       16.65      9.98 o 
   7   4  20       13.14       -4.88     10.61 o 
   8   4  20       26.61       24.37     19.04 o 
  -8   5  20        0.88       -2.28     21.33 o 
  -7   5  20      100.43      100.11     17.67 o 
  -6   5  20      225.37      212.76     40.18 o 
  -5   5  20       57.45       38.08     21.71 o 
  -4   5  20        4.33       20.95     20.18 o 
  -3   5  20        7.52        3.81     15.23 o 
  -2   5  20      109.21       84.16     26.28 o 
  -1   5  20       51.70       86.83     27.04 o 
   0   5  20       37.73       10.66     18.66 o 
   1   5  20        5.06       -1.26     19.61 o 
   2   5  20       16.65        3.58     14.04 o 
   3   5  20       33.45       52.17     27.42 o 
   4   5  20        1.34      -16.19     16.19 o 
   5   5  20      119.27      172.95     31.42 o 
   6   5  20       41.92       55.42     16.46 o 
  -2   6  20        0.37      -11.42     22.09 o 
  -1   6  20       42.47       71.98     29.70 o 
   0   6  20       10.62       17.52     22.85 o 
   1   6  20        5.77       23.23     24.37 o 
 -11   1  21        2.19       -7.62     14.85 o 
 -10   1  21        8.41        5.71     13.33 o 
  -9   1  21       35.60       31.29     23.04 o 
  -8   1  21      129.90      112.74     17.28 o 
  -7   1  21      907.33      890.74     41.56 o 
  -6   1  21       22.93       16.71      5.74 o 
  -5   1  21        5.40       -3.19      4.90 o 
  -4   1  21      153.37      161.51     16.24 o 
  -3   1  21       47.34       45.16      7.81 o 
  -2   1  21      430.02      433.87     20.89 o 
  -1   1  21     1146.12     1137.24     22.24 o 
   0   1  21      975.63      932.23     16.96 o 
   1   1  21       19.00       20.79      6.67 o 
   2   1  21        3.38       -0.65      5.91 o 
   3   1  21      109.42       95.62      9.62 o 
   4   1  21      145.03      144.43     14.96 o 
   5   1  21      211.66      226.96     17.52 o 
   6   1  21       44.83       36.50      8.88 o 
   7   1  21       64.24       73.36     10.79 o 
   8   1  21        4.58        1.24      7.94 o 
   9   1  21        9.51       -8.94     10.76 o 
  10   1  21        0.15       19.80     19.80 o 
 -11   2  21        0.03        3.43     15.99 o 
 -10   2  21       14.40       15.28     13.99 o 
  -9   2  21       18.96       39.74     13.42 o 
  -8   2  21        2.00        2.63      7.82 o 
  -7   2  21      162.97      176.72     14.01 o 
  -6   2  21        1.75        8.99      9.64 o 
  -5   2  21       28.18       29.68     11.93 o 
  -4   2  21       31.02       47.82     27.80 o 
  -3   2  21      893.63      832.68     34.11 o 
  -2   2  21      222.22      222.92     54.27 o 
  -1   2  21       84.20       73.00     11.21 o 
   0   2  21       66.87       65.34      9.78 o 
   1   2  21        0.07       -6.35      6.35 o 
   2   2  21     1436.94     1422.18     34.69 o 
   3   2  21       34.26       37.74      7.48 o 
   4   2  21       47.63       49.48      8.45 o 
   5   2  21      129.56      119.93     11.92 o 
   6   2  21       29.48       31.79      8.84 o 
   7   2  21       14.68       -3.22      7.06 o 
   8   2  21        0.40       -4.13      9.08 o 
   9   2  21        1.63       17.14     13.24 o 
 -10   3  21        0.95       -6.09     14.85 o 
  -9   3  21        7.66       15.56      8.44 o 
  -8   3  21        4.82        3.06      7.42 o 
  -7   3  21       68.03       50.59     10.86 o 
  -6   3  21      431.60      453.10     25.20 o 
  -5   3  21      121.06      150.68     16.36 o 
  -4   3  21       35.01       29.58     11.93 o 
  -3   3  21      369.38      342.41     42.46 o 
  -2   3  21       13.68        5.87      9.87 o 
  -1   3  21        6.77       -3.70      9.59 o 
   0   3  21        5.30       12.43      9.12 o 
   1   3  21       21.43       42.11      8.58 o 
   2   3  21       95.49       90.46     15.28 o 
   3   3  21       68.71       90.24     10.40 o 
   4   3  21       19.35       15.54      7.56 o 
   5   3  21       80.59       82.38     10.95 o 
   6   3  21       69.59       69.16     11.52 o 
   7   3  21        9.26       -6.49     10.28 o 
   8   3  21        9.61        3.87     11.61 o 
  -9   4  21        0.81        5.54      9.90 o 
  -8   4  21        1.43        2.37      9.14 o 
  -7   4  21        5.50        5.63     11.65 o 
  -6   4  21       18.61        5.77     10.89 o 
  -5   4  21      256.34      273.63     21.87 o 
  -4   4  21       10.00       41.00     13.14 o 
  -3   4  21       31.10       31.61     14.85 o 
  -2   4  21       34.21       48.12     25.32 o 
  -1   4  21      214.61      198.04     19.71 o 
   0   4  21      373.15      346.76     34.16 o 
   1   4  21       27.02       28.88     10.66 o 
   2   4  21       17.30       16.04      8.48 o 
   3   4  21       18.67        9.80      8.80 o 
   4   4  21        5.26       -1.97      8.13 o 
   5   4  21       37.77       30.42     18.23 o 
   6   4  21        0.52       -2.80      9.37 o 
   7   4  21        0.74       11.64     12.19 o 
  -7   5  21       11.39       10.10     14.74 o 
  -6   5  21        0.00        9.11     14.69 o 
  -5   5  21        1.56       21.71     20.56 o 
  -4   5  21        2.47        5.71     17.90 o 
  -3   5  21       15.80       -1.14     19.04 o 
  -2   5  21        5.53       13.71     21.71 o 
  -1   5  21        0.01       14.47     19.04 o 
   0   5  21       13.19       33.87     16.15 o 
   1   5  21        0.95       -0.38     19.04 o 
   2   5  21        2.50       31.23     22.09 o 
   3   5  21       12.98       17.52     24.37 o 
   4   5  21       46.63       73.88     33.13 o 
   5   5  21        2.72        1.43     11.97 o 
 -11   0  22       15.47        7.62     14.47 o 
 -10   0  22       50.24       47.60     17.52 o 
  -9   0  22       18.06       31.23     14.47 o 
  -8   0  22        0.61        3.43     12.57 o 
  -7   0  22      514.82      586.85     37.32 o 
  -6   0  22      354.70      375.11     30.09 o 
  -5   0  22     1475.44     1387.35     58.27 o 
  -4   0  22        8.84       -0.64      6.99 o 
  -3   0  22      746.69      706.50     37.32 o 
  -2   0  22      847.51      888.92     26.65 o 
  -1   0  22        3.05       -8.08      8.08 o 
   0   0  22       26.83       14.50      8.50 o 
   1   0  22      131.06      147.65     13.24 o 
   2   0  22       39.47       34.96      9.67 o 
   3   0  22      220.31      229.68     18.23 o 
   4   0  22      341.33      361.14     26.87 o 
   5   0  22      232.86      246.02     18.43 o 
   6   0  22      146.48      175.71     17.22 o 
   7   0  22       30.98       36.70     11.80 o 
   8   0  22        3.69       10.50     15.23 o 
   9   0  22        0.56       -5.71     20.56 o 
 -11   1  22        4.00      -13.71     14.09 o 
 -10   1  22        0.07      -11.81     12.95 o 
  -9   1  22       16.83       14.09     14.09 o 
  -8   1  22       21.68        7.62     10.41 o 
  -7   1  22      171.96      184.74     13.94 o 
  -6   1  22       35.01       36.15      6.77 o 
  -5   1  22      139.10      132.54      9.35 o 
  -4   1  22      155.34      131.40     16.97 o 
  -3   1  22      224.22      250.41     25.81 o 
  -2   1  22      532.08      516.75     16.98 o 
  -1   1  22     1392.70     1358.50     26.83 o 
   0   1  22      536.98      513.53     14.49 o 
   1   1  22        8.46        4.17      5.19 o 
   2   1  22        0.45       -5.81      5.81 o 
   3   1  22       16.36       11.93      6.64 o 
   4   1  22        1.04        1.02      5.98 o 
   5   1  22       16.30       12.62      7.19 o 
   6   1  22        8.36       -0.92      7.26 o 
   7   1  22       13.31        2.53      7.93 o 
   8   1  22        7.39        4.21      9.80 o 
   9   1  22        0.00        0.27     13.26 o 
 -11   2  22        1.11       24.37     17.90 o 
 -10   2  22      201.00      229.39     26.34 o 
  -9   2  22      122.38      108.65     18.88 o 
  -8   2  22        4.81       -4.27      8.57 o 
  -7   2  22       85.38      117.88     13.91 o 
  -6   2  22        1.15       -4.12     11.68 o 
  -5   2  22       36.39       33.10     10.07 o 
  -4   2  22        0.06        1.44      9.52 o 
  -3   2  22        0.32       -4.64      9.38 o 
  -2   2  22       19.85       19.86     10.63 o 
  -1   2  22        6.93        2.25      9.07 o 
   0   2  22     1403.09     1290.42     31.74 o 
   1   2  22       85.43       88.14     10.97 o 
   2   2  22      701.19      639.87     23.09 o 
   3   2  22      272.50      264.03     16.80 o 
   4   2  22      198.70      218.66     16.37 o 
   5   2  22        2.47       -3.01      6.29 o 
   6   2  22        9.02        3.25      7.18 o 
   7   2  22        5.41       -7.11      7.11 o 
   8   2  22        4.67        2.65      9.48 o 
   9   2  22        4.13       18.28     18.28 o 
 -10   3  22        2.44       -4.57     15.23 o 
  -9   3  22       10.11       20.02     13.90 o 
  -8   3  22        7.09        2.32      7.70 o 
  -7   3  22       33.58       43.19     12.29 o 
  -6   3  22       20.34       29.32     11.25 o 
  -5   3  22       29.15       28.67     10.74 o 
  -4   3  22        5.41       22.36     11.81 o 
  -3   3  22      226.43      226.91     21.57 o 
  -2   3  22      360.18      425.45     26.62 o 
  -1   3  22      143.65      161.17     19.42 o 
   0   3  22       56.00       52.68     20.61 o 
   1   3  22        0.08        0.81      7.10 o 
   2   3  22       65.72       69.68     10.62 o 
   3   3  22       18.27       16.15     10.94 o 
   4   3  22      101.94       92.74     11.32 o 
   5   3  22       34.11       27.23      9.69 o 
   6   3  22        0.40       -1.97      8.46 o 
   7   3  22        0.00       -3.23     11.49 o 
   8   3  22        0.08       -8.64     11.76 o 
  -9   4  22       70.96       81.05     17.08 o 
  -8   4  22       69.43       85.77     13.34 o 
  -7   4  22       23.22       34.55     15.13 o 
  -6   4  22       79.11       73.66     14.85 o 
  -5   4  22       25.81       38.84     13.45 o 
  -4   4  22      134.27      127.04     29.13 o 
  -3   4  22        0.01        4.81     11.27 o 
  -2   4  22       50.88       82.29     21.14 o 
  -1   4  22       28.15       19.41     12.16 o 
   0   4  22       54.72       73.16     13.19 o 
   1   4  22       80.52       90.02     16.21 o 
   2   4  22        0.38       -8.53      8.88 o 
   3   4  22       73.20       76.99     11.88 o 
   4   4  22       28.29       11.48     11.54 o 
   5   4  22       18.72       16.83     11.36 o 
   6   4  22       36.18       30.53     13.50 o 
   7   4  22       63.97       93.51     31.42 o 
  -7   5  22        0.05       16.76     21.71 o 
  -6   5  22       19.01       20.32     15.34 o 
  -5   5  22        6.37       14.13     14.09 o 
  -4   5  22       68.80      121.10     31.23 o 
  -3   5  22      106.06       65.50     26.66 o 
  -2   5  22       10.37       34.27     23.23 o 
  -1   5  22        0.03       30.47     22.85 o 
   0   5  22       55.98       37.70     24.37 o 
   1   5  22       71.94       71.21     27.42 o 
   2   5  22       90.00      103.97     33.13 o 
   3   5  22       34.25       59.79     28.94 o 
   4   5  22        0.57       -4.18     21.14 o 
   5   5  22        0.95       21.76     14.93 o 
 -11   1  23        5.76       15.23     17.14 o 
 -10   1  23       54.48       26.28     17.52 o 
  -9   1  23       14.22       12.19     15.61 o 
  -8   1  23       27.62        9.14     13.33 o 
  -7   1  23       21.66       26.19     11.62 o 
  -6   1  23       17.39       12.21      6.71 o 
  -5   1  23      640.95      632.09     19.30 o 
  -4   1  23       65.22       63.88      9.52 o 
  -3   1  23      204.43      231.60     15.60 o 
  -2   1  23      614.79      583.94     18.36 o 
  -1   1  23       37.62       37.20      6.92 o 
   0   1  23      485.14      462.32     25.52 o 
   1   1  23      207.98      207.44     10.36 o 
   2   1  23      150.35      136.47     12.58 o 
   3   1  23       15.44        9.21      6.77 o 
   4   1  23        0.00       -5.97      5.97 o 
   5   1  23       22.04       14.63      7.82 o 
   6   1  23       37.30       45.13      9.51 o 
   7   1  23        4.52       -7.95      7.95 o 
   8   1  23        0.16       -9.59      9.59 o 
   9   1  23        4.18       10.66     19.42 o 
 -10   2  23        0.45        0.94     13.45 o 
  -9   2  23        1.24       10.97     15.61 o 
  -8   2  23       16.04       11.46      9.66 o 
  -7   2  23       88.94       61.12     10.45 o 
  -6   2  23       72.42       76.76     13.90 o 
  -5   2  23       16.19       15.79      9.51 o 
  -4   2  23      152.89      171.09     21.90 o 
  -3   2  23      276.27      280.85     22.12 o 
  -2   2  23       13.86       18.61     11.24 o 
  -1   2  23        0.81        8.31      8.62 o 
   0   2  23        4.28       28.01      8.01 o 
   1   2  23       88.03       77.77     10.60 o 
   2   2  23      271.57      262.67     16.65 o 
   3   2  23        1.68       12.33      8.29 o 
   4   2  23       32.55       30.97      9.78 o 
   5   2  23       34.34       23.64      9.56 o 
   6   2  23        8.40       14.30      9.23 o 
   7   2  23        0.01       -2.59      7.92 o 
   8   2  23       18.60       18.36     11.65 o 
 -10   3  23        5.25       11.42     18.28 o 
  -9   3  23       15.08       31.13     14.53 o 
  -8   3  23       79.28       96.31     13.10 o 
  -7   3  23      106.72      131.71     16.95 o 
  -6   3  23        1.48       -4.66     10.16 o 
  -5   3  23       54.19       86.57     16.36 o 
  -4   3  23        0.25        8.81     11.03 o 
  -3   3  23      831.99      777.68     35.01 o 
  -2   3  23      381.51      419.95     63.22 o 
  -1   3  23       37.03       27.42     20.37 o 
   0   3  23      139.25      166.02     19.40 o 
   1   3  23       32.99       20.35      8.47 o 
   2   3  23      245.58      241.53     16.59 o 
   3   3  23      145.73      124.88     13.36 o 
   4   3  23      179.86      172.03     17.20 o 
   5   3  23       68.40       83.43     12.68 o 
   6   3  23        1.29        1.60      9.59 o 
   7   3  23        5.57        4.24     12.25 o 
   8   3  23        8.24       33.89     20.56 o 
  -8   4  23       10.32       33.60     12.42 o 
  -7   4  23        2.26       13.21     14.26 o 
  -6   4  23        0.25        6.11     11.30 o 
  -5   4  23        0.84       -5.10     11.22 o 
  -4   4  23       56.08       79.83     15.86 o 
  -3   4  23       59.14       59.12     15.27 o 
  -2   4  23       56.99       78.16     15.54 o 
  -1   4  23      114.79      133.95     19.35 o 
   0   4  23       72.47       88.19     13.92 o 
   1   4  23       15.15        1.56      9.28 o 
   2   4  23       47.42       50.64     12.62 o 
   3   4  23       45.33       50.19     11.51 o 
   4   4  23       38.93       38.62     12.53 o 
   5   4  23       11.01       -9.21     10.69 o 
   6   4  23        4.63      -13.42     14.29 o 
  -6   5  23        0.48        8.29     15.21 o 
  -5   5  23        9.39        8.18     14.09 o 
  -4   5  23        0.01       -7.38     12.52 o 
  -3   5  23       18.03       25.52     21.71 o 
  -2   5  23       41.09       41.51     25.13 o 
  -1   5  23        0.31       -7.24     19.42 o 
   0   5  23       36.63       55.22     27.42 o 
   1   5  23        0.08        1.90     22.47 o 
   2   5  23        2.44       60.17     29.70 o 
   3   5  23        0.68       -9.31     12.89 o 
   4   5  23        0.22       -5.71     17.52 o 
 -10   0  24       12.94       -3.81     13.33 o 
  -9   0  24        0.17       13.33     13.71 o 
  -8   0  24       11.75        8.76     12.95 o 
  -7   0  24       11.56        2.67     11.81 o 
  -6   0  24       19.39       15.23     13.33 o 
  -5   0  24     1825.23     1753.70     70.07 o 
  -4   0  24      394.22      380.90     21.13 o 
  -3   0  24     1409.39     1416.00     30.76 o 
  -2   0  24       14.11       -0.87      8.50 o 
  -1   0  24      432.10      407.55     30.27 o 
   0   0  24        0.04        4.90      8.18 o 
   1   0  24      567.84      580.43     23.11 o 
   2   0  24      340.23      373.56     19.81 o 
   3   0  24       23.18       29.11      9.85 o 
   4   0  24        3.64       -6.53      7.97 o 
   5   0  24      254.77      255.44     19.50 o 
   6   0  24        0.02        0.16     10.09 o 
   7   0  24       49.76       31.53     17.52 o 
   8   0  24      130.13      145.48     38.08 o 
 -11   1  24        0.42        0.38     16.38 o 
 -10   1  24       80.71       64.74     21.33 o 
  -9   1  24       93.94      172.51     27.04 o 
  -8   1  24       14.94        6.85     13.71 o 
  -7   1  24       79.77       53.70     17.14 o 
  -6   1  24       60.44       70.78     12.66 o 
  -5   1  24       10.39       10.54      6.76 o 
  -4   1  24      124.83      127.54     12.02 o 
  -3   1  24      212.34      234.39     14.68 o 
  -2   1  24        0.09       -5.16      5.16 o 
  -1   1  24      218.84      195.94     10.93 o 
   0   1  24       93.43       92.40      9.99 o 
   1   1  24       15.25       18.72      6.41 o 
   2   1  24      459.33      450.44     17.26 o 
   3   1  24      160.32      146.67     12.05 o 
   4   1  24        3.57       -2.93      7.44 o 
   5   1  24       64.32       63.43     10.38 o 
   6   1  24        3.52       -5.18      7.74 o 
   7   1  24        0.08       -1.89      8.38 o 
   8   1  24        3.89       15.49     12.54 o 
   9   1  24        6.17       35.80     20.95 o 
 -10   2  24       29.25       18.28     17.14 o 
  -9   2  24       30.62       34.02     14.27 o 
  -8   2  24       24.58        7.63     15.17 o 
  -7   2  24       12.58        3.91      9.99 o 
  -6   2  24       96.63       97.07     14.47 o 
  -5   2  24       91.70       81.42     15.56 o 
  -4   2  24       24.24       30.51     16.57 o 
  -3   2  24       33.55       37.83     12.44 o 
  -2   2  24        0.72       -9.28      9.78 o 
  -1   2  24      145.49      155.88     20.58 o 
   0   2  24      932.31      905.86     40.24 o 
   1   2  24       43.68       24.08      8.48 o 
   2   2  24       15.72        7.97      8.02 o 
   3   2  24        0.52       -0.50      7.59 o 
   4   2  24       10.30        3.09      9.56 o 
   5   2  24        0.00       -3.15     14.57 o 
   6   2  24        2.58       -6.55      9.29 o 
   7   2  24        5.86       -7.38      9.32 o 
   8   2  24        3.25       -0.95     13.43 o 
  -9   3  24       47.94       71.24     16.36 o 
  -8   3  24      100.14       93.16     13.46 o 
  -7   3  24       78.48       72.20     20.46 o 
  -6   3  24        5.47       -9.20      9.20 o 
  -5   3  24       17.80       -1.11     11.17 o 
  -4   3  24       63.61       60.81     14.90 o 
  -3   3  24       32.88       31.98     13.23 o 
  -2   3  24        0.90        1.55     11.06 o 
  -1   3  24       65.75       82.51     15.81 o 
   0   3  24       23.20       36.43     14.12 o 
   1   3  24       22.95       38.64     10.89 o 
   2   3  24        0.74        1.81      7.98 o 
   3   3  24        3.98        4.51      9.55 o 
   4   3  24      123.81      121.64     20.38 o 
   5   3  24        3.95       -4.54      9.40 o 
   6   3  24       15.44       26.26     11.29 o 
   7   3  24        3.83       14.83     21.54 o 
  -8   4  24       34.81       34.37     12.83 o 
  -7   4  24        8.21       10.84     27.23 o 
  -6   4  24      243.36      225.79     24.97 o 
  -5   4  24      174.52      137.84     20.13 o 
  -4   4  24       14.87       13.45     12.89 o 
  -3   4  24       43.69       65.51     16.76 o 
  -2   4  24        1.03       14.67     11.71 o 
  -1   4  24       82.57      104.19     19.80 o 
   0   4  24        1.29        6.60     13.67 o 
   1   4  24       18.40       17.53     10.44 o 
   2   4  24        9.33       16.64     11.09 o 
   3   4  24       19.93       28.10     13.95 o 
   4   4  24       19.33       28.38     12.49 o 
   5   4  24       66.39       37.79     13.38 o 
   6   4  24        7.68        2.79     14.00 o 
  -6   5  24       33.49       22.85     23.23 o 
  -5   5  24        3.18       23.72     14.93 o 
  -4   5  24        0.20       -7.87     13.33 o 
  -3   5  24        1.05       20.45     14.51 o 
  -2   5  24       10.89       14.29     13.73 o 
  -1   5  24        4.73        6.58     13.90 o 
   0   5  24       36.95       19.80     23.61 o 
   1   5  24       31.11       15.23     14.27 o 
   2   5  24        2.43        9.88     14.50 o 
   3   5  24       18.77      -15.61     15.61 o 
   4   5  24       10.32       27.42     19.04 o 
 -10   1  25       16.60       12.95     17.14 o 
  -9   1  25       89.83       98.63     23.23 o 
  -8   1  25       53.40       39.61     17.14 o 
  -7   1  25       55.58       82.26     19.42 o 
  -6   1  25       90.12       62.58     11.47 o 
  -5   1  25        7.21        0.44      6.95 o 
  -4   1  25      109.95      107.13     11.65 o 
  -3   1  25      292.20      304.33     19.47 o 
  -2   1  25      366.35      405.69     21.00 o 
  -1   1  25      290.92      300.30     13.11 o 
   0   1  25       68.41       63.70      8.01 o 
   1   1  25       10.33        7.27      6.08 o 
   2   1  25      332.87      295.48     17.26 o 
   3   1  25       85.18       72.38     15.34 o 
   4   1  25        6.65       -6.93      6.93 o 
   5   1  25       43.67       50.70     10.20 o 
   6   1  25       11.84        2.45      8.02 o 
   7   1  25       19.09       -2.37      9.29 o 
   8   1  25        4.38       -5.33     17.14 o 
 -10   2  25        1.99       -1.52     14.85 o 
  -9   2  25        1.49        1.14     14.47 o 
  -8   2  25       28.32       37.93     11.80 o 
  -7   2  25      163.90      178.54     17.71 o 
  -6   2  25        0.09       -1.52      7.27 o 
  -5   2  25        1.30        2.48     10.77 o 
  -4   2  25        3.98       20.02     12.47 o 
  -3   2  25      132.74      144.23     18.30 o 
  -2   2  25      129.50      123.67     17.56 o 
  -1   2  25      183.73      151.16     15.85 o 
   0   2  25       13.09        8.99      8.01 o 
   1   2  25        1.85        1.52      7.12 o 
   2   2  25       80.87       65.63     11.38 o 
   3   2  25        1.67        7.08      8.59 o 
   4   2  25      206.19      213.56     17.41 o 
   5   2  25      102.19       94.38     13.67 o 
   6   2  25        0.34       -6.05     14.55 o 
   7   2  25       15.80        6.26     12.09 o 
   8   2  25        7.45       -5.71     19.04 o 
  -9   3  25       86.66       97.06     18.81 o 
  -8   3  25       41.57       27.62     14.04 o 
  -7   3  25       21.63       24.17      9.91 o 
  -6   3  25       20.67       23.97     11.77 o 
  -5   3  25        8.26       30.55     13.81 o 
  -4   3  25       87.52       83.64     17.11 o 
  -3   3  25      110.45      127.69     18.80 o 
  -2   3  25       70.77      107.92     17.45 o 
  -1   3  25        0.55        1.14     13.29 o 
   0   3  25       33.94       38.88     11.52 o 
   1   3  25      103.43       98.08     14.57 o 
   2   3  25      237.65      220.44     18.30 o 
   3   3  25       10.24       -3.63      8.74 o 
   4   3  25        7.71       14.13      9.86 o 
   5   3  25        5.93        4.13     14.11 o 
   6   3  25        3.89        6.65     11.81 o 
   7   3  25        6.38        3.81     18.66 o 
  -7   4  25       45.83       69.19     18.33 o 
  -6   4  25       64.96       88.74     32.94 o 
  -5   4  25       92.73       63.82     26.09 o 
  -4   4  25       16.16       24.92     16.19 o 
  -3   4  25        1.50       -8.60     10.88 o 
  -2   4  25       26.77       38.46     19.04 o 
  -1   4  25       15.95       37.47     12.15 o 
   0   4  25        3.24       10.18     10.88 o 
   1   4  25       33.86       21.62     19.01 o 
   2   4  25       45.08       15.38     24.37 o 
   3   4  25       56.21       60.85     29.70 o 
   4   4  25       11.59        4.27     16.32 o 
   5   4  25        1.20       10.77     14.15 o 
  -5   5  25       25.22       16.38     20.95 o 
  -4   5  25        0.93        5.52     28.75 o 
  -3   5  25        0.36        9.12     14.47 o 
  -2   5  25        8.83       31.54     15.82 o 
  -1   5  25        0.58       16.52     27.42 o 
   0   5  25        0.02        4.94     15.99 o 
   1   5  25        0.02       -0.83     13.99 o 
   2   5  25        1.50        3.81     17.52 o 
   3   5  25        1.98       11.81     18.66 o 
 -10   0  26       22.78       46.84     19.80 o 
  -9   0  26        0.93        6.85     14.09 o 
  -8   0  26      171.74      202.22     26.28 o 
  -7   0  26      453.63      490.88     35.80 o 
  -6   0  26        2.19       -2.28     11.42 o 
  -5   0  26      181.28      204.12     23.99 o 
  -4   0  26      103.90      126.17     14.47 o 
  -3   0  26       68.30       54.82     17.23 o 
  -2   0  26        9.68        1.33      7.41 o 
  -1   0  26       93.33       98.17     15.37 o 
   0   0  26      363.42      412.74     20.44 o 
   1   0  26       87.59      107.39     13.41 o 
   2   0  26       19.90       18.50     13.50 o 
   3   0  26       32.46       17.61     10.24 o 
   4   0  26      386.87      396.90     24.07 o 
   5   0  26      135.16      162.57     17.07 o 
   6   0  26       18.23       -2.26     14.04 o 
   7   0  26        7.82       -4.89     15.29 o 
 -10   1  26       21.95       41.51     20.56 o 
  -9   1  26       25.58       54.84     19.80 o 
  -8   1  26       32.80       36.56     17.52 o 
  -7   1  26      102.39       70.45     19.42 o 
  -6   1  26       33.69       52.74     13.55 o 
  -5   1  26        0.29        9.85     10.05 o 
  -4   1  26      205.05      192.94     14.13 o 
  -3   1  26       13.68       13.59     10.56 o 
  -2   1  26      160.93      141.41     11.37 o 
  -1   1  26      396.33      355.32     15.27 o 
   0   1  26       80.78       67.61      9.58 o 
   1   1  26      248.54      248.29     12.93 o 
   2   1  26      268.97      263.08     17.03 o 
   3   1  26       48.43       60.54     14.01 o 
   4   1  26       17.98        7.64     10.83 o 
   5   1  26        9.56        5.88      9.01 o 
   6   1  26       21.36        3.65      8.55 o 
   7   1  26        2.79       -8.87      9.16 o 
   8   1  26        0.33        1.14     17.14 o 
  -9   2  26        8.61        7.62     15.23 o 
  -8   2  26        0.39       -7.17     10.85 o 
  -7   2  26        3.40        7.45     11.08 o 
  -6   2  26        0.46       -8.16      8.16 o 
  -5   2  26        2.95        8.26     12.26 o 
  -4   2  26        0.22        8.78     11.62 o 
  -3   2  26        0.28      -12.19     12.19 o 
  -2   2  26        2.51       -6.85     10.33 o 
  -1   2  26      464.80      459.56     37.95 o 
   0   2  26      193.38      180.92     17.11 o 
   1   2  26       46.85       54.93     10.52 o 
   2   2  26       51.47       60.41     11.09 o 
   3   2  26        3.58        4.47      8.19 o 
   4   2  26        2.33       -7.93      8.39 o 
   5   2  26        9.26        2.24     10.06 o 
   6   2  26       10.07       32.37     13.07 o 
   7   2  26        7.64       10.70     17.33 o 
  -9   3  26       10.65       -5.33     20.56 o 
  -8   3  26        1.82       -8.53     12.07 o 
  -7   3  26       12.87       29.21     10.50 o 
  -6   3  26       67.50       54.76     22.85 o 
  -5   3  26      251.16      254.68     25.70 o 
  -4   3  26       11.11       10.53     18.85 o 
  -3   3  26        4.89       14.73     12.57 o 
  -2   3  26       68.43      111.23     24.18 o 
  -1   3  26       11.94       16.66     10.79 o 
   0   3  26        0.55        7.09     11.10 o 
   1   3  26        3.21       11.18     10.83 o 
   2   3  26       19.49        7.07      9.95 o 
   3   3  26        0.96        2.65      9.26 o 
   4   3  26        0.30       -5.04     10.39 o 
   5   3  26       32.30       41.08     13.51 o 
   6   3  26        5.02      -14.65     18.09 o 
  -7   4  26        0.38        2.64     15.17 o 
  -6   4  26       40.59       51.02     33.70 o 
  -5   4  26       11.93       20.05     14.66 o 
  -4   4  26        0.04       10.15     12.25 o 
  -3   4  26        7.37        1.25     12.71 o 
  -2   4  26       25.28       55.50     16.29 o 
  -1   4  26        1.74        3.45     10.33 o 
   0   4  26        0.02        4.75     10.95 o 
   1   4  26        2.73       16.96     13.44 o 
   2   4  26        1.68        4.13     15.42 o 
   3   4  26        0.03       29.19     15.81 o 
   4   4  26        0.17       -4.57     15.99 o 
   5   4  26        6.63       -5.28     13.63 o 
  -4   5  26      183.69      303.14     38.46 o 
  -3   5  26      107.06       76.55     24.75 o 
  -2   5  26        2.47       12.95     19.04 o 
  -1   5  26        7.23       17.14     19.42 o 
   0   5  26        7.86       17.14     19.04 o 
   1   5  26       42.06       70.83     23.61 o 
   2   5  26        1.26       30.09     20.18 o 
 -10   1  27       49.76       60.17     22.09 o 
  -9   1  27       25.14       13.71     17.14 o 
  -8   1  27        0.23       10.66     15.99 o 
  -7   1  27        6.01      -11.81     11.81 o 
  -6   1  27      135.73      126.99     16.93 o 
  -5   1  27      138.35      170.09     18.43 o 
  -4   1  27        7.50        4.28     13.90 o 
  -3   1  27      192.59      238.61     27.25 o 
  -2   1  27       20.03        1.94      7.08 o 
  -1   1  27       12.15       -1.25      8.29 o 
   0   1  27       26.41        9.67      6.42 o 
   1   1  27      120.55      129.46     21.76 o 
   2   1  27      201.57      209.15     16.17 o 
   3   1  27       86.25      104.64     13.24 o 
   4   1  27        2.71       -6.01      8.52 o 
   5   1  27        0.31       -8.67      8.67 o 
   6   1  27       32.80       37.01     11.73 o 
   7   1  27       37.22       25.03     13.90 o 
  -9   2  27       35.90       17.52     18.28 o 
  -8   2  27       42.50       15.14     13.26 o 
  -7   2  27       49.90       70.19     15.47 o 
  -6   2  27       30.50        3.75     11.06 o 
  -5   2  27      170.29      210.64     22.72 o 
  -4   2  27      174.45      181.99     28.56 o 
  -3   2  27        5.19       23.79     19.61 o 
  -2   2  27       19.57       16.33      9.51 o 
  -1   2  27        0.13        0.02      8.95 o 
   0   2  27      286.85      303.74     20.98 o 
   1   2  27       55.56       43.28     13.41 o 
   2   2  27        1.38       -1.02      8.44 o 
   3   2  27       10.42        4.78      9.44 o 
   4   2  27        0.20        7.04      9.48 o 
   5   2  27        2.03       -7.54     10.81 o 
   6   2  27        0.76        3.65     17.81 o 
   7   2  27       50.83       60.93     24.75 o 
  -8   3  27       35.10       27.60     15.18 o 
  -7   3  27        1.28       -0.21     12.17 o 
  -6   3  27       44.02       82.28     18.33 o 
  -5   3  27        0.01      -11.44     11.44 o 
  -4   3  27       11.44       49.29     20.75 o 
  -3   3  27       53.17       33.76     14.26 o 
  -2   3  27       10.64       28.87     12.96 o 
  -1   3  27       49.61       49.50     12.21 o 
   0   3  27        0.79       16.93     10.82 o 
   1   3  27       17.24       16.97     10.93 o 
   2   3  27        3.74        6.60     10.83 o 
   3   3  27       16.04       21.86     10.04 o 
   4   3  27       72.86       82.76     16.11 o 
   5   3  27       71.65       86.40     19.67 o 
   6   3  27        6.76      -10.85     25.32 o 
  -6   4  27       39.40       31.65     26.28 o 
  -5   4  27       41.32       66.33     18.10 o 
  -4   4  27       14.51       32.05     15.10 o 
  -3   4  27       35.53       30.93     15.61 o 
  -2   4  27       68.03       77.11     38.08 o 
  -1   4  27       30.98       51.48     16.19 o 
   0   4  27        4.33        9.55     13.61 o 
   1   4  27       29.34       39.66     16.25 o 
   2   4  27       12.47       23.92     15.14 o 
   3   4  27        0.92        8.23     28.75 o 
   4   4  27        9.03       40.75     20.95 o 
  -3   5  27       10.29      -15.99     19.42 o 
  -2   5  27        0.25        4.95     18.28 o 
  -1   5  27        8.20       27.80     21.33 o 
   0   5  27        0.14        8.38     20.18 o 
  -9   0  28      272.96      290.95     31.99 o 
  -8   0  28      326.83      386.54     35.04 o 
  -7   0  28        6.80        3.43     13.33 o 
  -6   0  28       49.19       28.56     16.38 o 
  -5   0  28       15.72       14.09     12.95 o 
  -4   0  28      334.50      353.41     30.47 o 
  -3   0  28      188.10      205.08     20.95 o 
  -2   0  28       42.18       44.41     10.47 o 
  -1   0  28      113.78      110.65     41.70 o 
   0   0  28       19.98       31.88     12.89 o 
   1   0  28       40.18       21.89     12.04 o 
   2   0  28       50.62       30.12     26.66 o 
   3   0  28      129.76      158.38     16.71 o 
   4   0  28      178.94      152.71     24.12 o 
   5   0  28        6.61       17.42     16.70 o 
   6   0  28        0.00       -6.83     14.80 o 
  -9   1  28        6.76       17.90     18.66 o 
  -8   1  28       52.04       44.94     19.80 o 
  -7   1  28       11.59       11.04     14.85 o 
  -6   1  28       88.16       90.41     15.34 o 
  -5   1  28       59.95       50.89     25.90 o 
  -4   1  28        7.55        7.92     10.06 o 
  -3   1  28      199.81      213.43     21.46 o 
  -2   1  28       58.37       90.56     13.20 o 
  -1   1  28       17.03       24.03     10.03 o 
   0   1  28        5.11       -6.96      6.96 o 
   1   1  28        1.67       12.86      8.65 o 
   2   1  28      104.02      102.92     20.64 o 
   3   1  28        9.07       24.83     10.12 o 
   4   1  28       49.31       37.49     11.70 o 
   5   1  28       36.97       18.12     11.05 o 
   6   1  28       18.59       26.47     13.16 o 
   7   1  28        1.96       11.81     18.66 o 
  -9   2  28        7.98       33.89     19.04 o 
  -8   2  28        1.65        8.63     12.54 o 
  -7   2  28       50.14       64.46     15.67 o 
  -6   2  28       60.49       69.84     15.61 o 
  -5   2  28        1.17       10.98     12.35 o 
  -4   2  28       10.77       17.10     12.74 o 
  -3   2  28      100.82       80.65     16.79 o 
  -2   2  28       40.04       34.76     11.25 o 
  -1   2  28        1.19        8.95      9.70 o 
   0   2  28       12.02        5.16      9.51 o 
   1   2  28       24.89        9.48     10.00 o 
   2   2  28       39.53       47.97     15.83 o 
   3   2  28        3.25        0.42      9.19 o 
   4   2  28        6.82        9.14      9.91 o 
   5   2  28       23.98       25.34     18.18 o 
   6   2  28        0.24       -3.40     13.88 o 
  -8   3  28        0.51        7.60     19.42 o 
  -7   3  28       26.57       26.84     22.28 o 
  -6   3  28        9.53       26.72     15.48 o 
  -5   3  28        5.76        5.14     18.28 o 
  -4   3  28        4.48        8.32     12.95 o 
  -3   3  28       81.72      128.44     20.42 o 
  -2   3  28      128.92      154.69     17.64 o 
  -1   3  28        1.85        0.72      9.78 o 
   0   3  28        4.56        0.51     10.25 o 
   1   3  28       61.12       41.10     13.01 o 
   2   3  28       20.82       19.89     13.17 o 
   3   3  28       18.81       31.46     16.26 o 
   4   3  28        1.12        1.01     19.18 o 
   5   3  28        0.08        5.30     19.99 o 
  -6   4  28       15.57        0.22     15.07 o 
  -5   4  28        0.01        1.32     14.82 o 
  -4   4  28       25.30       38.32     27.23 o 
  -3   4  28        1.53      -11.18     12.69 o 
  -2   4  28       35.04       18.79     15.85 o 
  -1   4  28       43.63       42.81     15.94 o 
   0   4  28       10.19       25.77     14.90 o 
   1   4  28       15.28        3.55     31.42 o 
   2   4  28        4.65      -10.67     14.09 o 
   3   4  28       10.78        4.19     18.28 o 
  -9   1  29        1.19       -4.57     15.61 o 
  -8   1  29        0.75      -14.47     14.47 o 
  -7   1  29       96.35      136.72     25.13 o 
  -6   1  29      200.01      171.17     19.45 o 
  -5   1  29        5.81        5.12     10.29 o 
  -4   1  29       11.66      -14.66     14.66 o 
  -3   1  29       58.13       45.73     14.74 o 
  -2   1  29      125.23      133.56     18.81 o 
  -1   1  29       34.03       15.16     13.27 o 
   0   1  29       14.46        5.00      8.29 o 
   1   1  29        9.45       -4.62      8.85 o 
   2   1  29        3.97       10.89      9.38 o 
   3   1  29        1.54       -8.54      8.54 o 
   4   1  29        1.89       -8.79      8.79 o 
   5   1  29       10.67       11.03     11.16 o 
   6   1  29       12.80       13.42     15.37 o 
  -8   2  29       43.50       40.04     14.82 o 
  -7   2  29       15.06        4.95     24.18 o 
  -6   2  29       79.81       65.34     15.61 o 
  -5   2  29      128.68      198.79     30.85 o 
  -4   2  29      134.87      159.14     30.85 o 
  -3   2  29       44.04       41.03     14.74 o 
  -2   2  29       16.01       17.90     10.70 o 
  -1   2  29      175.66      173.10     17.66 o 
   0   2  29       95.49       92.78     13.99 o 
   1   2  29        3.90        1.94     12.74 o 
   2   2  29        0.49       -2.98      8.79 o 
   3   2  29       48.57       44.45     12.31 o 
   4   2  29       14.80       18.35     15.10 o 
   5   2  29       12.84       15.20     13.65 o 
   6   2  29        1.51        7.09     14.53 o 
  -7   3  29        7.21       -1.52     12.52 o 
  -6   3  29        0.96        2.67     19.04 o 
  -5   3  29       76.68       39.32     16.10 o 
  -4   3  29       33.66       67.64     17.72 o 
  -3   3  29       21.66       54.31     15.90 o 
  -2   3  29        6.75        5.16     10.41 o 
  -1   3  29       91.77      102.16     16.41 o 
   0   3  29      103.16      134.42     17.07 o 
   1   3  29        3.69       -2.14     11.21 o 
   2   3  29       71.64       72.88     24.56 o 
   3   3  29        5.17        9.67     15.64 o 
   4   3  29        2.93       -7.73     16.19 o 
  -5   4  29        0.10       -1.96     18.47 o 
  -4   4  29       63.50       53.51     39.03 o 
  -3   4  29       77.64      105.34     21.13 o 
  -2   4  29       31.94       42.26     17.47 o 
  -1   4  29        0.19       -3.27     13.61 o 
   0   4  29       29.12       49.17     17.83 o 
   1   4  29        5.56       15.61     19.04 o 
   2   4  29        0.11      -12.19     16.76 o 
  -8   0  30       57.18       44.18     19.80 o 
  -7   0  30        1.75       -3.05     13.71 o 
  -6   0  30      202.65      171.37     25.90 o 
  -5   0  30      289.11      314.94     30.85 o 
  -4   0  30       60.93       55.22     17.14 o 
  -3   0  30       37.25       26.66     14.47 o 
  -2   0  30        2.76        5.29     10.16 o 
  -1   0  30      271.62      278.92     23.93 o 
   0   0  30      178.40      168.16     29.70 o 
   1   0  30        4.18       -1.90     19.80 o 
   2   0  30        4.12      -17.14     17.14 o 
   3   0  30        9.69       -6.47     19.42 o 
   4   0  30       16.39      -16.76     18.66 o 
   5   0  30        2.21      -10.66     22.85 o 
  -8   1  30       50.65       17.52     17.52 o 
  -7   1  30       50.28       23.99     17.90 o 
  -6   1  30       68.11       99.05     17.71 o 
  -5   1  30        1.87       -0.92     10.78 o 
  -4   1  30        4.50        2.16     10.66 o 
  -3   1  30        5.66        6.85     17.52 o 
  -2   1  30       50.78       47.54     16.57 o 
  -1   1  30        0.43        3.96     12.11 o 
   0   1  30       78.40      102.34     18.60 o 
   1   1  30       29.11        9.47      9.25 o 
   2   1  30        0.73       -8.56      8.56 o 
   3   1  30        2.46      -10.44     10.44 o 
   4   1  30        2.55       -0.48     10.41 o 
   5   1  30       39.96       42.33     14.91 o 
   6   1  30        4.28       -4.57     19.42 o 
  -8   2  30       16.27       -0.76     16.76 o 
  -7   2  30        2.22        7.70     12.35 o 
  -6   2  30       17.31       13.27     12.99 o 
  -5   2  30        0.03      -13.33     13.33 o 
  -4   2  30      193.49      215.05     38.08 o 
  -3   2  30      176.37      140.33     17.14 o 
  -2   2  30       64.27       87.33     15.14 o 
  -1   2  30        0.16       19.69     10.93 o 
   0   2  30        0.63        5.88     10.30 o 
   1   2  30       13.77        6.70     10.66 o 
   2   2  30       16.91       -7.28     10.82 o 
   3   2  30       16.74       -2.88     10.01 o 
   4   2  30        2.69       -3.29     12.01 o 
   5   2  30        2.61      -12.74     13.98 o 
  -6   3  30        6.51       13.71     20.18 o 
  -5   3  30        0.04       26.91     15.98 o 
  -4   3  30        4.14       -6.33     18.09 o 
  -3   3  30       17.48        7.00     21.52 o 
  -2   3  30       11.70        9.40     11.72 o 
  -1   3  30       37.20       30.79     13.04 o 
   0   3  30       39.87       68.22     15.90 o 
   1   3  30       58.43       53.16     28.18 o 
   2   3  30       63.03       68.56     19.86 o 
   3   3  30       10.11       28.18     20.56 o 
   4   3  30        2.74      -16.38     16.38 o 
  -4   4  30        0.53       -6.09     17.90 o 
  -3   4  30       16.33       40.66     23.80 o 
  -2   4  30       25.76       32.80     17.45 o 
  -1   4  30        0.39       -0.38     19.04 o 
   0   4  30        0.63      -16.76     16.76 o 
   1   4  30       10.57       33.89     21.33 o 
  -8   1  31        0.38        7.24     16.76 o 
  -7   1  31       37.09       23.61     17.14 o 
  -6   1  31        0.10       -2.71     11.33 o 
  -5   1  31        2.97       -6.06     10.88 o 
  -4   1  31      115.36      116.25     17.40 o 
  -3   1  31       91.72      108.54     25.13 o 
  -2   1  31       13.30        1.52     12.72 o 
  -1   1  31       10.50        6.10     12.58 o 
   0   1  31       33.23       25.03     13.70 o 
   1   1  31       84.30       90.07     15.44 o 
   2   1  31       19.71       34.53     13.19 o 
   3   1  31        0.48       -9.62      9.62 o 
   4   1  31        3.37       -7.90     10.06 o 
   5   1  31        3.80        9.29     15.43 o 
  -7   2  31        0.12      -10.08     11.30 o 
  -6   2  31        0.41       -7.25     11.77 o 
  -5   2  31      127.18      146.86     22.66 o 
  -4   2  31      112.58      125.67     27.42 o 
  -3   2  31       72.45       73.47     17.78 o 
  -2   2  31       28.80       42.82     13.20 o 
  -1   2  31       16.04       17.47     11.41 o 
   0   2  31       34.52       36.17     13.16 o 
   1   2  31        0.80       14.34     11.81 o 
   2   2  31       85.66       83.10     16.20 o 
   3   2  31       44.42       62.98     15.43 o 
   4   2  31        0.17      -11.92     14.18 o 
  -5   3  31       49.40       43.71     17.65 o 
  -4   3  31        4.15       -0.83     14.80 o 
  -3   3  31       41.86       24.27     16.01 o 
  -2   3  31       56.78       92.84     23.23 o 
  -1   3  31       63.17       67.23     18.18 o 
   0   3  31       12.42       15.00     15.84 o 
   1   3  31        0.50       19.18     15.64 o 
   2   3  31       10.84        8.81     30.66 o 
   3   3  31       14.32        5.33     18.66 o 
  -7   0  32       54.89       79.97     21.71 o 
  -6   0  32        2.75        9.14     15.61 o 
  -5   0  32       46.52       61.69     18.28 o 
  -4   0  32       11.94        7.62     14.47 o 
  -3   0  32       75.13       32.75     15.61 o 
  -2   0  32      234.89      309.61     30.85 o 
  -1   0  32      110.76      181.65     25.52 o 
   0   0  32       50.85       55.22     27.80 o 
   1   0  32        2.98      -18.28     18.28 o 
   2   0  32      103.83      172.51     37.32 o 
   3   0  32      117.80      106.63     32.75 o 
   4   0  32        6.39      -21.33     21.33 o 
  -7   1  32       41.72       17.14     17.90 o 
  -6   1  32       48.10       51.41     19.42 o 
  -5   1  32        8.71        9.39     11.99 o 
  -4   1  32       15.82       31.34     13.26 o 
  -3   1  32       51.27       45.38     14.28 o 
  -2   1  32       22.41       34.27     19.42 o 
  -1   1  32        8.21        3.18     13.45 o 
   0   1  32       19.90       23.07     14.62 o 
   1   1  32       13.93       11.12     17.33 o 
   2   1  32        1.23       -9.22     13.09 o 
   3   1  32        2.62       -2.78     12.10 o 
   4   1  32        3.55       -6.46     12.26 o 
  -6   2  32        2.28      -11.97     11.97 o 
  -5   2  32        7.68      -10.58     10.88 o 
  -4   2  32        8.00       -4.95     16.76 o 
  -3   2  32        4.36       10.17     14.36 o 
  -2   2  32       10.27        7.91     14.37 o 
  -1   2  32       18.61       35.60     13.51 o 
   0   2  32       81.97       72.33     15.26 o 
   1   2  32       40.51       40.40     13.32 o 
   2   2  32        0.70      -10.96     15.23 o 
   3   2  32        0.25        3.11     15.56 o 
  -4   3  32        5.25       15.42     16.01 o 
  -3   3  32        1.72       -0.26     14.45 o 
  -2   3  32       32.90       29.62     21.90 o 
  -1   3  32        1.80       -3.94     14.65 o 
   0   3  32        3.16       11.29     15.92 o 
   1   3  32        0.00      -16.76     16.76 o 
   2   3  32        4.75       28.94     20.18 o 
  -6   1  33        5.42        1.90     15.61 o 
  -5   1  33       16.14       14.08     12.62 o 
  -4   1  33       12.46       25.84     12.80 o 
  -3   1  33       28.39       24.50     13.31 o 
  -2   1  33        0.24       49.13     21.71 o 
  -1   1  33       56.96       69.67     43.99 o 
   0   1  33       58.42       93.48     19.67 o 
   1   1  33       24.06       32.69     16.01 o 
   2   1  33        3.22      -12.55     15.08 o 
   3   1  33        3.93       -5.59     12.28 o 
  -5   2  33       31.11       28.76     21.52 o 
  -4   2  33        0.41       -0.76     18.28 o 
  -3   2  33        0.98       -9.90     17.52 o 
  -2   2  33       80.54       53.96     23.42 o 
  -1   2  33       35.16       18.14     16.19 o 
   0   2  33        4.99       -6.76     12.86 o 
   1   2  33        3.88       21.58     15.49 o 
   2   2  33        5.60      -10.73     14.43 o 
  -3   3  33       62.02       33.89     20.56 o 
  -2   3  33      107.43      116.33     21.94 o 
  -1   3  33       13.73       12.61     34.46 o 
   0   3  33       25.25       12.57     17.90 o 
  -5   0  34       46.80       70.83     20.56 o 
  -4   0  34       38.87       25.13     17.52 o 
  -3   0  34        0.28      -13.33     13.33 o 
  -2   0  34        0.51       -6.09     13.71 o 
  -1   0  34       18.72       33.89     17.14 o 
   0   0  34        0.18      -12.57     14.85 o 
   1   0  34       52.58       34.27     30.47 o 
   2   0  34        5.56        0.00     26.66 o 
   3   0  34        1.04       32.75     30.09 o 
  -5   1  34       52.24       38.42     19.23 o 
  -4   1  34        6.50        1.44     12.54 o 
  -3   1  34       17.33       23.88     13.26 o 
  -2   1  34       18.07       18.66     19.04 o 
  -1   1  34        4.97       30.47     20.95 o 
   0   1  34       55.89       94.36     38.08 o 
   1   1  34       75.33       83.54     19.80 o 
   2   1  34        9.02       23.05     17.20 o 
  -4   2  34       10.68       26.66     21.71 o 
  -3   2  34        2.59        2.28     19.42 o 
  -2   2  34        0.16        7.43     26.85 o 
  -1   2  34        4.00       -1.82     15.09 o 
   0   2  34        0.71       -5.06     39.80 o 
   1   2  34        1.58      -12.02     18.66 o 
  -4   1  35       32.73       -0.76     16.76 o 
  -3   1  35       31.36       17.73     13.81 o 
  -2   1  35        0.08       12.19     20.18 o 
  -1   1  35       16.24       57.50     23.99 o 
   0   1  35        5.90        5.12     16.26 o 
   1   1  35        0.37        3.41     15.28 o 
                                                 
